# Supplementary material for: Impact of the natural female reproductive aging on the rat serum lipidome
Source: Clin Sci (Lond). 2025 Sep 18;139(18):957–77. doi: 10.1042/CS20255841 (PMC12616427; doi:10.1042/CS20255841)
Supplement: 1undefined [file cs-139-18-CS20255841-s003.xlsx]

## Sheet: S1
ID	GROUP	Initial Body Weight (g)	Final Body Weight (g)	Uterine horns (g)	Uterine horns (%)	POWAT (g)	POWAT (%)	Liver (g)	Liver (%)	Caecum (g)	Caecum (%)	MWAT (g)	MWAT (%)	Gastrocnemius (g)	Gastrocnemius (%)	Soleus (g)	Soleus (%)	Ovaries (g)	Ovaries (%)	Femurs (g)	Femurs (cm)	BMC	BMD
Reg_yng_6	Reg_yng	235.98	253.32	0.4	0.15851	3.182	1.26095	8.018	3.17733	2.097	0.830989	1.943	0.769962	1.822	0.722013	0.112	0.0443828	0.133	0.0527046	1.744	3.6	502.28	619.75
Reg_yng_19	Reg_yng	234.16	241.46	0.366	0.15515	2.81	1.19118	5.81	2.46291	2.358	0.999576	1.585	0.671895	1.738	0.736753	0.11	0.0466299	0.115	0.0487495	1.575	3.475	466.65	770.64
Reg_yng_21	Reg_yng	225.34	253.87	0.534	0.214941	2.172	0.874255	5.97	2.40299	2.047	0.823941	0.945	0.380374	1.882	0.757527	0.121	0.0487039	0.135	0.0543391	1.695	3.5	499.78	745.93
Reg_yng_24	Reg_yng	235.21	296.01	0.413	0.142522	8.198	2.82904	7.028	2.42529	3.466	1.19608	4.067	1.40348	1.953	0.67396	0.119	0.0410656	0.124	0.0427911	1.711	3.5	498.49	732.44
Reg_yng_25	Reg_yng	233.96	247.68	0.671	0.272443	3.136	1.2733	6.26	2.54172	4.269	1.73332	1.914	0.777133	1.937	0.786471	0.109	0.0442568	0.112	0.0454748	1.879	3.6	593.39	765.05
Reg_yng_28	Reg_yng	238.52	256.85	0.67	0.264425	3.882	1.53209	6.913	2.72831	2.676	1.05612	2.545	1.00442	1.642	0.648039	0.109	0.0430184	0.13	0.0513063	1.733	3.525	522.09	771.82
Reg_yng_31	Reg_yng	230.97	284.92	0.342	0.121436	3.329	1.18205	8.116	2.8818	5.205	1.84817	2.114	0.75063	2.032	0.721514	0.112	0.0397685	0.139	0.0493555	1.782	3.6	545.5	805.92
Reg_yng_33	Reg_yng	265.27	290.03	0.276	0.0972859	5.672	1.9993	8.723	3.07473	4.633	1.63306	3.411	1.20233	2.055	0.724357	0.15	0.0528728	0.138	0.0486429	1.771	3.55	538.17	702.23
Reg_yng_34	Reg_yng	239.08	272.23	0.287	0.106577	5.992	2.22511	6.539	2.42824	3.253	1.20799	3.879	1.44045	1.823	0.676965	0.112	0.0415909	0.14	0.0519886	1.717	3.55	497.29	719.86
Reg_yng_35	Reg_yng	246.42	280.49	0.353	0.127543	4.197	1.51642	7.15	2.58337	3.514	1.26965	2.814	1.01673	1.918	0.692994	0.117	0.0422734	0.147	0.0531127	1.873	3.6	560.68	740.33
Reg_Ma_10	Reg_Ma	289.58	274.78	0.449	0.16637	4.176	1.54735	5.862	2.17208	3.031	1.12309	2.145	0.794798	2.126	0.787758	0.166	0.0615	0.114	0.042241	1.718	3.55	501.12	617.75
Reg_Ma_11	Reg_Ma	265.45	269.93	0.503	0.185966	4.586	1.6955	6.054	2.23824	2.461	0.909864	2.887	1.06736	1.934	0.715025	0.104	0.0384502	0.146	0.0539781	1.883	3.65	623.26	755.77
Reg_Ma_12	Reg_Ma	243.36	266.52	0.341	0.130232	4.053	1.54789	6.316	2.41216	2.691	1.02773	2.691	1.02773	1.905	0.727544	0.114	0.043538	0.16	0.061106	2.008	3.7	574.34	737.48
Reg_Ma_26	Reg_Ma	302.97	312.61	0.308	0.100375	7.91	2.57781	6.77	2.20629	2.99	0.974417	4.437	1.44598	1.876	0.611374	0.117	0.0381294	0.158	0.051491	2.026	3.65	530.5	706.47
Reg_Ma_40	Reg_Ma	270.93	287.29	0.441	0.155271	8.721	3.07056	6.817	2.40018	3.923	1.38124	3.901	1.37349	1.845	0.649602	0.092	0.0323921	0.113	0.0397859	1.895	3.6	562.27	729.35
Reg_Ma_5	Reg_Ma	274.1	271.65	0.654	0.247465	4.943	1.87036	5.898	2.23172	3.118	1.17981	3.388	1.28197	1.282	0.485092	0.101	0.038217	0.154	0.0582715	1.832	3.6	494.43	691.41
Reg_Ma_9	Reg_Ma	267.58	291.4	0.377	0.131144	7.423	2.58218	6.147	2.13831	3.411	1.18656	4.112	1.43041	1.852	0.644241	0.132	0.0459178	0.142	0.0493965	1.613	3.5	543.1	725.58
Irreg_Ma_15	Irreg_Ma	247.2	253.94	0.468	0.186521	3.745	1.49257	5.661	2.25619	2.155	0.858874	1.6	0.637679	1.812	0.722171	0.112	0.0446375	0.092	0.0366665	1.792	3.6	551.01	692.33
Irreg_Ma_17	Irreg_Ma	294.9	279.16	0.279	0.101304	4.589	1.66624	7.234	2.62663	5.213	1.89281	2.428	0.881595	2.079	0.754875	0.077	0.0279583	0.139	0.0504702	1.868	3.7	564.22	732.3
Irreg_Ma_18	Irreg_Ma	281	307.45	0.425	0.140687	7.613	2.52011	8.831	2.9233	5.167	1.71042	3.332	1.10298	2.163	0.716012	0.161	0.0532954	0.164	0.0542885	1.835	3.65	562.56	751.94
Irreg_Ma_20	Irreg_Ma	274.32	277.62	0.523	0.189328	6.221	2.25203	5.943	2.15139	2.856	1.03388	3.956	1.43209	1.877	0.679482	0.115	0.0416305	0.106	0.0383724	1.834	3.6	571.86	820.31
Irreg_Ma_22	Irreg_Ma	237.05	256.22	0.331	0.131229	3.676	1.4574	6.428	2.54847	4.084	1.61916	2.382	0.944376	1.725	0.6839	0.086	0.0340959	0.106	0.0420251	1.641	3.5	501.39	748.67
Irreg_Ma_23	Irreg_Ma	296.76	291.42	0.466	0.163091	6.505	2.27662	6.672	2.33507	4.419	1.54656	3.983	1.39397	1.814	0.634865	0.092	0.0321982	0.135	0.0472474	1.867	3.7	565.45	741.84
Irreg_Ma_29	Irreg_Ma	276.44	283.42	0.415	0.147142			6.892	2.44363	3.35	1.18777	2.001	0.709474	1.874	0.664445	0.128	0.0453836	0.167	0.0592115	1.801	3.675	542.06	659.71
Irreg_Ma_30	Irreg_Ma	338	353.66	0.298	0.0850335	12.369	3.52946	8.892	2.53731	4.08	1.16422	6.899	1.96861	1.986	0.5667	0.123	0.0350977	0.159	0.0453702	1.939	3.725	581.97	707.99
Acyc_Ma_1	Acyc_Ma	247	234.84	0.598	0.255392	2.837	1.21162	6.475	2.76532	2.628	1.12236	1.917	0.818706	1.708	0.729447	0.127	0.0542387	0.065	0.02776	1.923	3.5	554.61	688.45
Acyc_Ma_8	Acyc_Ma	260.33	260.21	0.649	0.253853	4.081	1.59626	6.347	2.48259	2.55	0.997418	2.536	0.991942	1.708	0.668075	0.119	0.0465462	0.104	0.040679	1.793	3.65	581.96	800.77
Acyc_Ma_14	Acyc_Ma	274.29	262.59	0.454	0.175013	4.202	1.61983	6.741	2.59859	1.943	0.749007	1.854	0.714699	1.86	0.717012	0.101	0.0389345	0.075	0.0289118	1.818	3.7	563.21	724.89
Acyc_Ma_16	Acyc_Ma	247.03	240.46	0.52	0.21869	1.883	0.791908	6.275	2.63899	3.592	1.51064	1.239	0.52107	1.879	0.790226	0.125	0.0525696	0.069	0.0290184	1.764	3.6	544.88	742.86
Acyc_Ma_27	Acyc_Ma	275.63	262.82	0.678	0.261614	3.701	1.42808	6.429	2.48071	2.412	0.930699	2.847	1.09855	1.931	0.7451	0.101	0.0389721	0.087	0.03357	1.714	3.5	535.14	744.24
Acyc_Ma_36	Acyc_Ma	271.95	265.89	0.527	0.199841	3.222	1.2218	6.402	2.42767	3.314	1.25668	2.022	0.766751	1.901	0.720868	0.14	0.0530886	0.084	0.0318532	1.964	3.7	581.96	740.99
Acyc_Ma_37	Acyc_Ma	272.61	278.17	0.545	0.19913	5.935	2.16851	7.19	2.31221	3.999	1.46114	3.808	1.39136	1.6	0.584603	0.082	0.0299609	0.082	0.0299609	1.742	3.6	579.01	820.61
Acyc_Ma_39	Acyc_Ma	253.12	252.72	0.73	0.295307	4.381	1.77225	6.324	2.55825	2.891	1.1695	2.859	1.15655	1.556	0.62945	0.115	0.046521	0.08	0.0323625	1.613	3.5	513.98	726.97
		Initial Body Weight (g)	Final Body Weight (g)	Uterine horns (g)	Uterine horns (%)	POWAT (g)	POWAT (%)	Liver (g)	Liver (%)	Caecum (g)	Caecum (%)	MWAT (g)	MWAT (%)	Gastrocnemius (g)	Gastrocnemius (%)	Soleus (g)	Soleus (%)	Ovaries (g)	Ovaries (%)	Femurs (g)	Femurs (cm)	BMC	BMD
	Reg_yng	238.491	267.686	0.4312	0.166083	4.257	1.58837	7.0527	2.67067	3.3518	1.25989	2.5217	0.94174	1.8802	0.714059	0.1171	0.0444563	0.1313	0.0498465	1.748	3.55	522.432	737.397
	Reg_Ma	273.424	282.026	0.439	0.159546	5.97314	2.12738	6.26629	2.257	3.08929	1.11182	3.36586	1.20311	1.83143	0.660091	0.118	0.0425921	0.141	0.0508957	1.85357	3.60714	547.003	709.116
	Irreg_Ma	280.709	287.861	0.400625	0.143042	6.38829	2.17063	7.06912	2.47775	3.9155	1.37671	3.32263	1.13385	1.91625	0.677806	0.11175	0.0392871	0.1335	0.0467065	1.82212	3.64375	555.065	731.886
	Acyc_Ma	262.745	257.212	0.587625	0.232355	3.78025	1.47628	6.52287	2.53304	2.91613	1.14968	2.38525	0.932453	1.76787	0.698097	0.11375	0.045104	0.08075	0.0317645	1.79137	3.59375	556.844	748.722
	Reg_yng	3.4419	6.13354	0.0458991	0.0199598	0.581212	0.187415	0.30715	0.0898094	0.344602	0.115452	0.32216	0.106482	0.0404387	0.0131906	0.00388859	0.00125682	0.00355293	0.00114272	0.0278448	0.0153659	11.7917	16.0697
	Reg_Ma	7.14183	6.16804	0.0439247	0.0180342	0.744923	0.23012	0.14783	0.0406605	0.180346	0.0596937	0.314952	0.0928143	0.098461	0.0369123	0.00935796	0.00355138	0.00749285	0.00296442	0.0562481	0.0254216	16.8694	17.1338
	Irreg_Ma	11.0432	11.2425	0.0312712	0.0131637	1.14321	0.276427	0.42898	0.0851838	0.380329	0.129	0.598019	0.156992	0.052349	0.0206045	0.00953143	0.00295988	0.0103251	0.00274602	0.0305441	0.0261989	8.78347	16.8751
	Acyc_Ma	4.38076	4.97354	0.0327964	0.0142978	0.424251	0.146828	0.107759	0.0491475	0.23929	0.0917649	0.281321	0.0990119	0.0509571	0.0235474	0.00648281	0.00302371	0.00425	0.00145198	0.0398273	0.0305274	8.71165	15.0386
		No weighted at sacrifice
		Values discarded because were detected as outliers within the group using the Grubbs' test
		Initial Body Weight (g)	Final Body Weight (g)	Uterine horns (g)	Uterine horns (%)	POWAT (g)	POWAT (%)	Liver (g)	Liver (%)	Caecum (g)	Caecum (%)	MWAT (g)	MWAT (%)	Gastrocnemius (g)	Gastrocnemius (%)	Soleus (g)	Soleus (%)	Ovaries (g)	Ovaries (%)	Femurs (g)	Femurs (cm)	BMC	BMD
	p-value	0	0.034	0.013	0.006	0.032	0.042	0.126	0.003	0.156	0.432	0.201	0.293	0.11	0.418	0.942	0.408	0	0	0.292	0.051	0.068268	0.21149
One-way ANOVA + Duncan test	Reg-Yng	a	ab	a	a	ab	ab		a									a	a
One-way ANOVA + Welch test + Games-Howell	Reg-Ma	b	a	a	a	a	a		b									a	a
Kruskall Wallis + U de Mann Whitney Test	Irreg-Ma	b	a	a	a	a	a		a									a	a
	Acyc_Ma	b	b	b	b	b	b		a									b	b
	ABBREVIATIONS
	BMC: bone mineral content
	BMD: bone mineral density
	MWAT: mesenteric white adipose tissue
	POWAT: periovarian white adipose tissue
