# Supplementary material for: Impact of the natural female reproductive aging on the rat serum lipidome
Source: Clin Sci (Lond). 2025 Sep 18;139(18):957–77. doi: 10.1042/CS20255841 (PMC12616427; doi:10.1042/CS20255841)
Supplement: 2undefined [file cs-139-18-CS20255841-s004.xlsx]

## Sheet: S2
Polar metabolites	p value	adjusted p value (FDR)	Fold-change
			Reg-Ma vs. Irreg-Ma	Reg-Ma vs. Acyc-Ma	Irreg-Ma vs. Acyc-Ma
Threonine	0.0180624	0.700903	-1.01343	-1.1975	-1.18163
Cholesterol	0.0193681	0.700903	-1.37103	-1.43684	-1.048
alpha-tocopherol	0.0327673	0.700903	-1.46493	-1.73178	-1.18216
Hydrocinnamic acid	0.0467743	0.700903	-1.3714	-1.6253	-1.18514
Pyruvic acid	0.0514477	0.700903	1.3132	-1.04291	-1.36955
acetylglycine	0.0517696	0.700903	-1.14587	-1.41018	-1.23066
Oxoproline	0.0547099	0.700903	1.06875	1.25694	1.17608
Alanine	0.0632921	0.700903	1.00942	-1.08382	-1.09403
Hippuric acid	0.0806363	0.700903	-1.34038	-1.62279	-1.2107
Maltose	0.0821918	0.700903	2.56885	1.64822	-1.55856
Sarcosine	0.0864404	0.700903	-1.00534	1.14423	1.15034
Serine	0.0894769	0.700903	-1.04478	-1.0874	-1.0408
Indole-3-propanoic acid	0.123944	0.74493	1.02889	-1.52193	-1.5659
Aspartic	0.129007	0.74493	-1.03093	1.12728	1.16215
4-Hydroxyproline	0.135537	0.74493	-1.06097	1.2125	1.28643
Meso-Erythritol	0.152386	0.74493	-1.15983	-1.1515	1.00723
Glycine	0.160021	0.74493	1.0136	1.03328	1.01941
Ethanolamine	0.17141	0.74493	-1.00215	-1.12682	-1.1244
d-Gluconic acid	0.185221	0.74493	-1.04795	-1.28709	-1.2282
d-Mannitol	0.186434	0.74493	-2.34066	-2.10635	1.11124
Palmitic acid	0.189467	0.74493	1.09666	1.13074	1.03107
d-Threitol	0.189737	0.74493	-1.09805	-1.16568	-1.06159
Phosphoric acid	0.189739	0.74493	-1.36169	-1.41211	-1.03702
Urea	0.190969	0.74493	-1.02237	-1.17229	-1.14665
Methionine	0.19812	0.74493	-1.05691	-1.04307	1.01327
2-Hydroxyisobutyric acid	0.216654	0.763394	-1.16499	-1.31216	-1.12633
Xylonic acid	0.228025	0.763394	-1.09105	-1.18422	-1.0854
3-methyl-2-oxobutyric acid (alphaketoisovaleric acid)	0.229188	0.763394	1.0485	-1.06818	-1.11999
Saccharic acid	0.235515	0.763394	-1.16416	1.10722	1.28898
d-Fructose	0.253693	0.794906	-1.11221	-1.00585	1.10574
2-keto-3-methylvaleric acid	0.262177	0.794987	-1.03827	-1.12142	-1.08008
Creatinine	0.274409	0.802537	1.02656	1.25226	1.21986
Glycolic acid	0.289953	0.802537	-1.0318	-1.09757	-1.06375
Uracil	0.29028	0.802537	-1.10429	1.10024	1.21499
Glycerol-1-phosphate	0.302382	0.812111	-1.1867	-1.29951	-1.09506
3-hydroxybutyric acid/3-hydroxyisobutyric acid	0.317211	0.828274	1.42422	1.1979	-1.18894
Citric acid	0.350872	0.860608	1.06224	1.09785	1.03352
Nonanoic acid	0.356631	0.860608	-1.042	-1.10173	-1.05733
Pipecolic acid	0.378678	0.860608	1.26031	1.1046	-1.14096
Oleic acid	0.382192	0.860608	1.21349	1.21564	1.00177
Phenylalanine	0.383463	0.860608	-1.0302	1.01325	1.04385
Glyceric acid	0.387485	0.860608	-1.00011	-1.14206	-1.14193
d-Galactitol	0.405339	0.860608	1.10965	1.08081	-1.02669
Erythronic acid	0.425017	0.860608	-1.07662	-1.16226	-1.07954
2-HydroxyButyric acid	0.433191	0.860608	1.03136	-1.18825	-1.22551
d-Sucrose	0.434036	0.860608	-2.46343	-1.71466	1.43669
Sedoheptulose 2	0.437997	0.860608	-1.03422	1.12243	1.16084
4-hydroxyPhenyllactic acid	0.439459	0.860608	1.29773	1.61185	1.24205
4-Hydroxybenzoic acid	0.457623	0.870039	1.02151	1.00765	-1.01375
Tetradecanoic acid	0.462787	0.870039	1.1073	1.23949	1.11938
2-Hydroxyisovaleric acid	0.505118	0.909592	1.0656	1.24472	1.16809
Uric acid	0.531117	0.909592	1.10697	1.19919	1.08331
Malic acid	0.532584	0.909592	-1.04942	-1.19098	-1.13489
Glycerol	0.5457	0.909592	1.12503	1.18154	1.05023
alpha-ketoglutaric acid	0.547461	0.909592	1.03584	1.1287	1.08965
Dodecanoic acid	0.549268	0.909592	1.02253	1.08096	1.05714
DL-2-Hydroxyglutaric acid	0.557118	0.909592	-1.10745	-1.01473	1.09137
d-Xylitol	0.562768	0.909592	1.06519	-1.0178	-1.08414
Fructose-6-phosphate	0.571143	0.909592	-1.02373	1.14767	1.1749
Proline	0.580591	0.909592	-1.09302	-1.10047	-1.00681
3-Phosphoglyceric acid	0.606035	0.933889	1.06303	-1.02977	-1.09467
Benzoic acid	0.631285	0.93949	-1.13699	1.00466	1.1423
Linoleic acid	0.631739	0.93949	1.1684	1.02288	-1.14227
Stearic acid	0.656135	0.93949	1.04338	1.05407	1.01025
d-Mannonic acid	0.685163	0.93949	-1.07322	-1.02626	1.04576
Ethylmalonic acid	0.694591	0.93949	1.14577	1.10268	-1.03908
d-Sorbitol	0.698129	0.93949	-1.05709	-1.0373	1.01908
Sedoheptulose 1	0.709027	0.93949	-1.017	1.07468	1.09295
Glucose 6-phosphate	0.715201	0.93949	-1.10114	-1.02803	1.07111
Glutamic acid	0.717308	0.93949	-1.0196	1.03556	1.05586
aconitic acid	0.719226	0.93949	1.1266	-1.26596	-1.42623
Octanoic acid	0.730323	0.93949	1.00563	-1.02354	-1.0293
Glucose	0.739468	0.93949	-1.00217	-1.15027	-1.14777
Leucine	0.748816	0.93949	-1.0372	-1.00673	1.03026
2-ketoisocaproic acid	0.752072	0.93949	-1.0331	-1.09369	-1.05865
Indolelactic acid	0.759588	0.93949	-1.12812	-1.01026	1.11667
Isoleucine	0.781014	0.953445	1.02157	1.03783	1.01592
Fumaric acid	0.802328	0.954428	-1.02759	-1.15151	-1.12059
Lactic acid	0.807274	0.954428	1.00791	-1.08495	-1.09353
d-Arabinose	0.812279	0.954428	1.30691	-1.25126	-1.63528
myo-Inositol	0.823078	0.955177	-1.05655	-1.03344	1.02236
Heptanoic	0.849319	0.969198	-1.01583	-1.01804	-1.00217
Glyceraldehyde 3-phosphate	0.855781	0.969198	-1.07649	-1.08396	-1.00693
Galacturonic acid	0.87077	0.971246	1.01248	-1.0254	-1.0382
Decanoic acid	0.898141	0.971246	-1.01333	-1.01836	-1.00497
Glutamine	0.898746	0.971246	1.156	-1.26309	-1.46013
Taurine	0.898919	0.971246	-1.08183	-1.10851	-1.02467
Succinic acid	0.919033	0.973121	1.02806	-1.1456	-1.17775
Ornithine	0.922787	0.973121	1.08364	1.17087	1.08049
3-Hydroxyisovaleric acid	0.93701	0.973121	1.03942	-1.00412	-1.0437
Valine	0.956888	0.973121	1.00542	-1.00713	-1.01259
Oxalic acid	0.958498	0.973121	-1.0319	-1.06702	-1.03403
Threonic acid	0.962769	0.973121	1.02972	1.01768	-1.01183
Hexanoic	0.984935	0.984935	-1.01177	-1.00836	1.00338

## Sheet: Raw data
UTNS ID	GROUP	Pyruvic acid	Lactic acid	2-Hydroxyisobutyric acid	Hexanoic	Glycolic acid	Alanine	2-HydroxyButyric acid	Sarcosine	3-methyl-2-oxobutyric acid (alphaketoisovaleric acid)	Oxalic acid	3-hydroxybutyric acid/3-hydroxyisobutyric acid	Heptanoic	2-Hydroxyisovaleric acid	2-keto-3-methylvaleric acid	3-Hydroxyisovaleric acid	2-ketoisocaproic acid	Valine	Urea	Benzoic acid	Octanoic acid	Ethanolamine	Leucine	Glycerol	Ethylmalonic acid	Phosphoric acid	Isoleucine	Proline	acetylglycine	Glycine	Succinic acid	Glyceric acid	Uracil	Fumaric acid	Nonanoic acid	Pipecolic acid	Serine	Threonine	Hydrocinnamic acid	Decanoic acid	Malic acid	d-Threitol	Methionine	Meso-Erythritol	Oxoproline	Aspartic	4-Hydroxyproline	Threonic acid	Erythronic acid
Reg_Ma_10	Reg_Ma	21.7419	69.896	1.1991	0.3905	0.1103	23.9081	4.0981	0.0636	0.0888	10.95	19.3164	0.2122	0.6865	0.1399	0.2583	0.2867	10.9926	24.9906	0.5405	0.3904	0.5366	9.3543	0.9987	4.773	25.1353	5.5067	24.8472	0.0087	6.6844	0.1963	0.7806	0.2066	1.5834	0.3928	0.109	15.7467	16.4778	0.1835	0.0937	1.0515	0.0209	6.2203	0.0529	131.427	0.5747	1.5822	1.177	0.0167
Reg_Ma_11	Reg_Ma	16.4576	87.1975	1.0586	0.3412	0.122	25.3752	5.0682	0.0603	0.1299	16.0795	31.3347	0.2154	0.5101	0.1644	0.301	0.379	13.3845	37.8448	0.3971	0.3716	0.55	10.5299	1.374	6.7256	29.734	7.2839	25.2253	0.0081	7.1778	0.1769	0.647	0.2521	1.81	0.4146	0.1335	16.7568	16.4463	0.1809	0.1034	1.2228	0.0213	6.4122	0.0541	86.263	0.4688	3.4124	2.024	0.0243
Reg_Ma_12	Reg_Ma	11.9117	56.8822	0.9379	0.3005	0.0971	27.2502	2.0867	0.0636	0.0849	10.3471	26.2789	0.1956	0.2875	0.1291	0.1941	0.265	12.4138	16.8506	0.3452	0.358	0.4182	10.2387	0.6247	2.6877	25.8618	6.297	28.2524	0.0091	6.6859	0.1104	0.5017	0.1357	1.579	0.3217	0.1335	19.5772	18.4279	0.1845	0.078	1.0817	0.0217	6.6347	0.0731	109.724	0.5588	3.3035	1.4239	0.0134
Reg_Ma_26	Reg_Ma	12.6846	67.0707	0.6077	0.2925	0.1082	25.7106	2.3602	0.0675	0.0924	11.8274	9.4977	0.1924	0.3549	0.1477	0.1622	0.3056	13.4629	20.1305	0.404	0.3633	0.5543	11.7916	1.2383	5.3897	46.7783	6.7973	38.8209	0.0087	6.6829	0.2096	0.6925	0.2726	2.1193	0.3365	0.1306	17.142	13.2417	0.215	0.0916	1.3477	0.0218	6.2647	0.0736	104.671	0.6359	3.8407	1.2187	0.0125
Reg_Ma_40	Reg_Ma	16.2848	67.0992	0.573	0.2446	0.1104	25.3503	1.3237	0.0517	0.1016	12.1796	10.9656	0.1943	0.3133	0.1625	0.1744	0.3158	10.9098	22.3147	0.2186	0.3906	0.6551	8.7576	1.0053	3.7043	25.3423	5.5733	28.5683	0.0059	6.4745	0.1635	0.5878	0.275	2.1148	0.3702	0.058	16.1369	12.4694	0.2323	0.0894	1.201	0.0233	6.0233	0.0672	136.819	0.5937	3.944	1.5753	0.0191
Reg_Ma_5	Reg_Ma	22.9948	70.9301	0.6067	0.3137	0.1093	28.0301	3.1311	0.044	0.1019	9.9029	16.9027	0.2128	0.2603	0.1329	0.1916	0.3028	12.2572	20.2209	0.2395	0.4272	0.5927	10.4047	1.6183	6.8782	27.5422	6.2497	23.6845	0.007	6.7964	0.2192	0.6624	0.2066	2.2131	0.4527	0.09	18.5249	15.2098	0.1507	0.1069	1.5013	0.0209	5.8648	0.0588	121.721	0.5973	2.7847	1.1788	0.0129
Reg_Ma_9	Reg_Ma	13.0139	63.1923	1.0677	0.2749	0.1156	21.8332	2.5877	0.0662	0.1261	12.6804	20.3533	0.2069	0.6716	0.1664	0.2689	0.3489	12.3581	24.9318	0.3429	0.3803	0.5049	9.043	1.1371	4.9206	21.5613	5.8393	20.8677	0.0058	6.738	0.1412	0.5984	0.2393	1.5076	0.3423	0.1105	15.1629	16.4983	0.2116	0.0974	0.9003	0.0176	5.8165	0.051	131.046	0.5302	2.0378	1.1728	0.0135
Irreg_Ma_15	Irreg_Ma	13.3128	68.8254	0.9079	0.2876	0.1199	23.0282	3.5035	0.0533	0.0837	13.7265	17.886	0.2078	0.3428	0.1138	0.1764	0.209	10.908	22.9882	0.5793	0.3784	0.5729	9.0908	0.9292	4.0966	34.5919	5.2539	31.9772	0.0085	6.5827	0.1484	0.5535	0.241	1.3715	0.3903	0.1574	17.065	12.9111	0.1712	0.1031	0.9838	0.0155	5.5905	0.059	135.889	0.414	4.3028	0.9509	0.0142
Irreg_Ma_17	Irreg_Ma	12.0955	67.8531	0.9321	0.3146	0.111	26.357	1.9319	0.0703	0.0879	9.804	15.6227	0.204	0.3069	0.1389	0.1275	0.3053	13.2653	23.849	0.4884	0.3617	0.5189	11.5197	0.716	3.5708	42.1913	6.7898	33.5324	0.0099	6.7538	0.1798	0.8892	0.2285	2.3304	0.3806	0.1066	17.9916	13.8784	0.3059	0.0883	1.5052	0.0238	7.0865	0.0832	115.959	0.6802	2.5515	1.2473	0.0115
Irreg_Ma_18	Irreg_Ma	13.4003	70.4262	0.6596	0.3218	0.1184	25.7391	2.6815	0.0507	0.0833	11.5014	7.7418	0.198	0.4772	0.124	0.2104	0.2373	10.1123	25.9097	0.3203	0.3482	0.5811	9.0589	1.1044	5.4114	31.4189	4.9398	27.145	0.0108	6.3999	0.1803	0.5739	0.1879	1.8102	0.3607	0.0771	16.2274	15.6177	0.252	0.0906	1.2032	0.0252	6.6373	0.0691	103.72	0.631	2.6015	1.5155	0.0159
Irreg_Ma_20	Irreg_Ma	9.6118	74.1839	1.2514	0.3074	0.1436	25.9562	4.5028	0.0604	0.1393	15.9457	15.5398	0.1811	0.4068	0.2472	0.2284	0.4852	13.8053	26.9811	0.376	0.3393	0.5341	10.9912	1.2716	6.0302	48.3649	7.2545	21.5049	0.0068	7.0193	0.2027	0.766	0.3639	1.8466	0.3686	0.0613	17.0822	16.1256	0.2673	0.0897	1.1225	0.0188	6.2723	0.0606	90.0662	0.5549	2.5222	1.3724	0.0178
Irreg_Ma_22	Irreg_Ma	16.8632	76.3776	0.9717	0.2855	0.0993	25.3353	2.1654	0.0603	0.0782	12.3423	11.0262	0.223	0.3739	0.1322	0.2467	0.2881	11.4613	23.0028	0.6475	0.4324	0.5623	10.0109	0.9143	3.6316	35.6296	5.8227	30.6893	0.0076	6.8873	0.2201	0.5831	0.3136	2.6275	0.4026	0.1091	17.8981	13.4091	0.3467	0.0987	1.6182	0.0235	6.7666	0.0637	112.606	0.7523	3.3599	1.1709	0.018
Irreg_Ma_23	Irreg_Ma	13.6977	59.2455	0.7932	0.3605	0.0963	23.7231	2.5392	0.0719	0.1397	10.3476	11.138	0.2255	0.6968	0.2038	0.2863	0.4827	13.6804	24.316	0.2046	0.4007	0.5106	10.7968	0.7476	3.1168	30.3514	6.3393	33.9075	0.0117	6.6459	0.1351	0.5004	0.1856	1.8276	0.3694	0.0589	19.2596	18.2938	0.4074	0.0918	1.1954	0.0268	6.2208	0.0768	95.0999	0.584	2.9125	1.7222	0.0163
Irreg_Ma_29	Irreg_Ma	10.2932	57.1438	1.1244	0.2607	0.0938	22.9249	3.6025	0.0502	0.0872	12.9605	23.9369	0.1972	0.2889	0.1135	0.1874	0.2569	11.2011	21.0695	0.2786	0.3524	0.3914	9.5424	1.271	3.7676	29.1243	5.865	19.9775	0.004	6.6223	0.1129	0.5284	0.2765	1.3998	0.363	0.0613	17.2021	17.355	0.0964	0.0929	1.024	0.022	6.4529	0.0726	130.129	0.5223	3.6352	1.5635	0.0292
Irreg_Ma_30	Irreg_Ma	10.8857	72.7815	1.4157	0.3571	0.1291	27.853	1.9619	0.0619	0.0916	12.3957	5.1568	0.2231	0.4145	0.1641	0.2417	0.3375	13.0709	27.3415	0.338	0.4342	0.6944	12.107	1.169	5.365	62.6142	6.4526	38.9413	0.0105	6.3528	0.1737	0.7151	0.207	1.9679	0.4977	0.0621	19.4209	18.3885	0.2823	0.1097	1.3098	0.0295	7.1984	0.0859	95.1725	0.5263	3.4629	1.3013	0.0154
Acyc_Ma_1	Acyc_Ma	20.6214	124.208	2.0085	0.2721	0.1474	31.1647	5.5937	0.0607	0.1381	14.9532	30.6338	0.2014	0.3285	0.1963	0.2586	0.4658	12.8989	39.9043	0.404	0.3886	0.7737	10.998	1.8403	10.3613	84.2153	6.3267	28.4546	0.0163	6.7437	0.4202	0.9683	0.3192	3.7498	0.3361	0.1374	19.7477	21.5019	0.5074	0.0991	2.3534	0.0202	6.4792	0.0509	51.6393	0.5153	1.3903	1.782	0.0169
Acyc_Ma_8	Acyc_Ma	19.1288	62.3588	0.8024	0.3132	0.1124	26.9148	2.4264	0.0529	0.0914	7.3301	12.4682	0.181	0.2933	0.1379	0.1811	0.284	12.3471	23.1859	0.3089	0.3445	0.5665	10.054	0.9414	4.6153	28.8719	6.0853	34.1949	0.0113	6.6381	0.2021	0.7156	0.1886	2.4828	0.3398	0.1093	19.5231	19.8454	0.2231	0.0933	1.6553	0.0288	6.5637	0.0751	92.9165	0.5611	2.3751	1.5113	0.0171
Acyc_Ma_14	Acyc_Ma	14.6602	67.9102	0.9629	0.3304	0.1158	29.3245	3.7219	0.047	0.0933	13.5789	21.2793	0.2133	0.4237	0.1304	0.3423	0.2767	12.648	29.7435	0.3456	0.4275	0.5603	10.2737	0.9064	3.6333	20.5565	6.1825	30.3029	0.0104	6.4944	0.1441	0.4594	0.1792	1.4517	0.4298	0.0889	19.0541	20.2468	0.2532	0.1024	1.0039	0.0222	6.3965	0.0707	102.223	0.4174	3.3291	1.269	0.0221
Acyc_Ma_16	Acyc_Ma	18.5613	74.278	1.3886	0.2308	0.1129	25.7867	3.3971	0.0506	0.1265	12.1213	14.3447	0.2009	0.4436	0.1774	0.2139	0.4011	13.3437	29.1814	0.2698	0.4148	0.6257	10.7965	0.8923	3.678	31.265	6.3791	30.1475	0.0092	6.3898	0.1687	0.6334	0.2012	1.4394	0.389	0.0611	18.5522	17.5718	0.2577	0.0943	1.0058	0.0295	6.732	0.0729	119.603	0.572	2.5656	1.2643	0.0249
Acyc_Ma_27	Acyc_Ma	11.035	61.1255	0.9747	0.3194	0.1152	24.2734	3.4813	0.0463	0.1195	22.2713	17.6188	0.213	0.2312	0.1794	0.116	0.2989	11.3144	24.7905	0.371	0.3938	0.5364	9.0969	1.0067	3.9193	42.9498	5.5319	22.6156	0.007	6.7299	0.1383	0.638	0.1945	1.2022	0.4303	0.15	18.1213	16.5293	0.3505	0.0968	0.831	0.0198	5.9705	0.0567	84.3232	0.3915	2.4277	0.8495	0.0177
Acyc_Ma_36	Acyc_Ma	14.6563	61.9174	0.829	0.3365	0.1124	25.9111	3.4745	0.0585	0.1167	10.5617	15.5647	0.2269	0.3111	0.1546	0.2418	0.3164	12.015	22.5996	0.2675	0.402	0.5457	9.1455	0.5879	2.8114	23.6409	5.7913	26.4427	0.0091	6.6261	0.1142	1.0491	0.1525	1.8055	0.4398	0.1143	16.9583	14.9107	0.1771	0.0883	1.1886	0.0264	6.6966	0.0819	106.813	0.5717	2.6798	1.6456	0.0191
Acyc_Ma_37	Acyc_Ma	14.1408	71.5166	1.1049	0.3645	0.1271	29.4822	2.5828	0.0492	0.0998	11.7985	5.8882	0.2128	0.5174	0.1856	0.2068	0.38	12.5955	28.8364	0.4839	0.3828	0.6563	11.1101	0.8454	3.8149	46.6411	6.2489	32.9279	0.0125	6.1734	0.1804	0.6989	0.1918	2.2614	0.5132	0.0663	17.3345	20.0085	0.3393	0.1003	1.4446	0.0263	6.3862	0.0781	100.276	0.4713	2.5662	1.4318	0.0184
Acyc_Ma_39	Acyc_Ma	24.3707	74.6703	1.0027	0.3199	0.1263	26.9516	3.3727	0.0512	0.1005	9.7787	10.6647	0.214	0.283	0.175	0.2188	0.3317	11.5692	25.8795	0.3793	0.3826	0.6442	9.2014	0.7142	3.5239	47.782	5.4086	34.208	0.0101	6.4543	0.2255	0.6721	0.2224	2.6195	0.4345	0.0643	18.6546	18.247	0.4151	0.0941	1.8233	0.0233	6.3166	0.0805	89.3019	0.5138	2.3707	1.2188	0.0131
[truncated: 46 more columns]

## Sheet: Sheet2
mets	p	FDR	Reg_Ma_Irreg_Ma	Reg_Ma_Acyc_Ma	Irreg_Ma_Acyc_Ma	method	FC_Reg_Ma_Irreg_Ma	FC_Reg_Ma_Acyc_Ma	FC_Irreg_Ma_Acyc_Ma	p_normality	p_normality_log	p_leven	p_leven_log
TG_56_7	7.4891e-05	0.00208843	0.454807	0.000338297	5.48066e-05	Anova	1.12503	-1.62887	-1.83254	0.404588	0.00121857	0.133072	0.00235137
PC_35_3	6.00742e-05	0.00208843	0.180517	3.55919e-05	0.000440732	Anova	-1.20233	-1.79398	-1.49208	0.0604334	0.88711	0.145277	0.972234
LPC_18_3_iso1_sn2	9.8462e-05	0.00208843	0.18025	5.5558e-05	0.000712701	Anova	-1.23864	-1.90186	-1.53545	0.122115	0.433534	0.641472	0.154311
PC_37_2	2.9069e-05	0.00208843	0.137393	1.6507e-05	0.000281687	Anova	-1.27569	-2.03147	-1.59245	0.532117	0.994885	0.749139	0.358889
PC_42_2	5.4715e-05	0.00208843	0.125389	2.82877e-05	0.000574166	Anova	-1.30067	-2.04288	-1.57063	0.711723	0.783034	0.465001	0.115773
PC_37_5	2.94861e-05	0.00208843	0.112109	1.54971e-05	0.000346572	Anova	-1.26875	-1.94093	-1.5298	0.225004	0.933939	0.162845	0.827978
LPC_18_3_iso1_sn1	5.41935e-05	0.00208843	0.1088	2.66759e-05	0.000652386	Anova	-1.294	-1.97631	-1.52729	0.495538	0.724143	0.630443	0.146633
PC_36_3	9.43605e-05	0.00208843	0.100996	4.32108e-05	0.0012114	Anova	-1.18917	-1.58962	-1.33675	0.957863	0.796	0.812941	0.162969
PC_38_2	9.00627e-05	0.00208843	0.0913975	4.01511e-05	0.00127564	Anova	-1.31343	-1.95293	-1.48689	0.539559	0.920044	0.545391	0.316316
PC_34_5	9.61745e-05	0.00208843	0.0834983	4.15421e-05	0.00148647	Anova	-1.29985	-1.88497	-1.45014	0.603224	0.374602	0.752882	0.168874
PC_40_9	5.09129e-05	0.00208843	0.0783035	2.2717e-05	0.000841064	Anova	-1.26446	-1.80467	-1.42723	0.25	0.987545	0.190659	0.786321
PC_35_2	2.98231e-05	0.00208843	0.0775771	1.38759e-05	0.000496266	Anova	-1.31958	-2.00812	-1.52179	0.502803	0.978165	0.451414	0.706683
PC_40_2	5.17138e-05	0.00208843	0.07398	2.26733e-05	0.000902068	Anova	-1.29728	-1.89037	-1.45718	0.864836	0.681042	0.750854	0.17447
PC_30_0	5.8588e-05	0.00208843	0.0642799	2.4488e-05	0.00116973	Anova	-1.28507	-1.81698	-1.41391	0.887456	0.692125	0.956583	0.298129
ChoE__20_2	1.30196e-05	0.00208843	0.0620013	6.08541e-06	0.000263291	Anova	-1.23093	-1.72979	-1.40527	0.696774	0.677335	0.547327	0.771493
PC_36_4	7.15218e-05	0.00208843	0.047126	2.73926e-05	0.00192797	Anova	-1.1377	-1.36203	-1.19718	0.603601	0.620255	0.46962	0.334466
PC_36_2	8.53579e-05	0.00208843	0.0247309	2.90001e-05	0.00431976	Anova	-1.17316	-1.39484	-1.18895	0.991631	0.629302	0.944442	0.395392
PC_36_5	6.8363e-05	0.00208843	0.0235192	2.32728e-05	0.00361676	Anova	-1.16953	-1.38963	-1.18819	0.926817	0.794962	0.714036	0.402441
PC_38_7	1.52164e-05	0.00208843	0.0171978	5.31498e-06	0.00101604	Anova	-1.6221	-2.51101	-1.548	0.178518	0.0681087	0.429262	0.076851
PC_37_1	0.000126723	0.00235553	0.229757	7.78317e-05	0.000710914	Anova	-1.20041	-1.82485	-1.5202	0.205825	0.829115	0.278196	0.224951
PC_32_0	0.00012859	0.00235553	0.0857456	5.47183e-05	0.00192755	Anova	-1.17601	-1.51164	-1.2854	0.759248	0.992684	0.538547	0.905562
PC_34_2	0.000127152	0.00235553	0.0300226	4.36678e-05	0.00534204	Anova	-1.13053	-1.29919	-1.14919	0.938875	0.856512	0.770705	0.678211
PC_33_0	0.000152803	0.00267737	0.552238	0.000160698	0.000330245	Anova	-1.11491	-1.97739	-1.77358	0.0935032	0.989973	0.0477524	0.681047
PC_35_5	0.000179662	0.00301683	0.170219	9.35159e-05	0.00134749	Anova	-1.23595	-1.83224	-1.48245	0.107143	0.855548	0.359585	0.959986
PC_39_4	0.000256009	0.00353198	0.337893	0.000179459	0.000924403	Anova	-1.15979	-1.77033	-1.52642	0.154821	0.593257	0.505297	0.44287
LPC_19_0	0.000271394	0.00353198	0.188949	0.000141815	0.00179681	Anova	-1.13438	-1.47783	-1.30276	0.153005	0.514743	0.363807	0.461935
PC_44_4	0.0002448	0.00353198	0.184493	0.000127896	0.00166904	Anova	-1.18396	-1.65327	-1.39639	0.696302	0.714755	0.831954	0.18201
PC_38_4	0.00026843	0.00353198	0.0979718	0.00011221	0.00345604	Anova	-1.08664	-1.24648	-1.1471	0.975793	0.765185	0.648499	0.304495
PC_34_0	0.000271691	0.00353198	0.0855443	0.000109463	0.00400469	Anova	-1.22886	-1.6262	-1.32334	0.141681	0.626986	0.40439	0.587268
PC_32_2	0.000236308	0.00353198	0.074178	9.27939e-05	0.00403197	Anova	-1.30461	-1.81189	-1.38883	0.756237	0.394303	0.753498	0.184681
LPC_20_0	0.000261516	0.00353198	0.0490664	9.39294e-05	0.00671257	Anova	-1.19027	-1.45549	-1.22283	0.484799	0.331267	0.311015	0.127829
PC_40_1	0.000286179	0.00360406	0.0907233	0.000116644	0.0039704	Anova	-1.25833	-1.7153	-1.36316	0.600959	0.604399	0.971126	0.174062
PC_33_2	0.000357745	0.00436882	0.147592	0.000166084	0.00300887	Anova	-1.26703	-1.84502	-1.45618	0.1606	0.927126	0.398644	0.956016
PC_31_0	0.000390402	0.00437033	0.122887	0.000169526	0.00393954	Anova	-1.20956	-1.809	-1.49559	0.0470411	0.794516	0.29458	0.923093
PC_42_3	0.000377848	0.00437033	0.11044	0.000159351	0.0042545	Anova	-1.2496	-2.05428	-1.64395	0.0248094	0.65017	0.611326	0.114088
PC_O_34_3	0.000384769	0.00437033	0.0648537	0.000142708	0.00739262	Anova	-1.19144	-1.47358	-1.2368	0.783171	0.724516	0.760202	0.675183
PC_40_8	0.000403073	0.00439022	0.173603	0.000196466	0.00285345	Anova	-1.15715	-1.52277	-1.31597	0.114665	0.608224	0.154839	0.881108
alpha_r5_androstan_3_17_diol_monosulfate_iso3	0.000414117	0.00439182	0.0126932	0.000138273	0.0319081	Anova	2.26601	5.22727	2.30682	0.000352304	0.667024	0.00195151	0.236508
LPE_19_0_sn2	0.000465438	0.00469157	0.42753	0.00190194	0.000281796	Anova	1.24238	-1.86079	-2.3118	0.223302	0.044102	0.648357	0.0930319
PC_38_1	0.000465664	0.00469157	0.350835	0.000312944	0.00155348	Anova	-1.19196	-1.90256	-1.59617	0.0582947	0.850874	0.430682	0.322111
PC_O_30_1	0.000495425	0.00486967	0.196448	0.000248826	0.00305061	Anova	-1.17707	-1.60835	-1.36641	0.508617	0.61477	0.836336	0.354469
PC_36_6	0.000576909	0.00553558	0.291213	0.000341885	0.00232123	Anova	-1.19044	-1.78228	-1.49717	0.277658	0.993688	0.489641	0.933779
PC_39_5	0.000602549	0.00564715	0.393304	0.000422324	0.00174008	Anova	-1.1551	-1.77539	-1.537	0.185002	0.710264	0.516552	0.700506
PC_37_4	0.000617945	0.00565982	0.354504	0.000405296	0.00199825	Anova	-1.16172	-1.74721	-1.50399	0.193536	0.543711	0.371916	0.656237
PC_37_6	0.000685261	0.00613689	0.223428	0.000352432	0.00361363	Anova	-1.21204	-1.84162	-1.51944	0.0196078	0.345762	0.0246878	0.257717
PC_34_3	0.000780359	0.00683662	0.338874	0.000486392	0.00260696	Anova	-1.14887	-1.65342	-1.43917	0.170736	0.993123	0.421567	0.966659
PC_34_4	0.000858358	0.00734392	0.212514	0.000423544	0.00469999	Anova	-1.2108	-1.71378	-1.41541	0.393444	0.239462	0.710038	0.169205
PC_36_0	0.00087471	0.00734392	0.129717	0.000363925	0.00799118	Anova	-1.2832	-1.79322	-1.39745	0.433577	0.960174	0.483526	0.631349
PC_35_4	0.00104464	0.00809596	0.356448	0.000649737	0.00322827	Anova	-1.15241	-1.6741	-1.4527	0.16207	0.937705	0.270286	0.70775
LPC_20_5	0.00102168	0.00809596	0.227177	0.000510136	0.00514937	Anova	-1.11128	-1.38227	-1.24385	0.677323	0.214858	0.745589	0.385054
LPC_19_0_sn1	0.00100353	0.00809596	0.101854	0.000389153	0.0116417	Anova	-1.25517	-1.65437	-1.31804	0.0807814	0.984277	0.296595	0.914999
PC_O_42_4	0.00102538	0.00809596	0.0501232	0.000354381	0.0243454	Anova	-1.19809	-1.42169	-1.18662	0.596619	0.214756	0.419273	0.10276
LPC_20_0_sn1	0.0011106	0.00844473	0.0570633	0.000388694	0.0230261	Anova	-1.28868	-1.62872	-1.26386	0.921922	0.803032	0.805497	0.672189
TG_56_8	0.00118291	0.008828	0.162177	0.000515325	0.00840519	Anova	-1.18401	-1.54206	-1.3024	0.400646	0.369136	0.3147	0.146545
DHETE_r17_18	0.00121506	0.00890306	0.0420282	0.05336	0.000410697	Anova	-2.42059	1.94314	4.70355	3.94419e-05	0.92931	0.013523	0.957425
LPC_20_5_sn1	0.00125125	0.00900452	0.319615	0.000719192	0.00429883	Anova	-1.27044	-2.09461	-1.64874	0.25382	0.448739	0.919538	0.349649
PC_O_38_4	0.00131526	0.00929914	0.0572262	0.000459234	0.0268836	Anova	-1.22983	-1.49266	-1.21372	0.631152	0.740814	0.777933	0.862276
LPC_17_0_sn2	0.00143075	0.0095492	0.357773	0.000862524	0.00429353	Anova	-1.22952	-1.98809	-1.61696	0.131334	0.929602	0.186258	0.482445
LPC_17_0_sn1	0.00146114	0.0095492	0.352374	0.000871404	0.00445168	Anova	-1.0975	-1.48234	-1.35065	0.00580082	0.227291	0.0190654	0.218296
LPC_18_2	0.00140601	0.0095492	0.248008	0.000707892	0.00629956	Anova	-1.07688	-1.26734	-1.17687	0.686439	0.401054	0.854691	0.683201
PC_O_36_4	0.00143796	0.0095492	0.0644485	0.000508085	0.0259063	Anova	-1.18599	-1.40692	-1.18628	0.770843	0.528754	0.545819	0.646424
PC_36_1	0.00146911	0.0095492	0.0611877	0.000515835	0.0278475	Anova	-1.27421	-1.59095	-1.24858	0.329115	0.306774	0.577478	0.243022
ChoE__22_4	0.00163212	0.0104404	0.208606	0.000756605	0.00868914	Anova	-1.16049	-1.50754	-1.29905	0.329823	0.978806	0.182515	0.818988
PC_40_6	0.00174402	0.0108551	0.0469591	0.000599608	0.0425655	Anova	-1.18609	-1.37	-1.15506	0.381595	0.782057	0.780819	0.919201
ChoE__18_2	0.00175083	0.0108551	0.0112897	0.000679327	0.172979	Anova	-1.18028	-1.26848	-1.07473	0.763531	0.597282	0.775332	0.559293
PC_O_32_1	0.00179339	0.0109506	0.223873	0.000847418	0.00879043	Anova	-1.13415	-1.4339	-1.2643	0.968511	0.838573	0.886039	0.63391
PE_36_4	0.0019281	0.0115974	0.06314	0.000677174	0.034668	Anova	-1.42906	-1.94252	-1.35929	0.0309261	0.717703	0.221115	0.176596
PC_35_1	0.00210581	0.01248	0.184638	0.000917095	0.0124895	Anova	-1.17355	-1.63535	-1.39351	0.0352286	0.671019	0.217683	0.908798
LPE_20_2_sn1	0.00221297	0.0125609	0.377135	0.00131296	0.00603263	Anova	-1.14503	-1.62136	-1.41599	0.336889	0.244137	0.802722	0.279478
LPC_20_5_sn2	0.00217093	0.0125609	0.202017	0.000972475	0.0116796	Anova	-1.41803	-2.26765	-1.59915	0.116446	0.217781	0.960364	0.19993
PC_O_38_7	0.00221088	0.0125609	0.0771418	0.000792386	0.0320991	Anova	-1.21605	-1.47407	-1.21218	0.611121	0.652454	0.636195	0.945918
TG_59_4	0.0024096	0.0131261	0.624208	0.00202699	0.00362182	Anova	-1.15847	-2.17214	-1.87501	0.0740235	0.636959	0.086683	0.368524
LPC_20_2_sn2	0.00239869	0.0131261	0.224416	0.0011076	0.0114421	Anova	-1.19025	-1.59849	-1.34298	0.510668	0.842895	0.876482	0.62031
PC_42_10	0.00241026	0.0131261	0.156929	0.000990452	0.0167562	Anova	-1.18465	-1.615	-1.36327	0.00134707	0.0625051	0.00364277	0.0738549
LPC_22_0	0.00262011	0.0140787	0.149133	0.00105689	0.0190684	Anova	-1.11128	-1.29402	-1.16443	0.794913	0.489262	0.356297	0.172335
PC_38_6	0.00270356	0.014336	0.14237	0.00107601	0.0205904	Anova	-1.14788	-1.3831	-1.20491	0.633291	0.968177	0.353371	0.299407
PC_O_38_6	0.00287356	0.0148467	0.0811307	0.00103214	0.0387262	Anova	-1.20482	-1.44316	-1.19782	0.849915	0.646095	0.723178	0.920226
PE_O_38_5	0.00286217	0.0148467	0.0611096	0.00100333	0.0513442	Anova	-1.21286	-1.42766	-1.1771	0.328451	0.271456	0.890705	0.444238
LPC_O_20_6p	0.00291313	0.0148607	0.619368	0.00237683	0.00434446	Anova	-1.03812	-1.27279	-1.22605	0.74169	0.324528	0.711125	0.465725
LPC_23_0	0.00315521	0.0158944	0.0378636	0.00110759	0.090174	Anova	-1.1967	-1.34888	-1.12716	0.799023	0.7442	0.73731	0.76536
PC_42_7	0.00330088	0.0160272	0.385366	0.00190127	0.00846911	Anova	-1.17601	-1.73545	-1.47571	0.358732	0.876679	0.678786	0.250453
PC_O_40_4	0.00327357	0.0160272	0.0737174	0.00116375	0.0479998	Anova	-1.22449	-1.46654	-1.19767	0.198653	0.324317	0.84861	0.800928
LPC_24_0	0.00325522	0.0160272	0.0498063	0.00113736	0.070706	Anova	-1.16751	-1.31548	-1.12674	0.904253	0.606302	0.713892	0.244776
PC_38_5	0.00360658	0.0167489	0.433138	0.00220536	0.00803711	Anova	-1.1027	-1.46775	-1.33105	0.415695	0.548226	0.719629	0.377409
PC_40_7	0.00361576	0.0167489	0.408056	0.00213205	0.00862202	Anova	-1.15752	-1.68186	-1.45299	0.284152	0.39041	0.537606	0.18831
LPE_18_0_sn1	0.003529	0.0167489	0.305977	0.00179408	0.0116253	Anova	-1.12058	-1.42853	-1.27481	0.63198	0.959645	0.281561	0.627781
PC_34_1	0.0036157	0.0167489	0.0915704	0.00131373	0.0421557	Anova	-1.16924	-1.36949	-1.17127	0.70198	0.842461	0.874153	0.808662
PC_O_40_3	0.00377644	0.0172944	0.0676797	0.001336	0.0594717	Anova	-1.21026	-1.42037	-1.17361	0.257125	0.224137	0.703761	0.567155
LPE_22_6_sn2	0.00384317	0.0174022	0.310349	0.00195134	0.0123641	Anova	-1.16466	-1.69029	-1.45132	0.00878042	0.23481	0.013095	0.189296
LPE_22_4_sn2	0.00390065	0.0174662	0.366511	0.00214861	0.0104218	Anova	-1.12381	-1.48974	-1.32561	0.289307	0.102047	0.246105	0.0238337
TG_59_3	0.00398137	0.0176318	0.794421	0.0039855	0.0042184	Anova	-1.1168	-2.49611	-2.23505	0.0598023	0.20381	0.139181	0.806956
PC_31_1	0.00419788	0.0183885	0.170503	0.00170849	0.0254211	Anova	-1.24059	-1.85975	-1.49908	0.0251442	0.986082	0.0880213	0.76949
PC_O_42_5	0.00434751	0.0188392	0.0866726	0.00156797	0.0525895	Anova	-1.17936	-1.37752	-1.16803	0.812884	0.474668	0.805502	0.365798
LPC_18_2_sn2	0.00467	0.0196043	0.416951	0.0027143	0.0106024	Anova	-1.07567	-1.32429	-1.23113	0.535477	0.565802	0.891	0.630117
LPC_20_2_sn1	0.00463916	0.0196043	0.384187	0.00257587	0.0115613	Anova	-1.14358	-1.57696	-1.37897	0.594866	0.725052	0.899649	0.628916
LPC_20_0_sn2	0.00458446	0.0196043	0.00692979	0.00281419	0.591374	Anova	-1.53041	-1.62331	-1.06071	0.77586	0.317026	0.91014	0.317228
LPE_19_0_sn1	0.00475311	0.0197474	0.656809	0.00478127	0.0587274	welch	-1.15656	-1.72834	-1.49438	0.0239959	0.129899	0.0490232	0.0385969
LPC_18_0_sn2	0.00504045	0.0207276	0.0878375	0.00182034	0.0592016	Anova	-1.10725	-1.22274	-1.10431	0.451505	0.79587	0.783345	0.978351
LPC_22_6	0.00523899	0.0213264	0.428721	0.00305814	0.0113934	Anova	-1.11013	-1.47715	-1.33061	0.0792469	0.554314	0.480119	0.976768
TG_56_9	0.00563382	0.0218812	0.861619	0.00590918	0.00519646	Anova	-1.0223	-1.40501	-1.37436	0.418813	0.997167	0.327067	0.843581
TG_60_5	0.00543379	0.0218812	0.633206	0.00417869	0.00743702	Anova	-1.16238	-2.12632	-1.82928	0.216913	0.39218	0.701273	0.525467
LPE_18_3_iso1_sn1	0.00570213	0.0218812	0.52816	0.00377959	0.00965594	Anova	-1.11135	-1.59076	-1.43137	0.566165	0.0946973	0.793294	0.292118
LPE_18_0_sn2	0.00575536	0.0218812	0.485043	0.00359343	0.0107576	Anova	-1.07644	-1.3684	-1.27122	0.494332	0.703249	0.701163	0.652448
SM_18_1_2_23_1	0.00571979	0.0218812	0.215358	0.00244463	0.0262423	Anova	-1.08575	-1.24114	-1.14312	0.573828	0.387404	0.29342	0.0998148
PC_O_38_5	0.00565215	0.0218812	0.111663	0.00209396	0.0513893	Anova	-1.24225	-1.53366	-1.23458	0.725237	0.879941	0.829429	0.731329
PE_38_4	0.00575402	0.0218812	0.108	0.00212223	0.0540164	Anova	-1.39635	-1.8622	-1.33362	0.0864687	0.766307	0.18572	0.121441
SM_18_1_2_25_1	0.00603936	0.0227464	0.0720321	0.0021647	0.084759	Anova	-1.12619	-1.24261	-1.10337	0.166722	0.036391	0.0588829	0.0052153
TG_48_0	0.00614999	0.0229486	0.185082	0.0111377	0.998874	welch	-4.00393	-3.92846	1.01921	4.40965e-05	0.370149	0.182535	0.0403902
PE_O_36_5	0.00632846	0.0233979	0.0496176	0.00229487	0.127496	Anova	-1.19221	-1.3335	-1.11851	0.164405	0.0508807	0.524005	0.230957
PC_O_36_5	0.00660304	0.0241911	0.308619	0.00318832	0.0202512	Anova	-1.11472	-1.38228	-1.24002	0.939157	0.731033	0.937719	0.775046
TG_56_6	0.00668665	0.0242767	0.292021	0.00578486	0.946524	welch	-1.50313	-1.6067	-1.0689	0.00826179	0.635815	0.0220291	0.0230169
DG_36_4	0.00702795	0.0252881	0.976269	0.00684923	0.00668031	Anova	1.00201	-1.20057	-1.20298	0.401163	0.330646	0.804952	0.494334
PC_O_36_1	0.00719765	0.0256695	0.036339	0.0027439	0.192203	Anova	-1.23172	-1.36639	-1.10933	0.990459	0.831761	0.597842	0.623137
TG_60_4	0.00781477	0.0276259	0.658512	0.00593765	0.00983996	Anova	-1.10909	-2.17155	-1.95795	0.0443975	0.880863	0.251851	0.823226
PC_33_1	0.00798592	0.0279854	0.168826	0.00314888	0.0456423	Anova	-1.20162	-1.61979	-1.348	0.0154667	0.871795	0.052961	0.561775
LPC_20_4	0.00814662	0.0283025	0.687262	0.00639735	0.00969155	Anova	-1.02167	-1.16823	-1.14345	0.278521	0.134161	0.73768	0.596879
SM_18_1_2_16_1	0.00839345	0.0289108	0.170058	0.00330887	0.0473404	Anova	-1.09253	-1.22526	-1.12149	0.669416	0.774639	0.0557873	0.202254
SM_18_1_2_15_0	0.00848568	0.0289808	0.218517	0.00355875	0.0367415	Anova	-1.11368	-1.30718	-1.17375	0.480386	0.952785	0.455853	0.793383
LPC_18_0	0.00864546	0.0292783	0.078343	0.00314422	0.106673	Anova	-1.05996	-1.11271	-1.04976	0.888657	0.855612	0.702815	0.852883
LPC_22_6_sn2	0.00920971	0.0306736	0.45028	0.00521583	0.0178794	Anova	-1.07413	-1.31408	-1.22339	0.293503	0.907346	0.320869	0.755555
LPC_17_0	0.00913716	0.0306736	0.3714	0.00466846	0.0220676	Anova	-1.09644	-1.34934	-1.23065	0.0557878	0.185882	0.0637485	0.254638
LPC_22_1_sn1	0.00937058	0.0309536	0.101533	0.00344378	0.0883416	Anova	-1.20101	-1.40372	-1.16878	0.863368	0.391059	0.514435	0.164222
LPE_22_6	0.00945791	0.0309881	0.286286	0.00430706	0.0302944	Anova	-1.16728	-1.51122	-1.29465	0.448652	0.983772	0.671855	0.882847
LPC_20_2	0.0101898	0.0327001	0.330094	0.00488556	0.0277131	Anova	-1.12606	-1.41571	-1.25722	0.64918	0.742393	0.440729	0.405343
PC_42_8	0.0101404	0.0327001	0.231857	0.00652681	0.129915	kw	-1.04754	-1.26584	-1.20838	0.0406573	0.000102757	0.243097	0.207065
PC_40_5	0.0102239	0.0327001	0.131608	0.00384818	0.0733301	Anova	-1.23834	-1.51516	-1.22354	0.0908395	0.859905	0.968205	0.508007
LPE_22_5_sn2	0.0107364	0.0335409	0.499148	0.00637385	0.018215	Anova	-1.13714	-1.6321	-1.43526	0.0959673	0.759334	0.351301	0.670405
TG_53_4	0.0106538	0.0335409	0.197044	0.00430212	0.0501169	Anova	-1.54418	-2.2655	-1.46712	0.0200185	0.738553	0.086225	0.117261
PC_39_6	0.0106108	0.0335409	0.145916	0.00404776	0.068173	Anova	-1.27853	-1.70961	-1.33716	0.00472616	0.498706	0.164506	0.702608
LPC_22_2_sn1	0.0114359	0.0354511	0.125048	0.00428179	0.0851794	Anova	-1.29924	-1.62626	-1.2517	0.377997	0.915543	0.279251	0.385844
LPE_18_1_sn1	0.012034	0.0370206	0.391161	0.0061513	0.0266236	Anova	-1.12645	-1.68216	-1.49333	0.00246054	0.595037	0.374873	0.817971
PE_34_2	0.0122016	0.0372519	0.0484427	0.0047623	0.228003	Anova	-1.49543	-1.8564	-1.24138	0.00854806	0.742845	0.152689	0.745983
TG_58_5	0.0123785	0.0375077	0.806872	0.0107751	0.0115556	Anova	-1.05876	-1.69582	-1.6017	0.341615	0.673306	0.988677	0.557148
TG_56_3	0.01308	0.0387592	0.56371	0.00824753	0.0188535	Anova	-1.20102	-2.04634	-1.70383	0.0767627	0.704722	0.510702	0.898894
TG_56_5	0.0130624	0.0387592	0.37878	0.012323	0.825853	welch	-1.66594	-1.97171	-1.18355	0.00499557	0.554878	0.0358024	0.040672
PC_O_40_6	0.0129273	0.0387592	0.0105833	0.0102304	0.913163	Anova	-1.35856	-1.36707	-1.00627	0.0411451	0.351348	0.333779	0.726589
LPE_18_2	0.0133984	0.0392111	0.849862	0.0122183	0.0116122	Anova	-1.02574	-1.38601	-1.35122	0.375328	0.00949672	0.877586	0.605289
T4	0.0134271	0.0392111	0.158757	0.00517245	0.0768165	Anova	1.1174	1.32553	1.18626	0.173717	0.566738	0.0287207	0.0660989
PE_36_2	0.0135619	0.0393197	0.0990155	0.00503825	0.12475	Anova	-1.44723	-1.8474	-1.27651	0.199849	0.988221	0.211898	0.380853
LPC_20_4_sn2	0.0145968	0.0420179	0.975601	0.0129808	0.0127678	Anova	1.00229	-1.20126	-1.20401	0.694549	0.948376	0.73624	0.791652
TG_60_3	0.0149427	0.0427087	0.808317	0.012693	0.0136716	Anova	-1.04666	-1.97438	-1.88636	0.0472059	0.787987	0.710475	0.688785
TG_59_2	0.0159407	0.0452403	0.138455	0.00604521	0.102499	Anova	-1.42862	-3.22173	-2.25513	0.00291643	0.555467	0.079765	0.119022
TG_57_3	0.0164997	0.0464992	0.939147	0.0152695	0.0135863	Anova	1.00388	-1.76458	-1.77142	0.0260591	0.653326	0.281123	0.993464
DG_36_3	0.0168546	0.0471694	0.468333	0.00918318	0.0293215	Anova	-1.05244	-1.21329	-1.15284	0.0670706	0.023025	0.150973	0.0636299
TG_58_3	0.0187119	0.0515292	0.796669	0.0151706	0.0170705	Anova	-1.0465	-2.02632	-1.93628	0.0353921	0.9458	0.367589	0.828109
LPE_16_0	0.0186668	0.0515292	0.498807	0.0104454	0.0298775	Anova	-1.04993	-1.21365	-1.15593	0.194846	0.293963	0.495982	0.543722
TG_51_4	0.018796	0.0515292	0.204843	0.00752128	0.0791584	Anova	-1.54226	-2.25156	-1.45991	0.00316633	0.399716	0.0397341	0.163384
TG_52_7	0.0211246	0.0567548	0.712435	0.0151376	0.021883	Anova	-1.07204	-1.53482	-1.43167	0.167875	0.586209	0.425566	0.889867
TG_54_3	0.0210644	0.0567548	0.15497	0.0081021	0.116301	Anova	-1.71904	-2.3088	-1.34308	0.0202136	0.731944	0.217214	0.162866
MCA_iso3	0.0209202	0.0567548	0.041958	0.041958	0.505361	kw	2.48366	3.38963	1.36478	0.000252131	0.0295473	0.00578276	0.00111277
TG_55_2	0.021278	0.0567882	0.826267	0.017606	0.018314	Anova	-1.07786	-2.02493	-1.87866	0.0179932	0.596116	0.457518	0.953988
ChoE__17_0	0.0231103	0.0594395	0.976409	0.0193747	0.0192018	Anova	1.02291	-1.34943	-1.38034	0.00693161	0.290573	0.0266872	0.0901636
LPE_17_0_sn1	0.0230365	0.0594395	0.828998	0.018915	0.0196001	Anova	-1.06532	-1.46433	-1.37454	0.0341555	0.545412	0.0831136	0.160202
SM_18_1_2_17_1	0.0227281	0.0594395	0.698894	0.0158649	0.0239277	Anova	-1.02804	-1.19676	-1.16411	0.205578	0.389891	0.503125	0.592488
LPE_20_1_sn2	0.0231544	0.0594395	0.489018	0.0125336	0.0370261	Anova	-1.14476	-1.5252	-1.33233	0.00532605	0.37262	0.250646	0.417875
LPC_22_6_sn1	0.0231563	0.0594395	0.481021	0.012418	0.0377309	Anova	-1.05236	-1.20912	-1.14896	0.910901	0.80098	0.43347	0.308334
LPC_18_1	0.0224298	0.0594395	0.464135	0.0118294	0.0381957	Anova	-1.05654	-1.21895	-1.15372	0.908559	0.796302	0.913818	0.724901
LPC_22_5_sn1	0.0242744	0.0619151	0.591119	0.0147492	0.0310096	Anova	-1.08219	-1.41963	-1.31182	0.39064	0.837753	0.846758	0.411839
LPC_18_1_sn2	0.0250749	0.0627652	0.743674	0.0182674	0.0242327	Anova	-1.05186	-1.42026	-1.35023	0.0533458	0.693736	0.720361	0.456498
TG_58_4	0.0249601	0.0627652	0.570122	0.0420689	0.0130243	Anova	1.0565	-2.01136	-2.12499	0.0270321	0.549857	0.43898	0.466519
LPE_22_6_sn1	0.0247708	0.0627652	0.457591	0.0128479	0.0423895	Anova	-1.1474	-1.64541	-1.43404	0.00161734	0.115901	0.0164101	0.065116
LPE_18_1_sn2	0.0256455	0.062895	0.489008	0.0137458	0.0405489	Anova	-1.11957	-1.63005	-1.45595	0.00278288	0.575991	0.282974	0.908338
PC_30_1	0.0257511	0.062895	0.217241	0.0103624	0.097897	Anova	-1.32709	-1.76976	-1.33356	0.0249733	0.400573	0.433947	0.507523
TG_60_1	0.0256843	0.062895	0.180007	0.153575	0.00987764	Anova	1.32207	-1.79913	-2.37857	0.0107534	0.406274	0.339255	0.0927225
TG_49_3	0.0256288	0.062895	0.016983	0.0216366	0.998347	Anova	-5.57508	-5.6342	-1.0106	0.000355493	0.267641	0.107731	0.817073
PC_39_8	0.025968	0.0629158	0.221619	0.0104867	0.0965925	Anova	-1.12918	-1.30165	-1.15274	0.2404	0.907726	0.408479	0.348149
TG_53_3	0.0260718	0.0629158	0.211077	0.0104378	0.101942	Anova	-1.49499	-2.03562	-1.36163	0.0115687	0.637826	0.0940682	0.147406
TG_54_4	0.026882	0.0644848	0.152756	0.0103947	0.145425	Anova	-1.51915	-2.03032	-1.33649	0.0688782	0.69579	0.21206	0.176299
LPE_20_5_sn1	0.027732	0.0654872	0.815116	0.021795	0.023692	Anova	-1.06182	-1.67905	-1.58129	0.113156	0.600165	0.855354	0.273677
LPC_24_1	0.027757	0.0654872	0.199593	0.011015	0.113985	Anova	-1.14327	-1.31573	-1.15084	0.195344	0.239749	0.914253	0.451899
PC_32_1	0.0277908	0.0654872	0.184061	0.0109173	0.123949	Anova	-1.34004	-1.69798	-1.26711	0.0359572	0.446077	0.278171	0.395062
TG_54_5	0.0279499	0.0654872	0.151717	0.0108197	0.151369	Anova	-1.36897	-1.72574	-1.26062	0.167085	0.59217	0.1187	0.110388
LPC_18_0_e	0.0288199	0.0671353	0.0220544	0.0207539	0.929919	Anova	-1.16701	-1.16147	1.00476	0.424146	0.491839	0.854177	0.958319
TG_58_1	0.0292665	0.0677838	0.302072	0.0993883	0.0119618	Anova	1.21623	-1.82248	-2.21655	0.0238053	0.357266	0.581535	0.337105
SM_18_1_2_25_0	0.0295393	0.0680248	0.12826	0.0114487	0.187388	Anova	-1.12605	-1.23082	-1.09304	0.86721	0.677995	0.293127	0.333571
FA_14_1_iso1	0.0307454	0.0701109	0.280317	0.0130265	0.0874662	Anova	1.24591	2.02496	1.62528	0.0756028	0.749645	0.204147	0.856073
SM_18_1_2_24_0	0.0307931	0.0701109	0.147963	0.0119626	0.16853	Anova	-1.09863	-1.18909	-1.08234	0.439889	0.416553	0.960137	0.977194
LPC_22_1	0.0312943	0.0708517	0.134045	0.0121665	0.18839	Anova	-1.11957	-1.22031	-1.08998	0.833209	0.443043	0.737588	0.578843
LPC_22_5_sn2	0.0315845	0.0711092	0.546141	0.017704	0.0430125	Anova	-1.09501	-1.41807	-1.29502	0.352131	0.994301	0.999731	0.641047
TG_58_2	0.0319339	0.0714964	0.67391	0.0207313	0.0339536	Anova	-1.02739	-2.15772	-2.1002	0.0402135	0.211276	0.561744	0.614347
TG_51_2	0.0324099	0.0721612	0.255858	0.0556699	0.856904	welch	-1.65901	-1.92097	-1.15791	0.000522555	0.201234	0.0821723	0.048952
LPC_22_2_sn2	0.0333654	0.0727503	0.940736	0.0300183	0.0233835	Anova	-1.01111	-1.36111	-1.34615	0.144718	0.0371133	0.466523	0.0666528
LPE_20_4_sn2	0.0333417	0.0727503	0.632392	0.0205129	0.038061	Anova	-1.07235	-1.3919	-1.29799	0.214116	0.831192	0.0644102	0.674336
LPE_20_1_sn1	0.0333965	0.0727503	0.545739	0.0186063	0.0452445	Anova	-1.09071	-1.52537	-1.39851	0.000770487	0.299756	0.505619	0.871134
LPE_16_0_sn1	0.0332315	0.0727503	0.443307	0.0165452	0.0569833	Anova	-1.09272	-1.34538	-1.23123	0.0278693	0.275281	0.173054	0.53356
TG_60_2	0.0357768	0.0767104	0.877246	0.0293409	0.0272441	Anova	1.0116	-2.01657	-2.03997	0.0390455	0.360162	0.621787	0.660263
SM_18_1_2_22_1	0.0361352	0.0767104	0.401112	0.0171036	0.0685284	Anova	-1.05833	-1.18479	-1.11949	0.890223	0.577632	0.220686	0.0932794
ChoE__20_5	0.0358127	0.0767104	0.297681	0.0153367	0.0937453	Anova	-1.21966	-1.56889	-1.28634	0.223246	0.656598	0.810328	0.918325
TG_54_7	0.0361662	0.0767104	0.154952	0.0141824	0.184503	Anova	-1.326	-1.61885	-1.22086	0.177293	0.614931	0.169867	0.194448
CA	0.0357006	0.0767104	0.0461956	0.0180802	0.564415	Anova	1.75263	2.19208	1.25074	0.336234	9.74051e-05	0.184872	1.34557e-05
SM_18_1_2_24_4	0.0371187	0.0775069	0.334561	0.0164236	0.0854085	Anova	-1.10081	-1.27905	-1.16192	0.42584	0.152206	0.761437	0.362263
PC_38_3	0.0369979	0.0775069	0.214652	0.0148517	0.135492	Anova	-1.28792	-1.62554	-1.26215	0.620369	0.7519	0.618043	0.35383
SM_18_1_2_14_0	0.0367922	0.0775069	0.18752	0.0145623	0.154688	Anova	-1.18338	-1.3754	-1.16226	0.717289	0.993121	0.616913	0.476611
PC_O_34_1	0.0374758	0.0778492	0.0504989	0.0185359	0.542353	Anova	-1.14637	-1.18849	-1.03674	0.788371	0.31678	0.514614	0.692688
LPC_15_0	0.0399363	0.082535	0.609202	0.0234538	0.0467468	Anova	-1.04367	-1.24034	-1.18843	0.0213015	0.205898	0.172828	0.334182
LPE_22_5_sn1	0.0427028	0.0874198	0.36451	0.0193067	0.0880602	Anova	-1.20456	-1.60056	-1.32875	0.0134383	0.38856	0.188249	0.639916
TG_52_4	0.0427338	0.0874198	0.134556	0.0170441	0.243868	Anova	-1.30483	-1.53157	-1.17377	0.273135	0.623489	0.235511	0.272529
LPC_16_0	0.0446275	0.0903763	0.5785	0.0250447	0.054813	Anova	-1.01526	-1.06848	-1.05243	0.809219	0.880596	0.627793	0.663841
LPE_20_2_sn2	0.0444438	0.0903763	0.248868	0.018249	0.136304	Anova	-1.27513	-1.62249	-1.27241	0.657294	0.11151	0.626469	0.2147
LPE_18_2_sn2	0.0478394	0.0963965	0.663133	0.0292575	0.0497941	Anova	-1.0661	-1.3677	-1.28289	0.656614	0.435457	0.366978	0.7218
TG_54_2	0.0480977	0.0964346	0.171398	0.0192106	0.212509	Anova	-1.56493	-2.06037	-1.31659	0.0604715	0.600897	0.372747	0.345805
LPC_20_3_sn2	0.0491918	0.0976566	0.279452	0.0206189	0.131967	Anova	-1.20968	-1.56767	-1.29594	0.021277	0.138984	0.517489	0.975336
TG_48_2	0.0491187	0.0976566	0.0340068	0.0353488	0.926818	Anova	-4.36295	-3.27427	1.33249	2.45888e-06	0.473008	0.158529	0.272667
PC_O_42_3	0.0508528	0.100459				Anova	-1.16923	-1.28749	-1.10114	0.681623	0.47189	0.391773	0.619832
LPE_17_0_sn2	0.0530471	0.103884				Anova	-1.10548	-1.68699	-1.52602	0.306303	0.0962442	0.315431	0.219776
LPC_20_1_sn1	0.0531019	0.103884				Anova	-1.09427	-1.50968	-1.37962	0.0168878	0.821125	0.638111	0.695691
LPC_20_1	0.0536704	0.104276				Anova	-1.09546	-1.37777	-1.2577	0.454502	0.733783	0.407189	0.349579
TG_53_2	0.0538197	0.104276				Anova	-1.48332	-1.87786	-1.26598	0.014656	0.668041	0.128477	0.165386
LPC_18_3	0.0555419	0.107098				Anova	1.04124	-1.24784	-1.29931	0.101808	0.425086	0.804312	0.648627
PC_40_4	0.0606766	0.116441				Anova	-1.19318	-1.43503	-1.2027	0.00814224	0.436248	0.799065	0.46279
LPE_18_3_iso2_sn1	0.0643947	0.122411				Anova	-1.07323	-1.43564	-1.33769	0.74739	0.287459	0.898321	0.387302
TG_57_2	0.0641257	0.122411				welch	-1.38319	-3.09336	-2.23639	0.00784669	0.159876	0.0748284	0.0156559
TG_50_5	0.0649583	0.122902				Anova	-1.44241	-1.83256	-1.27048	0.033122	0.979708	0.275758	0.465561
SM_18_1_2_17_0	0.0661291	0.123954				Anova	-1.05126	-1.21864	-1.15922	0.254287	0.467171	0.494328	0.827792
TG_52_6	0.0660365	0.123954				Anova	-1.37654	-1.78445	-1.29633	0.120821	0.905773	0.278927	0.411365
LPC_17_1	0.0666149	0.12396				Anova	-1.09769	-1.35495	-1.23437	0.0131046	0.15339	0.0950606	0.233409
TG_56_2	0.0667479	0.12396				Anova	-1.00492	-1.8748	-1.86563	0.0087489	0.97119	0.398503	0.868062
SM_18_1_2_23_0	0.0670715	0.12399				Anova	-1.13436	-1.20795	-1.06487	0.235865	0.688079	0.514962	0.579435
TG_52_5	0.0687733	0.126555				Anova	-1.4449	-1.80081	-1.24632	0.0817266	0.970611	0.215326	0.398542
LPC_18_2_sn1	0.0708685	0.129818				Anova	-1.04889	-1.21027	-1.15386	0.343176	0.59475	0.201631	0.206105
LPC_18_3_iso2_sn2	0.0736857	0.134368				Anova	1.01946	-1.26058	-1.28511	0.130565	0.745286	0.977674	0.863758
LPE_20_4	0.0749009	0.135969				Anova	-1.02333	-1.23701	-1.20881	0.447419	0.496076	0.975089	0.808376
LPC_15_0_sn2	0.0763458	0.13797				Anova	-1.00033	-1.29792	-1.29749	0.0222019	0.531019	0.337602	0.761549
TG_52_3	0.0780749	0.140465				Anova	-1.35924	-1.53264	-1.12756	0.165135	0.994411	0.136998	0.205091
LPE_16_0_sn2	0.0791929	0.141843				Anova	-1.08945	-1.31309	-1.20527	0.0119829	0.180011	0.0517788	0.150168
LPE_18_2_sn1	0.0802967	0.143184				Anova	-1.06013	-1.39382	-1.31477	0.0386932	0.517844	0.263635	0.841347
LPC_20_3_sn1	0.0813193	0.144369				Anova	-1.21144	-1.70892	-1.41065	0.0726215	0.178173	0.909722	0.270655
LPC_22_5	0.0854492	0.151035				Anova	-1.16493	-1.43216	-1.2294	0.570075	0.574507	0.380065	0.0882943
TG_56_10	0.0865819	0.152369				Anova	1.05798	-1.33107	-1.40825	0.0230119	0.381583	0.0644963	0.294345
LPC_18_1_sn1	0.0875863	0.153466				Anova	1.05987	-1.20859	-1.28095	0.572595	0.445879	0.928759	0.703968
ChoE__16_0	0.0914933	0.159618				Anova	-1.13436	-1.12141	1.01154	0.835084	0.326992	0.823956	0.607309
DG_36_5	0.0944047	0.163987				Anova	1.10475	-1.05852	-1.1694	0.45127	0.379488	0.989136	0.913263
LPC_22_4	0.0960079	0.166057				Anova	-1.12704	-1.45103	-1.28747	0.539519	0.221261	0.300604	0.0323982
LPE_20_4_sn1	0.0968287	0.166761				Anova	-1.05446	-1.3618	-1.29146	0.120814	0.986708	0.0456429	0.339297
LPC_22_4_sn2	0.0980425	0.168132				Anova	-1.04834	-1.39136	-1.32719	0.203067	0.147597	0.147546	0.0272605
LPC_14_0_sn2	0.0991308	0.169278				Anova	-1.10535	-1.27979	-1.15782	0.985264	0.75478	0.613901	0.285906
LPE_15_0_sn1	0.0997071	0.169544				Anova	-1.06367	-1.37266	-1.29049	0.00648067	0.399947	0.0826461	0.247528
DCA	0.100602	0.170347				kw	1.44106	-1.03589	-1.49278	1.81285e-07	0.0231195	0.505011	0.691798
LPC_20_3	0.105798	0.178396				Anova	-1.17131	-1.48521	-1.268	0.0711304	0.194836	0.47426	0.270283
LPC_18_3_iso2_sn1	0.106425	0.178705				Anova	1.04028	-1.214	-1.2629	0.118298	0.507026	0.956696	0.97479
SM_18_1_2_24_2	0.107821	0.180298				welch	-1.05442	-1.14319	-1.08419	0.467199	0.113871	0.00941602	0.00199965
FA_16_1_iso1	0.109637	0.182577				Anova	1.11586	1.2185	1.09198	0.876501	0.886057	0.745588	0.791319
LPE_22_4_sn1	0.114997	0.190716				Anova	-1.16862	-1.43878	-1.23118	0.301622	0.997339	0.561125	0.427306
TG_50_0	0.118295	0.195381				Anova	-1.70738	-1.89161	-1.1079	0.159297	7.44862e-05	0.589761	0.0799598
LPC_20_1_sn2	0.119045	0.195816				Anova	-1.04805	-1.42709	-1.36166	0.0190559	0.879294	0.695301	0.72954
FA_20_1	0.122645	0.200919				Anova	-1.0169	-1.27458	-1.2534	0.223719	0.960292	0.173143	0.140439
LPE_22_3_sn2	0.125219	0.204304				Anova	-1.41981	-1.37028	1.03614	0.350757	0.0426873	0.808576	0.444492
LPC_14_0_sn1	0.126861	0.206149				Anova	-1.21034	-1.35812	-1.12209	0.439065	0.408925	0.304692	0.0964693
LPC_22_3_sn2	0.129906	0.210249				Anova	1.02192	-1.27367	-1.30159	0.341573	0.347841	0.823764	0.647843
LPC_18_0_sn1	0.131192	0.211481				Anova	-1.00075	-1.14361	-1.14275	0.297894	0.0333706	0.116693	0.0668128
SM_18_1_2_16_0	0.133888	0.214968				Anova	-1.09189	-1.17401	-1.07522	0.650618	0.758541	0.0309196	0.103591
EpOME_r9_10	0.136375	0.216374				Anova	-1.12068	-1.47225	-1.31372	0.203901	0.927826	0.972807	0.797214
ChoE__18_3	0.135978	0.216374				Anova	-1.16441	-1.2453	-1.06947	0.178436	0.162581	0.706029	0.796645
TG_48_3	0.135946	0.216374				Anova	-4.26543	-3.85052	1.10776	6.84004e-06	0.402077	0.231764	0.312766
SM_18_1_2_22_3	0.140731	0.22241				Anova	1.03485	1.11396	1.07645	0.688947	0.87728	0.809896	0.846001
TG_52_1	0.142707	0.224652				Anova	-1.56133	-1.77085	-1.13419	0.0602405	0.964448	0.391467	0.550965
LPC_22_4_sn1	0.14527	0.227797				Anova	-1.0803	-1.37027	-1.26842	0.56399	0.289378	0.430157	0.0893294
ChoE__18_0	0.147811	0.230883				Anova	-1.2044	-1.24585	-1.03441	0.854627	0.864934	0.829224	0.637985
LPC_O_18_1p	0.150688	0.234468				Anova	-1.12686	1.00046	1.12737	0.583679	0.45949	0.942331	0.984307
TG_50_4	0.153742	0.238301				kw	-1.87809	-2.09811	-1.11715	0.00268021	0.0372996	0.326385	0.843675
TG_52_2	0.156093	0.241017				Anova	-1.76647	-1.73489	1.0182	0.00023337	0.735054	0.130989	0.0695605
DG_38_7	0.159088	0.244704				Anova	1.21295	1.01908	-1.19024	0.231846	0.00979652	0.950827	0.967502
TG_50_2	0.162891	0.249602				Anova	-1.80466	-1.79808	1.00366	0.000113685	0.684058	0.103813	0.0563379
TG_50_1	0.163646	0.249809				Anova	-1.83091	-1.77304	1.03264	6.13326e-05	0.701393	0.129914	0.0729015
FA_14_1_iso2	0.165937	0.252349				Anova	1.40237	1.33543	-1.05012	2.20741e-05	0.058725	0.183896	0.417123
LPE_18_1	0.171457	0.259764				Anova	1.0208	-1.49464	-1.52572	0.00829222	0.160461	0.0987812	0.174018
LCA	0.173291	0.2606				Anova	2.03737	1.35331	-1.50548	4.94905e-05	0.217695	0.0524919	0.190943
MCA_iso2	0.173302	0.2606				kw	2.23506	1.83709	-1.21663	0.0204209	0.00614208	0.0337155	0.00064934
TG_54_6	0.181081	0.271285				Anova	-1.23644	-1.30103	-1.05224	0.210866	0.91263	0.0667319	0.136448
SM_18_1_2_24_1	0.182958	0.273082				Anova	-1.07811	-1.13462	-1.05242	0.84619	0.626336	0.276835	0.0954479
FA_18_0	0.185367	0.274643				Anova	-1.12877	-1.16972	-1.03628	0.995796	0.72492	0.105172	0.0481085
ChoE__22_5	0.184877	0.274643				Anova	-1.12124	-1.22701	-1.09434	0.00127607	0.0888311	0.254798	0.416771
TG_58_11	0.193349	0.28542				Anova	1.12112	-1.17673	-1.31926	0.850922	0.424472	0.103688	0.281035
LPE_20_3_sn2	0.198317	0.291685				Anova	-1.08659	-1.34446	-1.23732	0.362897	0.857106	0.121318	0.308543
TG_50_3	0.201769	0.295683				Anova	-1.88949	-1.92126	-1.01682	3.97159e-05	0.671031	0.148402	0.147987
SM_18_1_2_20_1	0.205659	0.300292				Anova	-1.03578	-1.12903	-1.09003	0.836252	0.840214	0.900265	0.891659
LPC_20_4_sn1	0.207561	0.300889				Anova	1.02588	-1.0696	-1.09728	0.734297	0.822154	0.62414	0.578208
TG_56_1	0.207525	0.300889				Anova	-1.00181	-2.18187	-2.17794	0.00254024	0.453727	0.312464	0.566246
MG_18_2	0.214961	0.30939				Anova	1.31333	1.17555	-1.1172	0.369049	0.580948	0.657748	0.98244
TriHOME_r9_10_13	0.214468	0.30939				kw	-1.08318	-1.30949	-1.20893	6.77092e-06	0.000931694	0.222438	0.387403
CDCA	0.228255	0.327356				kw	1.89794	1.50815	-1.25846	0.175116	0.000922972	0.0146308	0.0048679
FA_18_3_iso2	0.238048	0.340189				Anova	1.31419	1.18369	-1.11025	0.234009	0.993944	0.12201	0.118383
LPC_16_0_sn2	0.239159	0.340569				Anova	-1.0211	-1.11089	-1.08793	0.123891	0.438639	0.0500596	0.065179
ChoE__20_4	0.241315	0.342429				Anova	-1.09536	-1.11166	-1.01488	0.724609	0.789887	0.126411	0.184251
FA_20_0	0.243571	0.343308				Anova	-1.14525	-1.18418	-1.03399	0.695555	0.814777	0.706065	0.545263
LPC_O_24_1p	0.243638	0.343308				kw	-1.10288	-1.1138	-1.00991	0.00715566	0.0462096	0.226804	0.249717
SM_18_1_2_21_0	0.248959	0.349583				Anova	-1.07737	-1.14254	-1.06049	0.404799	0.748866	0.740907	0.775797
MCA_iso1	0.262972	0.367978				Anova	1.72387	1.77061	1.02711	0.000134797	0.248546	0.391994	0.0510858
LPE_20_5_sn2	0.271246	0.377768				Anova	-1.18125	-1.61875	-1.37037	0.236448	0.00713092	0.650357	0.202992
LPE_20_3_sn1	0.271843	0.377768				Anova	-1.06458	-1.28026	-1.2026	0.26336	0.274087	0.527024	0.722957
Cer_18_1_2_24_0	0.272963	0.378021				Anova	-1.077	-1.18162	-1.09714	0.422346	0.77952	0.771067	0.543707
SM_18_1_2_22_0	0.275924	0.380813				Anova	-1.09398	-1.12894	-1.03196	0.201943	0.395941	0.687723	0.543356
PC_O_44_5	0.288284	0.396514				Anova	-1.08793	-1.18338	-1.08774	0.784867	0.48832	0.824076	0.797825
FA_12_1	0.290023	0.397548				Anova	1.24171	1.26038	1.01504	0.138353	0.162886	0.562575	0.157953
LPC_O_20_1p	0.297408	0.40629				Anova	-1.08334	1.01197	1.09631	0.101433	0.419276	0.870772	0.909533
HOTrE_13_s	0.3107	0.423014				Anova	-1.10905	1.24846	1.3846	0.260393	0.97776	0.935018	0.862335
TG_48_1	0.312028	0.423392				Anova	-2.34145	-1.94022	1.2068	2.91428e-06	0.349478	0.11088	0.129566
ChoE__17_1	0.316015	0.425933				Anova	-1.0224	-1.22448	-1.19765	0.176014	0.128738	0.9676	0.88086
LPE_18_3_iso1_sn2	0.315521	0.425933				welch	5.1	2.60426	-1.95833	1.61998e-05	0.0965039	3.5088e-06	0.00148243
DG_34_2	0.325031	0.436625				kw	-1.03704	-1.02893	1.00788	0.00302313	3.21149e-08	0.207506	0.0636578
LPC_16_0_sn1	0.330375	0.440865				Anova	-1.07959	-1.14019	-1.05613	0.171223	0.0186134	0.169962	0.121679
LPC_16_0_e	0.330196	0.440865				Anova	-1.09482	-1.05207	1.04063	0.42882	0.524587	0.537476	0.561583
ChoE__22_6	0.332457	0.442179				Anova	-1.14581	-1.16851	-1.01981	0.0103388	0.305421	0.0905006	0.12509
UDCA_S__HDCA_S	0.336065	0.444996				Anova	-1.00847	1.66311	1.6772	0.000159363	0.460055	0.153165	0.390609
DiHET_11_12	0.337887	0.444996				Anova	1.31846	-1.01568	-1.33914	0.00950022	0.174277	0.153222	0.768882
MG_18_0	0.337661	0.444996				Anova	1.38076	1.39018	1.00683	0.285541	0.00351823	0.805627	0.718673
ChoE__14_0	0.346411	0.454735				Anova	1.12535	-1.04034	-1.17074	0.999687	0.816623	0.508641	0.772489
FA_13_0	0.349514	0.455839				Anova	1.09743	1.14856	1.04659	0.133714	0.848541	0.573935	0.526036
DG_38_6	0.349063	0.455839				Anova	1.21532	1.12434	-1.08092	0.0689192	0.0603697	0.491471	0.510538
HDHA_r13	0.371296	0.482685				Anova	-1.44683	-1.06893	1.35352	0.62479	0.000314756	0.67974	0.107874
LPE_14_0_sn1	0.374679	0.485517				Anova	-1.13939	-1.18345	-1.03867	0.275279	0.299559	0.347094	0.196299
LPC_14_0	0.376848	0.486762				Anova	-1.08375	-1.15319	-1.06407	0.711811	0.476767	0.780483	0.53347
FA_14_0	0.387743	0.499235				Anova	1.19518	1.18988	-1.00445	0.78283	0.39323	0.815235	0.995654
FA_11_0	0.389606	0.500036				Anova	1.03608	-1.01758	-1.05429	0.433505	0.149707	0.367543	0.259736
EpOME_r12_13	0.394332	0.504494				Anova	1.20082	1.21137	1.00879	0.066579	0.724835	0.464306	0.481422
DG_36_2	0.39707	0.506389				Anova	-1.15562	-1.17897	-1.0202	0.399427	0.874838	0.189905	0.118399
FA_9_0	0.40841	0.519209				Anova	-1.026	-1.04308	-1.01665	0.333077	0.167127	0.0983872	0.0692801
LPC_15_0_sn1	0.416084	0.526028				Anova	-1.02542	-1.18354	-1.1542	0.016738	0.401734	0.260196	0.567422
SM_18_1_2_20_4	0.416384	0.526028				Anova	-1.0029	-1.10733	-1.10413	0.143384	0.598417	0.175157	0.243712
LPC_16_1_sn2	0.435734	0.547043				Anova	-1.03421	-1.21812	-1.17782	0.0137067	0.148698	0.891865	0.775979
DG_34_3	0.435073	0.547043				Anova	-1.10095	-1.24131	-1.12749	0.341289	0.719064	0.556073	0.342916
FA_20_4	0.438901	0.549308				welch	1.0262	1.0404	1.01385	0.0464357	0.0602764	0.0453719	0.0348878
FA_20_2	0.453457	0.565769				Anova	-1.03389	-1.14641	-1.10882	0.0450534	0.268149	0.382111	0.326985
FA_16_1_iso2	0.462767	0.575602				Anova	1.18835	1.17963	-1.00739	0.0803808	0.172998	0.5915	0.50737
DiHOME_12_13	0.468906	0.581443				Anova	1.25672	1.18219	-1.06304	0.0261118	0.613926	0.698765	0.785007
LPC_16_1_sn1	0.47395	0.584447				Anova	-1.02378	-1.21568	-1.18745	0.0094486	0.168443	0.965647	0.943298
LPC_O_22_1p	0.474228	0.584447				Anova	-1.10086	-1.05519	1.04329	0.480013	0.769777	0.971744	0.890261
LPE_22_1_sn1	0.485428	0.594612				Anova	-1.18125	-1.155	1.02273	0.0996112	0.366143	0.133513	0.10225
TG_60_12	0.485012	0.594612				Anova	1.02468	-1.13653	-1.16457	0.205199	0.980607	0.735513	0.9945
FA_15_0	0.536503	0.655184				Anova	1.11936	1.08755	-1.02925	0.342741	0.408475	0.306666	0.227116
SM_18_1_2_18_1	0.538285	0.655374				Anova	1.01436	-1.08132	-1.09684	0.141155	0.56466	0.0703322	0.0949049
FA_22_5_iso2	0.544788	0.661294				Anova	-1.0345	1.06498	1.10173	0.00553335	0.519634	0.502286	0.484901
LPC_16_1	0.547662	0.662787				kw	-1.08949	-1.16932	-1.07327	0.00430555	0.0189477	0.128418	0.132207
DG_36_1	0.556315	0.671243				Anova	1.03313	-1.13613	-1.17377	0.531131	0.0145611	0.28574	0.308704
LPE_14_0_sn2	0.559076	0.67256				kw	1.04762	-1.05398	-1.10417	0.00371617	0.0457704	0.145233	0.307353
DiHOME_9_10	0.571062	0.684934				Anova	1.23148	1.11645	-1.10303	0.0645542	0.209736	0.625029	0.705995
FA_22_3	0.574242	0.686704				Anova	-1.13137	-1.06635	1.06098	0.883824	0.813245	0.537196	0.331534
FA_18_2	0.578796	0.690103				Anova	1.07863	1.03863	-1.03851	0.161326	0.308143	0.515433	0.523199
UDCA__HDCA	0.581664	0.691477				Anova	1.46041	1.10724	-1.31896	0.0642777	0.0819176	0.184722	0.776656
EpODE_15_16	0.584281	0.692545				Anova	-1.1761	1.09201	1.28431	0.0023309	0.497615	0.308725	0.578886
TX_B2	0.58853	0.695535				Anova	1.06035	1.15996	1.09394	0.847755	0.0187144	0.142376	0.082165
FA_18_3_iso1	0.593981	0.699925				Anova	1.12806	1.10231	-1.02337	0.645891	0.643439	0.659813	0.629736
TG_58_10	0.597103	0.701552				Anova	1.11226	-1.02614	-1.14133	0.994346	0.582755	0.216498	0.438686
FA_10_0	0.599857	0.70274				Anova	1.06347	1.01141	-1.05147	0.0119494	0.126507	0.667214	0.793799
TCDCA_S	0.605233	0.705827				Anova	1.376	-1.03488	-1.424	0.00248672	0.408842	0.414155	0.394153
Cer_18_1_2_23_0	0.605995	0.705827				Anova	-1.07496	-1.10981	-1.03242	0.025428	0.230023	0.364788	0.39109
HETE_r5_s	0.613763	0.712815				welch	1.17729	-1.03215	-1.21515	0.662077	0.0654557	0.0188977	0.00115603
TUDCA__THDCA	0.616909	0.714408				Anova	1.42302	-1.11757	-1.59033	0.000172699	0.842972	0.668462	0.749679
ChoE__18_1	0.6199	0.715815				Anova	-1.08451	-1.07052	1.01307	0.201716	0.466758	0.0904498	0.0535653
FA_20_5	0.621724	0.715871				Anova	1.16522	1.03244	-1.12861	0.0255487	0.466875	0.281104	0.385905
LPE_22_3_sn1	0.629847	0.723158				Anova	-1.24519	-1.27885	-1.02703	0.204545	0.337264	0.164249	0.262763
DG_45_12	0.633938	0.725787				Anova	1.003	1.08605	1.08279	0.903025	0.96569	0.631447	0.534755
T3	0.642228	0.733195				Anova	-1.15625	-1.03125	1.12121	0.0140721	0.137819	0.153514	0.14039
DHETE_5_15	0.644686	0.733922				Anova	1.07452	-1.0158	-1.0915	0.0042825	0.776109	0.155649	0.0687408
GDCA	0.650008	0.735823				Anova	1.9999	1.03156	-1.93871	0.00178434	0.0684978	0.131445	0.380568
DiHODE_15_16	0.649186	0.735823				Anova	1.22764	1.09383	-1.12233	0.181483	0.557939	0.293567	0.535592
Cer_18_1_2_24_1	0.654848	0.739226				Anova	-1.02796	-1.09925	-1.06935	0.538603	0.849784	0.305865	0.162123
PE_O_38_6	0.684228	0.770234				kw	2.13899	1.09364	-1.95584	9.87344e-08	8.44078e-06	0.0357847	0.030541
FA_20_3	0.697267	0.782726				Anova	-1.0739	-1.08022	-1.00588	0.467931	0.657965	0.70061	0.811896
DG_38_2	0.704067	0.788164				Anova	1.08561	1.08384	-1.00163	0.820937	0.219093	0.760183	0.601777
TCDCA	0.706354	0.788533				Anova	-1.0329	-1.22158	-1.18267	0.00814087	0.249089	0.693725	0.591593
GMCA	0.709289	0.789622				Anova	2.06647	-1.19938	-2.47849	1.58318e-05	0.15006	0.0708351	0.429967
FA_12_0	0.71967	0.798973				Anova	1.09084	1.08151	-1.00863	0.0145887	0.218362	0.439926	0.46816
FA_8_0	0.739712	0.818966				kw	-1.00836	-1.016	-1.00757	0.000463553	0.00740321	0.197576	0.201808
ChoE__20_3	0.74572	0.823356				Anova	-1.03709	-1.10396	-1.06448	0.865732	0.821712	0.40965	0.407811
FA_18_1	0.757551	0.834134				Anova	1.05597	1.02924	-1.02597	0.439602	0.726006	0.941333	0.930643
LPE_22_1_sn2	0.761124	0.835784				Anova	-1.08841	1.0897	1.18605	0.467396	0.000668394	0.337657	0.0285521
LPC_14_1_sn1	0.773675	0.847258				Anova	-1.06094	-1.14115	-1.0756	0.0314735	0.521907	0.615549	0.931375
HETE_r15_s	0.783329	0.855506				Anova	1.01425	1.08961	1.0743	0.884124	0.122702	0.379893	0.140475
TG_60_10	0.789341	0.859741				Anova	-1.1824	-1.02262	1.15625	0.00128368	0.229923	0.23345	0.125488
alpha_r5_androstan_3_17_diol_monosulfate_iso1	0.793539	0.861984				kw	2.13333	1.68421	-1.26667	8.53788e-08	0.0292494	0.0716693	0.939315
TG_58_9	0.808748	0.876144				Anova	1.06199	1.00296	-1.05885	0.141653	0.471561	0.605536	0.648004
HODE_r9_s	0.820337	0.879244				Anova	1.05081	-1.05154	-1.10496	0.381254	0.987642	0.341337	0.236649
HETE_r12_s	0.818224	0.879244				Anova	-1.03393	1.04585	1.08133	0.873255	0.0164583	0.120241	0.0579082
LPC_O_16_1p	0.815814	0.879244				Anova	-1.02893	-1.03017	-1.00121	0.952105	0.842248	0.514568	0.662774
LPE_22_2_sn2	0.817321	0.879244				kw	1.05882	-1.06944	-1.13235	0.000769648	0.000682357	0.857252	0.775978
SM_18_1_2_20_0	0.822574	0.879303				Anova	1.00152	1.03892	1.03735	0.554041	0.816878	0.935239	0.937751
GHDCA__GUDCA	0.830136	0.879994				Anova	1.78618	1.53778	-1.16153	7.91245e-05	0.731382	0.114445	0.384837
GCA	0.828972	0.879994				Anova	1.81172	1.36652	-1.3258	4.94548e-05	0.242839	0.0376274	0.720736
DG_34_1	0.831954	0.879994				Anova	-1.11695	-1.13493	-1.0161	0.1676	0.141135	0.712844	0.510335
TriHOME_9_12_13	0.826929	0.879994				welch	1.06331	-1.0005	-1.06384	0.0458975	0.966938	0.0300796	0.03167
ChoE__16_1	0.848631	0.895284				Anova	-1.04643	-1.08872	-1.04042	0.0023704	0.204892	0.873532	0.516982
GLCA	0.872053	0.917591				Anova	2.36361	1.28173	-1.84407	2.94122e-05	0.0526081	0.0443595	0.29711
DiHODE_12_13	0.877208	0.918995				Anova	1.11633	1.1019	-1.01309	0.104882	0.486085	0.726956	0.608445
LPC_16_1_e	0.877948	0.918995				Anova	-1.02078	-1.02604	-1.00515	0.928645	0.809821	0.611027	0.741813
SM_18_1_2_18_0	0.882253	0.921109				Anova	1.02614	1.04394	1.01735	0.521853	0.865941	0.051864	0.0565109
FA_22_5_iso1	0.888717	0.92546				Anova	1.00032	-1.06962	-1.06997	0.0015425	0.0933993	0.474246	0.531813
FA_22_6	0.89509	0.929694				kw	-1.00619	-1.01348	-1.00725	0.000612539	0.00907214	0.285648	0.245853
TDCA	0.898955	0.931308				Anova	-1.18869	-1.06488	1.11627	7.59666e-05	0.859895	0.350602	0.427762
TMCA	0.90887	0.934374				Anova	-1.26267	-1.14823	1.09966	6.56995e-05	0.214391	0.260749	0.443466
HODE_13_s	0.908745	0.934374				Anova	1.07704	1.05732	-1.01865	0.147903	0.255767	0.675079	0.684135
Cer_18_1_2_22_0	0.907754	0.934374				Anova	-1.05899	-1.02158	1.03662	0.00187231	0.0628306	0.126945	0.14871
GCDCA	0.918146	0.941508				Anova	1.88462	-1.08835	-2.05113	1.90314e-05	0.111293	0.0960797	0.378993
TCA	0.923583	0.94468				Anova	-1.12501	1.12955	1.27076	0.000123802	0.643239	0.445437	0.51916
FA_16_0	0.934134	0.953053				Anova	1.01945	1.01312	-1.00625	0.532633	0.681786	0.703762	0.690201
HEPE_r12_s	0.947011	0.963751				Anova	1.0537	-1.01602	-1.07058	0.158491	0.999983	0.149396	0.0794703
LPE_18_3_iso2_sn2	0.957298	0.969324				Anova			-1.03125	0.730997	0.614111	0.501348	0.737721
TG_60_11	0.954939	0.969324				Anova	-1.00489	1.05106	1.0562	0.00404463	0.208514	0.486728	0.525431
FA_22_4	0.96431	0.973977				Anova	-1.01388	-1.00884	1.005	0.00373238	0.0946318	0.631507	0.699148
LPC_14_1_sn2	0.972606	0.977457				Anova	1.02857	1.07143	1.04167	0.175654	0.020698	0.642483	0.714465
Cer_18_1_2_24_2	0.970855	0.977457				welch	-1.02964	-1.01525	1.01417	0.0425062	0.236321	0.0122877	0.0133692
LPC_22_3_sn1	0.982014	0.984457				Anova	1	-1.02885	-1.02885	0.526929	0.737973	0.134104	0.209435
HOTrE_9_s	0.994294	0.994294				Anova	1.01532	-1.00904	-1.02449	0.11528	0.0740264	0.659492	0.604949

## Sheet: PADJ05 (2)
Lipid	HDMB ID	Common name HDMB ID	Description	Chemical taxonomy	ONTOLOGY/Biological properties	Mean decrease gini	p	FDR	Reg_Ma vs. Irreg_Ma	Reg_Ma vs. Acyc_Ma	Irreg_Ma vs. Acyc_Ma	method	Fold-change Reg_Ma vs. Irreg_Ma	Fold-change Reg_Ma vs. Acyc_Ma	Fold-change Irreg_Ma vs. Acyc_Ma	PUBMED	Metabolic pathways
LysoPC(20:0)-sn2	HMDB0010390	LysoPC(20:0/0:0)	Belongs to the class of organic compounds known as 1-acyl-sn-glycero-3-phosphocholines. These are glycerophosphocholines in which the glycerol is esterified with a fatty acid at O-1 position, and linked at position 3 to a phosphocholine. LysoPC(20:0/0:0) is a lysophospholipid (LyP). It is a monoglycerophospholipid in which a phosphorylcholine moiety occupies a glycerol substitution site. Lysophos…	Class Glycerophospholipids Sub Class Glycerophosphocholines Direct Parent 1-acyl-sn-glycero-3-phosphocholines Alternative Parents: Phosphocholines Fatty acid esters Dialkyl phosphates Tetraalkylammonium salts Secondary alcohols Carboxylic acid esters Monocarboxylic acids and derivatives Organopnictogen compounds Organic salts Organic oxides Hydrocarbon derivatives Carbonyl compounds Amines	Health effect Alzheimer's Disease (PMID: 30845751) Renal failure (PMID: 30845751) Renal cell carcinoma (PMID: 26162894) Ovarian cancer (PMID: 30845751) Colorectal cancer (PMID: 26162894) Multiple sclerosis (PMID: 30845751) Atherosclerosis (PMID: 18220755) Diabetes mellitus (PMID: 18220755) Stomach cancer (PMID: 26162894) Biological process Cellular process: Apoptosis (PMID: 30845751) Cell signali…	0.132883	0.00458446	0.0196043	0.00692979	0.00281419	0.591374	Anova	-1.53041	-1.62331	-1.06071	McDermott, Ian R.; Robinson, Cecil H. Novel synthesis of 5a-androstane-3a,17a-diol. Journal of the Chemical Society, Chemical Communications (1979), (1), 28-9 Eriksson H, Gustafsson JA, Sjovall J: Excretion of steroid hormones in adults. C19 and C21 steroids in faeces from pregnant women. Eur J Biochem. 1970 Feb;12(3):520-6. [PubMed:5440628 ] Laatikainen T, Vihko R: Identification of C19O2 and C2…
PC(O-40:6)	HMDB0013422	PC(O-40:6)	Belongs to the class of organic compounds known as 1-alkyl,2-acylglycero-3-phosphocholines. These are glycerophosphocholines that carry exactly one acyl chain attached to the glycerol moiety through an ester linkage at the O2-position, and one alkyl chain attached through an ether linkage at the O1-position. PC(O-18:0/22:6(4Z,7Z,10Z,13Z,16Z,19Z)) is a phosphatidylcholine (PC or GPCho). It is a gl…	Class Glycerophospholipids Sub Class Glycerophosphocholines Direct Parent 1-alkyl,2-acylglycero-3-phosphocholines Alternative Parents: Phosphocholines Glycerol ethers Fatty acid esters Dialkyl phosphates Tetraalkylammonium salts Carboxylic acid esters Monocarboxylic acids and derivatives Dialkyl ethers Organopnictogen compounds Organic salts Organic oxides Hydrocarbon derivatives Carbonyl compoun…	Health effect Atherosclerosis (PMID: 21475195) Breast cancer (PMID: 9468591) Ulcerative colitis (PMID: 33440385) Cervical cancer (PMID: 26566624) Metabolic pathway: Phosphatidylcholine Biosynthesis Fatty Acid Metabolism Lipid metabolism pathway Cellular process: Apoptosis (PMID: 23350810) Cell signaling Cell proliferation (PMID: 23350810) Chemical reaction: Lipid Peroxidation Biochemical process:…	0.11389	0.0129273	0.0387592	0.0105833	0.0102304	0.913163	Anova	-1.35856	-1.36707	-1.00627	Lundberg, Bo; Pellas, Lars. Preparation and characterization of cholesteryl linoleate. Acta Academiae Aboensis, Series B: Mathematica et Physica (1973), 33(4), 4 pp. Lima ES, Di Mascio P, Abdalla DS: Cholesteryl nitrolinoleate, a nitrated lipid present in human blood plasma and lipoproteins. J Lipid Res. 2003 Sep;44(9):1660-6. Epub 2003 Jul 1. [PubMed:12837858 ] Saito Y, Shiki Y, Shirai K, Yoshid…
ChoE(18:2)	HMDB0000610	CE(18:2)	Cholesteryl linoleic Belongs to the class of organic compounds known as cholesteryl esters. Cholesteryl esters are compounds containing an esterified cholestane moiety. Cholesteryl linoleic acid is a cholesteryl ester. Same information CE() Cholesteryl linoleate is contained in low density lipoprotein and atherosclerotic lesions. The oxidation products of cholesteryl linoleate may cause chronic i…	Class Steroids and steroid derivatives Sub Class Steroid esters Direct Parent Cholesteryl esters Alternative Parents: Cholesterols and derivatives Delta-5-steroids Lineolic acids and derivatives Carboxylic acid esters Monocarboxylic acids and derivatives Organic oxides Hydrocarbon derivatives Carbonyl compounds	Health effect Atherosclerosis Breast cancer (PMID: 30906624) Colorectal cancer (PMID: 30906624)	0.0899868	0.00175083	0.0108551	0.0112897	0.000679327	0.172979	Anova	-1.18028	-1.26848	-1.07473	Cullen P, Fobker M, Tegelkamp K, Meyer K, Kannenberg F, Cignarella A, Benninghoven A, Assmann G: An improved method for quantification of cholesterol and cholesteryl esters in human monocyte-derived macrophages by high performance liquid chromatography with identification of unassigned cholesteryl ester species by means of secondary ion mass spectrometry. J Lipid Res. 1997 Feb;38(2):401-9. [PubMe…
5alpha-androstane-3,17-diol monosulfate-iso3	HMDB0000458	5alpha-Androstane-3alpha,17alpha-diol	Belongs to the class of organic compounds known as androgens and derivatives. These are 3-hydroxylated C19 steroid hormones. They are known to favour the development of masculine characteristics. They also show profound effects on scalp and body hair in humans.	Class Steroids and steroid derivatives Sub Class Androstane steroids Direct Parent Androgens and derivatives Alternative Parents: 3-alpha-hydroxysteroids 17-hydroxysteroids Secondary alcohols Cyclic alcohols and derivatives Hydrocarbon derivatives	Biological process Chemical reaction: Lipid peroxidation Biochemical process: Fatty acid metabolism Cellular process: Cell signaling System process: Reproduction Biochemical pathway: Lipid metabolism pathway Biological role Membrane stabilizer Molecular messenger Hormone	0.112974	0.000414117	0.00439182	0.0126932	0.000138273	0.0319081	Anova	2.26601	5.22727	2.30682	Sinclair AJ, Begg D, Mathai M, Weisinger RS: Omega 3 fatty acids and the brain: review of studies in depression. Asia Pac J Clin Nutr. 2007;16 Suppl 1:391-7. [PubMed:17392137 ] Houssaini FZ, Foulon T, Iraqi MR, Payen N, Groslambert P: Lipids, lipoproteins, and fatty acids during infantile marasmus in the Fes area of Morocco. Biomed Pharmacother. 1999 Jun;53(5-6):278-83. [PubMed:10424250 ] Cullen …
PC(38:7)	HMDB0008436	PC(20:4(5Z,8Z,11Z,14Z)/18:3(9Z,12Z,15Z))	Belongs to the class of organic compounds known as phosphatidylcholines. These are glycerophosphocholines in which the two free -OH are attached to one fatty acid each through an ester linkage. PC(20:4(5Z,8Z,11Z,14Z)/18:3(9Z,12Z,15Z)) is a phosphatidylcholine (PC or GPCho). It is a glycerophospholipid in which a phosphorylcholine moiety occupies a glycerol substitution site. As is the case with d…	Class Glycerophospholipids Sub Class Glycerophosphocholines Direct Parent Phosphatidylcholines Alternative Parents: Phosphocholines Fatty acid esters Dialkyl phosphates Dicarboxylic acids and derivatives Tetraalkylammonium salts Carboxylic acid esters Organopnictogen compounds Organic salts Organic oxides Hydrocarbon derivatives Carbonyl compounds Amines	Health effect Atherosclerosis (PMID: 21475195) Breast cancer (PMID: 9468591) Ulcerative colitis (PMID: 33440385) Cervical cancer (PMID: 26566624)	0.142507	1.52164e-05	0.00208843	0.0171978	5.31498e-06	0.00101604	Anova	-1.6221	-2.51101	-1.548
PC(36:5)	HMDB0007890	PC(36:5)	Belongs to the class of organic compounds known as phosphatidylcholines. These are glycerophosphocholines in which the two free -OH are attached to one fatty acid each through an ester linkage. PC(14:0/22:5(4Z,7Z,10Z,13Z,16Z)) is a phosphatidylcholine (PC or GPCho). It is a glycerophospholipid in which a phosphorylcholine moiety occupies a glycerol substitution site. As is the case with diacylgly…	Class Glycerophospholipids Sub Class Glycerophosphocholines Direct Parent Phosphatidylcholines Alternative Parents: Phosphocholines Fatty acid esters Dialkyl phosphates Dicarboxylic acids and derivatives Tetraalkylammonium salts Carboxylic acid esters Organopnictogen compounds Organic salts Organic oxides Hydrocarbon derivatives Carbonyl compounds Amines	Health effect Atherosclerosis (PMID: 21475195) Breast cancer (PMID: 9468591) Ulcerative colitis (PMID: 33440385) Cervical cancer (PMID: 26566624)	0.0953522	6.8363e-05	0.00208843	0.0235192	2.32728e-05	0.00361676	Anova	-1.16953	-1.38963	-1.18819
PC(36:2)	HMDB0000593	PC(36:2)	Belongs to the class of organic compounds known as phosphatidylcholines. These are glycerophosphocholines in which the two free -OH are attached to one fatty acid each through an ester linkage. PC(18:1(9Z)/18:1(9Z)) is a phosphatidylcholine (PC or GPCho). It is a glycerophospholipid in which a phosphorylcholine moiety occupies a glycerol substitution site. As is the case with diacylglycerols, gly…	Class Glycerophospholipids Sub Class Glycerophosphocholines Direct Parent Phosphatidylcholines Alternative Parents: Phosphocholines Fatty acid esters Dialkyl phosphates Dicarboxylic acids and derivatives Tetraalkylammonium salts Carboxylic acid esters Organopnictogen compounds Organic salts Organic oxides Hydrocarbon derivatives Carbonyl compounds Amines	Health effect Atherosclerosis (PMID: 21475195) Breast cancer (PMID: 9468591) Ulcerative colitis (PMID: 33440385) Cervical cancer (PMID: 26566624)	0.129295	8.53579e-05	0.00208843	0.0247309	2.90001e-05	0.00431976	Anova	-1.17316	-1.39484	-1.18895	Psychogios N, Hau DD, Peng J, Guo AC, Mandal R, Bouatra S, Sinelnikov I, Krishnamurthy R, Eisner R, Gautam B, Young N, Xia J, Knox C, Dong E, Huang P, Hollander Z, Pedersen TL, Smith SR, Bamforth F, Greiner R, McManus B, Newman JW, Goodfriend T, Wishart DS: The human serum metabolome. PLoS One. 2011 Feb 16;6(2):e16957. doi: 10.1371/journal.pone.0016957. [PubMed:21359215 ] Zhang X, Yang N, Ai D, Z…
PC(34:2)	HMDB0007880	PC(34:2)	Belongs to the class of organic compounds known as phosphatidylcholines. These are glycerophosphocholines in which the two free -OH are attached to one fatty acid each through an ester linkage. PC(14:0/20:2(11Z,14Z)) is a phosphatidylcholine (PC or GPCho). It is a glycerophospholipid in which a phosphorylcholine moiety occupies a glycerol substitution site. As is the case with diacylglycerols, gl…	Class Glycerophospholipids Sub Class Glycerophosphocholines Direct Parent Phosphatidylcholines Alternative Parents: Phosphocholines Fatty acid esters Dialkyl phosphates Dicarboxylic acids and derivatives Tetraalkylammonium salts Carboxylic acid esters Organopnictogen compounds Organic salts Organic oxides Hydrocarbon derivatives Carbonyl compounds Amines	Health effect Atherosclerosis (PMID: 21475195) Breast cancer (PMID: 9468591) Ulcerative colitis (PMID: 33440385) Cervical cancer (PMID: 26566624)	0.0940482	0.000127152	0.00235553	0.0300226	4.36678e-05	0.00534204	Anova	-1.13053	-1.29919	-1.14919	Cai S, Huo T, Li N, Xiong Z, Li F: Lysophosphatidylcholine--biomarker of Metformin action: studied using UPLC/MS/MS. Biomed Chromatogr. 2009 Jul;23(7):782-6. doi: 10.1002/bmc.1185. [PubMed:19309761 ] Simons K, Toomre D: Lipid rafts and signal transduction. Nat Rev Mol Cell Biol. 2000 Oct;1(1):31-9. [PubMed:11413487 ] Watson AD: Thematic review series: systems biology approaches to metabolic and c…
PC(O-36:1)	HMDB0013414	PC(O-36:1)	Belongs to the class of organic compounds known as 1-alkyl,2-acylglycero-3-phosphocholines. These are glycerophosphocholines that carry exactly one acyl chain attached to the glycerol moiety through an ester linkage at the O2-position, and one alkyl chain attached through an ether linkage at the O1-position. PC(O-16:1(9Z)/20:0) is a phosphatidylcholine (PC or GPCho). It is a glycerophospholipid i…	Class Glycerophospholipids Sub Class Glycerophosphocholines Direct Parent 1-alkyl,2-acylglycero-3-phosphocholines Alternative Parents: Phosphocholines Glycerol ethers Fatty acid esters Dialkyl phosphates Tetraalkylammonium salts Carboxylic acid esters Monocarboxylic acids and derivatives Dialkyl ethers Organopnictogen compounds Organic salts Organic oxides Hydrocarbon derivatives Carbonyl compoun…	Health effect Atherosclerosis (PMID: 21475195) Breast cancer (PMID: 9468591) Ulcerative colitis (PMID: 33440385) Cervical cancer (PMID: 26566624) Metabolic pathway: Phosphatidylcholine Biosynthesis Fatty Acid Metabolism Lipid metabolism pathway Cellular process: Apoptosis (PMID: 23350810) Cell signaling Cell proliferation (PMID: 23350810) Chemical reaction: Lipid Peroxidation Biochemical process:…	0.0692795	0.00719765	0.0256695	0.036339	0.0027439	0.192203	Anova	-1.23172	-1.36639	-1.10933	Cai S, Huo T, Li N, Xiong Z, Li F: Lysophosphatidylcholine--biomarker of Metformin action: studied using UPLC/MS/MS. Biomed Chromatogr. 2009 Jul;23(7):782-6. doi: 10.1002/bmc.1185. [PubMed:19309761 ] Simons K, Toomre D: Lipid rafts and signal transduction. Nat Rev Mol Cell Biol. 2000 Oct;1(1):31-9. [PubMed:11413487 ] Watson AD: Thematic review series: systems biology approaches to metabolic and c…
LysoPC(23:0)	-	-	-	-	-	0.0855593	0.00315521	0.0158944	0.0378636	0.00110759	0.090174	Anova	-1.1967	-1.34888	-1.12716	Cai S, Huo T, Li N, Xiong Z, Li F: Lysophosphatidylcholine--biomarker of Metformin action: studied using UPLC/MS/MS. Biomed Chromatogr. 2009 Jul;23(7):782-6. doi: 10.1002/bmc.1185. [PubMed:19309761 ] Simons K, Toomre D: Lipid rafts and signal transduction. Nat Rev Mol Cell Biol. 2000 Oct;1(1):31-9. [PubMed:11413487 ] Watson AD: Thematic review series: systems biology approaches to metabolic and c…
17,18-DiHETE	HMDB0010211	17,18-DiHETE	17,18-DiHETE belongs to the class of organic compounds known as hydroxyeicosatetraenoic acids. These are eicosanoic acids with an attached hydroxyl group and four CC double bonds. Thus, 17,18-dihete is considered to be an eicosanoid. Based on a literature review very few articles have been published on 17,18-DiHETE.	Class Fatty Acyls Sub Class Eicosanoids Direct Parent Hydroxyeicosatetraenoic acids Alternative Parents: Long-chain fatty acids Hydroxy fatty acids Unsaturated fatty acids Secondary alcohols 1,2-diols Monocarboxylic acids and derivatives Carboxylic acids Organic oxides Hydrocarbon derivatives Carbonyl compounds		0.172764	0.00121506	0.00890306	0.0420282	0.05336	0.000410697	Anova	-2.42059	1.94314	4.70355	Obesity: Cho K, Moon JS, Kang JH, Jang HB, Lee HJ, Park SI, Yu KS, Cho JY: Combined untargeted and targeted metabolomic profiling reveals urinary biomarkers for discriminating obese from normal-weight adolescents. Pediatr Obes. 2017 Apr;12(2):93-101. doi: 10.1111/ijpo.12114. Epub 2016 Feb 22. [PubMed:26910390 ] Knuplez E, Marsche G: An Updated Review of Pro- and Anti-Inflammatory Properties of Pl…
PC(40:6)	HMDB0008057	PC(40:6)	Belongs to the class of organic compounds known as phosphatidylcholines. These are glycerophosphocholines in which the two free -OH are attached to one fatty acid each through an ester linkage. PC(18:0/22:6(4Z,7Z,10Z,13Z,16Z,19Z)) is a phosphatidylcholine (PC or GPCho). It is a glycerophospholipid in which a phosphorylcholine moiety occupies a glycerol substitution site. As is the case with diacy…	Class Glycerophospholipids Sub Class Glycerophosphocholines Direct Parent Phosphatidylcholines Alternative Parents: Phosphocholines Fatty acid esters Dialkyl phosphates Dicarboxylic acids and derivatives Tetraalkylammonium salts Carboxylic acid esters Organopnictogen compounds Organic salts Organic oxides Hydrocarbon derivatives Carbonyl compounds Amines	Health effect Atherosclerosis (PMID: 21475195) Breast cancer (PMID: 9468591) Ulcerative colitis (PMID: 33440385) Cervical cancer (PMID: 26566624)	0.121234	0.00174402	0.0108551	0.0469591	0.000599608	0.0425655	Anova	-1.18609	-1.37	-1.15506	Obesity: Cho K, Moon JS, Kang JH, Jang HB, Lee HJ, Park SI, Yu KS, Cho JY: Combined untargeted and targeted metabolomic profiling reveals urinary biomarkers for discriminating obese from normal-weight adolescents. Pediatr Obes. 2017 Apr;12(2):93-101. doi: 10.1111/ijpo.12114. Epub 2016 Feb 22. [PubMed:26910390 ] Knuplez E, Marsche G: An Updated Review of Pro- and Anti-Inflammatory Properties of Pl…
PC(36:4)	HMDB0007889	PC(36:4)	Belongs to the class of organic compounds known as phosphatidylcholines. These are glycerophosphocholines in which the two free -OH are attached to one fatty acid each through an ester linkage. PC(14:0/22:4(7Z,10Z,13Z,16Z)) is a phosphatidylcholine (PC or GPCho). It is a glycerophospholipid in which a phosphorylcholine moiety occupies a glycerol substitution site. As is the case with diacylglycer…	Class Glycerophospholipids Sub Class Glycerophosphocholines Direct Parent Phosphatidylcholines Alternative Parents: Phosphocholines Fatty acid esters Dialkyl phosphates Dicarboxylic acids and derivatives Tetraalkylammonium salts Carboxylic acid esters Organopnictogen compounds Organic salts Organic oxides Hydrocarbon derivatives Carbonyl compounds Amines	Health effect Atherosclerosis (PMID: 21475195) Breast cancer (PMID: 9468591) Ulcerative colitis (PMID: 33440385) Cervical cancer (PMID: 26566624)	0.0963995	7.15218e-05	0.00208843	0.047126	2.73926e-05	0.00192797	Anova	-1.1377	-1.36203	-1.19718	Obesity Reinehr T, Wolters B, Knop C, Lass N, Hellmuth C, Harder U, Peissner W, Wahl S, Grallert H, Adamski J, Illig T, Prehn C, Yu Z, Wang-Sattler R, Koletzko B: Changes in the serum metabolite profile in obese children with weight loss. Eur J Nutr. 2015 Mar;54(2):173-81. doi: 10.1007/s00394-014-0698-8. Epub 2014 Apr 17. [PubMed:24740590 ] Wahl S, Yu Z, Kleber M, Singmann P, Holzapfel C, He Y, M…
PE(34:2)	HMDB0009023	PE(18:1(11Z)/16:1(9Z))	Belongs to the class of organic compounds known as phosphatidylethanolamines. These are glycerophosphoetahnolamines in which two fatty acids are bonded to the glycerol moiety through ester linkages. PE(18:1(11Z)/16:1(9Z)) is a phosphatidylethanolamine (PE or GPEtn). It is a glycerophospholipid in which a phosphorylethanolamine moiety occupies a glycerol substitution site. As is the case with diac…	Class Glycerophospholipids Sub Class Glycerophosphoethanolamines Direct Parent Phosphatidylethanolamines Alternative Parents: Phosphoethanolamines Fatty acid esters Dialkyl phosphates Dicarboxylic acids and derivatives Carboxylic acid esters Amino acids and derivatives Organopnictogen compounds Organic oxides Monoalkylamines Hydrocarbon derivatives Carbonyl compounds	Health effect Diabetes mellitus type 2 (PMID: 30402908) Non-alcoholic fatty liver disease (PMID: 26811286) Parkinson's disease (PMID: 26811286) Alzheimer's Disease (PMID: 26811286) Biochemical process: Lipid transport (PMID: 26811286) Metabolic pathway: Phosphatidylethanolamine Biosynthesis (HMDB: HMDB0009023) Phosphatidylcholine Biosynthesis PC(18:1(11Z)/16:1(9Z)) (PathBank: SMP0014394) Phosphat…	0.142099	0.0122016	0.0372519	0.0484427	0.0047623	0.228003	Anova	-1.49543	-1.8564	-1.24138	Obesity Reinehr T, Wolters B, Knop C, Lass N, Hellmuth C, Harder U, Peissner W, Wahl S, Grallert H, Adamski J, Illig T, Prehn C, Yu Z, Wang-Sattler R, Koletzko B: Changes in the serum metabolite profile in obese children with weight loss. Eur J Nutr. 2015 Mar;54(2):173-81. doi: 10.1007/s00394-014-0698-8. Epub 2014 Apr 17. [PubMed:24740590 ] Wahl S, Yu Z, Kleber M, Singmann P, Holzapfel C, He Y, M…
LysoPC(20:0)	HMDB0010390	LysoPC(20:0/0:0)	Belongs to the class of organic compounds known as 1-acyl-sn-glycero-3-phosphocholines. These are glycerophosphocholines in which the glycerol is esterified with a fatty acid at O-1 position, and linked at position 3 to a phosphocholine. LysoPC(20:0/0:0) is a lysophospholipid (LyP). It is a monoglycerophospholipid in which a phosphorylcholine moiety occupies a glycerol substitution site. Lysophos…	Class Glycerophospholipids Sub Class Glycerophosphocholines Direct Parent 1-acyl-sn-glycero-3-phosphocholines Alternative Parents: Phosphocholines Fatty acid esters Dialkyl phosphates Tetraalkylammonium salts Secondary alcohols Carboxylic acid esters Monocarboxylic acids and derivatives Organopnictogen compounds Organic salts Organic oxides Hydrocarbon derivatives Carbonyl compounds Amines	Health effect Alzheimer's Disease (PMID: 30845751) Renal failure (PMID: 30845751) Renal cell carcinoma (PMID: 26162894) Ovarian cancer (PMID: 30845751) Colorectal cancer (PMID: 26162894) Multiple sclerosis (PMID: 30845751) Atherosclerosis (PMID: 18220755) Diabetes mellitus (PMID: 18220755) Stomach cancer (PMID: 26162894) Biological process Cellular process: Apoptosis (PMID: 30845751) Cell signali…	0.103244	0.000261516	0.00353198	0.0490664	9.39294e-05	0.00671257	Anova	-1.19027	-1.45549	-1.22283	Wernly B, Lichtenauer M, Hoppe UC, Jung C: Hyperglycemia in septic patients: an essential stress survival response in all, a robust marker for risk stratification in some, to be messed with in none. J Thorac Dis. 2016 Jul;8(7):E621-4. doi: 10.21037/jtd.2016.05.24. [PubMed:27501420 ] Knuplez E, Marsche G: An Updated Review of Pro- and Anti-Inflammatory Properties of Plasma Lysophosphatidylcholines…
PE(O-36:5)	HMDB0013415	PC(O-36:5)	Belongs to the class of organic compounds known as 1-alkyl,2-acylglycero-3-phosphocholines. These are glycerophosphocholines that carry exactly one acyl chain attached to the glycerol moiety through an ester linkage at the O2-position, and one alkyl chain attached through an ether linkage at the O1-position. PC(O-16:1(9Z)/20:4(8Z,11Z,14Z,17Z)) is a phosphatidylcholine (PC or GPCho). It is a glyce…	Class Glycerophospholipids Sub Class Glycerophosphocholines Direct Parent 1-alkyl,2-acylglycero-3-phosphocholines Alternative Parents: Phosphocholines Glycerol ethers Fatty acid esters Dialkyl phosphates Tetraalkylammonium salts Carboxylic acid esters Monocarboxylic acids and derivatives Dialkyl ethers Organopnictogen compounds Organic salts Organic oxides Hydrocarbon derivatives Carbonyl compoun…	Health effect Atherosclerosis (PMID: 21475195) Breast cancer (PMID: 9468591) Ulcerative colitis (PMID: 33440385) Cervical cancer (PMID: 26566624) Metabolic pathway Phosphatidylcholine Biosynthesis (HMDB: HMDB0013415) Fatty Acid Metabolism (HMDB: HMDB0013415) Lipid metabolism pathway (HMDB: HMDB0013415) Cellular process: Apoptosis (PMID: 23350810) Cell signaling (HMDB: HMDB0013415) Cell proliferat…	0.0820899	0.00632846	0.0233979	0.0496176	0.00229487	0.127496	Anova	-1.19221	-1.3335	-1.11851	Wernly B, Lichtenauer M, Hoppe UC, Jung C: Hyperglycemia in septic patients: an essential stress survival response in all, a robust marker for risk stratification in some, to be messed with in none. J Thorac Dis. 2016 Jul;8(7):E621-4. doi: 10.21037/jtd.2016.05.24. [PubMed:27501420 ] Knuplez E, Marsche G: An Updated Review of Pro- and Anti-Inflammatory Properties of Plasma Lysophosphatidylcholines…
LysoPC(24:0)	HMDB0010405	LysoPC(24:0/0:0)	Belongs to the class of organic compounds known as 1-acyl-sn-glycero-3-phosphocholines. These are glycerophosphocholines in which the glycerol is esterified with a fatty acid at O-1 position, and linked at position 3 to a phosphocholine. LysoPC(24:0) is a lysophospholipid (LyP). It is a monoglycerophospholipid in which a phosphorylcholine moiety occupies a glycerol substitution site. Lysophosphat…	Class Glycerophospholipids Sub Class Glycerophosphocholines Direct Parent 1-acyl-sn-glycero-3-phosphocholines Alternative Parents: Phosphocholines Fatty acid esters Dialkyl phosphates Tetraalkylammonium salts Secondary alcohols Carboxylic acid esters Monocarboxylic acids and derivatives Organopnictogen compounds Organic salts Organic oxides Hydrocarbon derivatives Carbonyl compounds Amines	Health effect Alzheimer's Disease (PMID: 30845751) Renal failure (PMID: 30845751) Renal cell carcinoma (PMID: 26162894) Ovarian cancer (PMID: 30845751) Colorectal cancer (PMID: 26162894) Multiple sclerosis (PMID: 30845751) Atherosclerosis (PMID: 18220755) Diabetes mellitus (PMID: 18220755) Stomach cancer (PMID: 26162894) Biological process Cellular process: Apoptosis (PMID: 30845751) Cell signali…	0.0800687	0.00325522	0.0160272	0.0498063	0.00113736	0.070706	Anova	-1.16751	-1.31548	-1.12674
PC(O-42:4)	HMDB0013448	PC(O-42:4)	Belongs to the class of organic compounds known as 1-alkyl,2-acylglycero-3-phosphocholines. These are glycerophosphocholines that carry exactly one acyl chain attached to the glycerol moiety through an ester linkage at the O2-position, and one alkyl chain attached through an ether linkage at the O1-position. PC(O-22:0/20:4(8Z,11Z,14Z,17Z)) is a phosphatidylcholine (PC or GPCho). It is a glyceroph…	Class Glycerophospholipids Sub Class Glycerophosphocholines Direct Parent 1-alkyl,2-acylglycero-3-phosphocholines Alternative Parents: Phosphocholines Glycerol ethers Fatty acid esters Dialkyl phosphates Tetraalkylammonium salts Carboxylic acid esters Monocarboxylic acids and derivatives Dialkyl ethers Organopnictogen compounds Organic salts Organic oxides Hydrocarbon derivatives Carbonyl compoun…	Health effect Atherosclerosis (PMID: 21475195) Breast cancer (PMID: 9468591) Ulcerative colitis (PMID: 33440385) Cervical cancer (PMID: 26566624) Metabolic pathway: Phosphatidylcholine Biosynthesis Fatty Acid Metabolism Lipid metabolism pathway Cellular process: Apoptosis (PMID: 23350810) Cell signaling Cell proliferation (PMID: 23350810) Chemical reaction: Lipid Peroxidation Biochemical process:…	0.115747	0.00102538	0.00809596	0.0501232	0.000354381	0.0243454	Anova	-1.19809	-1.42169	-1.18662
LysoPC(20:0)-sn1	HMDB0010390	LysoPC(20:0/0:0)	Belongs to the class of organic compounds known as 1-acyl-sn-glycero-3-phosphocholines. These are glycerophosphocholines in which the glycerol is esterified with a fatty acid at O-1 position, and linked at position 3 to a phosphocholine. LysoPC(20:0/0:0) is a lysophospholipid (LyP). It is a monoglycerophospholipid in which a phosphorylcholine moiety occupies a glycerol substitution site. Lysophos…	Class Glycerophospholipids Sub Class Glycerophosphocholines Direct Parent 1-acyl-sn-glycero-3-phosphocholines Alternative Parents: Phosphocholines Fatty acid esters Dialkyl phosphates Tetraalkylammonium salts Secondary alcohols Carboxylic acid esters Monocarboxylic acids and derivatives Organopnictogen compounds Organic salts Organic oxides Hydrocarbon derivatives Carbonyl compounds Amines	Health effect Alzheimer's Disease (PMID: 30845751) Renal failure (PMID: 30845751) Renal cell carcinoma (PMID: 26162894) Ovarian cancer (PMID: 30845751) Colorectal cancer (PMID: 26162894) Multiple sclerosis (PMID: 30845751) Atherosclerosis (PMID: 18220755) Diabetes mellitus (PMID: 18220755) Stomach cancer (PMID: 26162894) Biological process Cellular process: Apoptosis (PMID: 30845751) Cell signali…	0.0750361	0.0011106	0.00844473	0.0570633	0.000388694	0.0230261	Anova	-1.28868	-1.62872	-1.26386	Wernly B, Lichtenauer M, Hoppe UC, Jung C: Hyperglycemia in septic patients: an essential stress survival response in all, a robust marker for risk stratification in some, to be messed with in none. J Thorac Dis. 2016 Jul;8(7):E621-4. doi: 10.21037/jtd.2016.05.24. [PubMed:27501420 ] Knuplez E, Marsche G: An Updated Review of Pro- and Anti-Inflammatory Properties of Plasma Lysophosphatidylcholines…
PC(O-38:4)	HMDB0013420	PC(O-38:4)	Belongs to the class of organic compounds known as 1-alkyl,2-acylglycero-3-phosphocholines. These are glycerophosphocholines that carry exactly one acyl chain attached to the glycerol moiety through an ester linkage at the O2-position, and one alkyl chain attached through an ether linkage at the O1-position. PC(O-18:0/20:4(8Z,11Z,14Z,17Z)) is a phosphatidylcholine (PC or GPCho). It is a glyceroph…	Class Glycerophospholipids Sub Class Glycerophosphocholines Direct Parent 1-alkyl,2-acylglycero-3-phosphocholines Alternative Parents: Phosphocholines Glycerol ethers Fatty acid esters Dialkyl phosphates Tetraalkylammonium salts Carboxylic acid esters Monocarboxylic acids and derivatives Dialkyl ethers Organopnictogen compounds Organic salts Organic oxides Hydrocarbon derivatives Carbonyl compoun…	Health effect Atherosclerosis (PMID: 21475195) Breast cancer (PMID: 9468591) Ulcerative colitis (PMID: 33440385) Cervical cancer (PMID: 26566624) Metabolic pathway: Phosphatidylcholine Biosynthesis Fatty Acid Metabolism Lipid metabolism pathway Cellular process: Apoptosis (PMID: 23350810) Cell signaling Cell proliferation (PMID: 23350810) Chemical reaction: Lipid Peroxidation Biochemical process:…	0.0791947	0.00131526	0.00929914	0.0572262	0.000459234	0.0268836	Anova	-1.22983	-1.49266	-1.21372	Wernly B, Lichtenauer M, Hoppe UC, Jung C: Hyperglycemia in septic patients: an essential stress survival response in all, a robust marker for risk stratification in some, to be messed with in none. J Thorac Dis. 2016 Jul;8(7):E621-4. doi: 10.21037/jtd.2016.05.24. [PubMed:27501420 ] Knuplez E, Marsche G: An Updated Review of Pro- and Anti-Inflammatory Properties of Plasma Lysophosphatidylcholines…
PE(O-38:5)	HMDB0013432	PE(O-38:5)	Belongs to the class of organic compounds known as 1-alkyl,2-acylglycero-3-phosphocholines. These are glycerophosphocholines that carry exactly one acyl chain attached to the glycerol moiety through an ester linkage at the O2-position, and one alkyl chain attached through an ether linkage at the O1-position. PC(O-18:1(9Z)/20:4(8Z,11Z,14Z,17Z)) is a phosphatidylcholine (PC or GPCho). It is a glyce…	Class Glycerophospholipids Sub Class Glycerophosphocholines Direct Parent 1-alkyl,2-acylglycero-3-phosphocholines Alternative Parents: Phosphocholines Glycerol ethers Fatty acid esters Dialkyl phosphates Tetraalkylammonium salts Carboxylic acid esters Monocarboxylic acids and derivatives Dialkyl ethers Organopnictogen compounds Organic salts Organic oxides Hydrocarbon derivatives Carbonyl compoun…	Health effect Atherosclerosis (PMID: 21475195) Breast cancer (PMID: 9468591) Ulcerative colitis (PMID: 33440385) Cervical cancer (PMID: 26566624) Metabolic pathway Phosphatidylcholine Biosynthesis (HMDB: HMDB0013432) Fatty Acid Metabolism (HMDB: HMDB0013432) Lipid metabolism pathway (HMDB: HMDB0013432) Cellular process: Apoptosis (PMID: 23350810) Cell signaling (HMDB: HMDB0013415) Cell proliferat…	0.0765983	0.00286217	0.0148467	0.0611096	0.00100333	0.0513442	Anova	-1.21286	-1.42766	-1.1771	Wernly B, Lichtenauer M, Hoppe UC, Jung C: Hyperglycemia in septic patients: an essential stress survival response in all, a robust marker for risk stratification in some, to be messed with in none. J Thorac Dis. 2016 Jul;8(7):E621-4. doi: 10.21037/jtd.2016.05.24. [PubMed:27501420 ] Knuplez E, Marsche G: An Updated Review of Pro- and Anti-Inflammatory Properties of Plasma Lysophosphatidylcholines…
PC(36:1)	HMDB0007887	PC(36:1)	Belongs to the class of organic compounds known as phosphatidylcholines. These are glycerophosphocholines in which the two free -OH are attached to one fatty acid each through an ester linkage. PC(14:0/22:1(13Z)) is a phosphatidylcholine (PC or GPCho). It is a glycerophospholipid in which a phosphorylcholine moiety occupies a glycerol substitution site. As is the case with diacylglycerols, glycer…	Class Glycerophospholipids Sub Class Glycerophosphocholines Direct Parent Phosphatidylcholines Alternative Parents: Phosphocholines Fatty acid esters Dialkyl phosphates Dicarboxylic acids and derivatives Tetraalkylammonium salts Carboxylic acid esters Organopnictogen compounds Organic salts Organic oxides Hydrocarbon derivatives Carbonyl compounds Amines	Health effect Atherosclerosis (PMID: 21475195) Breast cancer (PMID: 9468591) Ulcerative colitis (PMID: 33440385) Cervical cancer (PMID: 26566624)	0.0945252	0.00146911	0.0095492	0.0611877	0.000515835	0.0278475	Anova	-1.27421	-1.59095	-1.24858	Wernly B, Lichtenauer M, Hoppe UC, Jung C: Hyperglycemia in septic patients: an essential stress survival response in all, a robust marker for risk stratification in some, to be messed with in none. J Thorac Dis. 2016 Jul;8(7):E621-4. doi: 10.21037/jtd.2016.05.24. [PubMed:27501420 ] Knuplez E, Marsche G: An Updated Review of Pro- and Anti-Inflammatory Properties of Plasma Lysophosphatidylcholines…
ChoE(20:2)	HMDB0006734	CE(20:2(6Z,9Z))	Cholesteryl eicosadienoic Belongs to the class of organic compounds known as cholesteryl esters. Cholesteryl esters are compounds containing an esterified cholestane moiety. Cholesteryl eicosadienoic acid is a cholesteryl ester. Same information CE() Cholesteryl eicosadienoic acid has been found in triglycerides-rich cells such as monocyte-derived macrophages.	Class Steroids and steroid derivatives Sub Class Steroid esters Direct Parent Cholesteryl esters Alternative Parents: Cholesterols and derivatives Delta-5-steroids Carboxylic acid esters Monocarboxylic acids and derivatives Organic oxides Hydrocarbon derivatives Carbonyl compounds		0.25215	1.30196e-05	0.00208843	0.0620013	6.08541e-06	0.000263291	Anova	-1.23093	-1.72979	-1.40527	Wernly B, Lichtenauer M, Hoppe UC, Jung C: Hyperglycemia in septic patients: an essential stress survival response in all, a robust marker for risk stratification in some, to be messed with in none. J Thorac Dis. 2016 Jul;8(7):E621-4. doi: 10.21037/jtd.2016.05.24. [PubMed:27501420 ] Knuplez E, Marsche G: An Updated Review of Pro- and Anti-Inflammatory Properties of Plasma Lysophosphatidylcholines…
PE(36:4)	HMDB0009189	PE(18:4(6Z,9Z,12Z,15Z)/18:0)	Belongs to the class of organic compounds known as phosphatidylethanolamines. These are glycerophosphoetahnolamines in which two fatty acids are bonded to the glycerol moiety through ester linkages. PE(18:4(6Z,9Z,12Z,15Z)/18:0) is a phosphatidylethanolamine (PE or GPEtn). It is a glycerophospholipid in which a phosphorylethanolamine moiety occupies a glycerol substitution site. As is the case wit…	Class Glycerophospholipids Sub Class Glycerophosphoethanolamines Direct Parent Phosphatidylethanolamines Alternative Parents: Phosphoethanolamines Fatty acid esters Dialkyl phosphates Dicarboxylic acids and derivatives Carboxylic acid esters Amino acids and derivatives Organopnictogen compounds Organic oxides Monoalkylamines Hydrocarbon derivatives Carbonyl compounds	Health effect Diabetes mellitus type 2 (PMID: 30402908) Non-alcoholic fatty liver disease (PMID: 26811286) Parkinson's disease (PMID: 26811286) Alzheimer's Disease (PMID: 26811286) Biochemical process: Lipid transport (PMID: 26811286) Metabolic pathway: Phosphatidylethanolamine Biosynthesis (HMDB: HMDB0009189) Phosphatidylcholine Biosynthesis PC(18:4(6Z,9Z,12Z,15Z)/18:0) (PathBank: SMP0014539) Ph…	0.0848975	0.0019281	0.0115974	0.06314	0.000677174	0.034668	Anova	-1.42906	-1.94252	-1.35929	Wernly B, Lichtenauer M, Hoppe UC, Jung C: Hyperglycemia in septic patients: an essential stress survival response in all, a robust marker for risk stratification in some, to be messed with in none. J Thorac Dis. 2016 Jul;8(7):E621-4. doi: 10.21037/jtd.2016.05.24. [PubMed:27501420 ] Knuplez E, Marsche G: An Updated Review of Pro- and Anti-Inflammatory Properties of Plasma Lysophosphatidylcholines…
PC(30:0)	HMDB0007869	PC(30:0)	Belongs to the class of organic compounds known as phosphatidylcholines. These are glycerophosphocholines in which the two free -OH are attached to one fatty acid each through an ester linkage. PC(14:0/16:0) is a phosphatidylcholine (PC or GPCho). It is a glycerophospholipid in which a phosphorylcholine moiety occupies a glycerol substitution site. As is the case with diacylglycerols, glycerophos…	Class Glycerophospholipids Sub Class Glycerophosphocholines Direct Parent Phosphatidylcholines Alternative Parents: Phosphocholines Fatty acid esters Dialkyl phosphates Dicarboxylic acids and derivatives Tetraalkylammonium salts Carboxylic acid esters Organopnictogen compounds Organic salts Organic oxides Hydrocarbon derivatives Carbonyl compounds Amines	Health effect Atherosclerosis (PMID: 21475195) Breast cancer (PMID: 9468591) Ulcerative colitis (PMID: 33440385) Cervical cancer (PMID: 26566624)	0.143185	5.8588e-05	0.00208843	0.0642799	2.4488e-05	0.00116973	Anova	-1.28507	-1.81698	-1.41391	Obesity Reinehr T, Wolters B, Knop C, Lass N, Hellmuth C, Harder U, Peissner W, Wahl S, Grallert H, Adamski J, Illig T, Prehn C, Yu Z, Wang-Sattler R, Koletzko B: Changes in the serum metabolite profile in obese children with weight loss. Eur J Nutr. 2015 Mar;54(2):173-81. doi: 10.1007/s00394-014-0698-8. Epub 2014 Apr 17. [PubMed:24740590 ] Wahl S, Yu Z, Kleber M, Singmann P, Holzapfel C, He Y, M…
PC(O-36:4)	HMDB0013407	PC(O-36:4)	Belongs to the class of organic compounds known as 1-alkyl,2-acylglycero-3-phosphocholines. These are glycerophosphocholines that carry exactly one acyl chain attached to the glycerol moiety through an ester linkage at the O2-position, and one alkyl chain attached through an ether linkage at the O1-position. PC(O-16:0/20:4(8Z,11Z,14Z,17Z)) is a phosphatidylcholine (PC or GPCho). It is a glyceroph…	Class Glycerophospholipids Sub Class Glycerophosphocholines Direct Parent 1-alkyl,2-acylglycero-3-phosphocholines Alternative Parents: Phosphocholines Glycerol ethers Fatty acid esters Dialkyl phosphates Tetraalkylammonium salts Carboxylic acid esters Monocarboxylic acids and derivatives Dialkyl ethers Organopnictogen compounds Organic salts Organic oxides Hydrocarbon derivatives Carbonyl compoun…	Health effect Atherosclerosis (PMID: 21475195) Breast cancer (PMID: 9468591) Ulcerative colitis (PMID: 33440385) Cervical cancer (PMID: 26566624) Metabolic pathway: Phosphatidylcholine Biosynthesis Fatty Acid Metabolism Lipid metabolism pathway Cellular process: Apoptosis (PMID: 23350810) Cell signaling Cell proliferation (PMID: 23350810) Chemical reaction: Lipid Peroxidation Biochemical process:…	0.0739629	0.00143796	0.0095492	0.0644485	0.000508085	0.0259063	Anova	-1.18599	-1.40692	-1.18628	Obesity Reinehr T, Wolters B, Knop C, Lass N, Hellmuth C, Harder U, Peissner W, Wahl S, Grallert H, Adamski J, Illig T, Prehn C, Yu Z, Wang-Sattler R, Koletzko B: Changes in the serum metabolite profile in obese children with weight loss. Eur J Nutr. 2015 Mar;54(2):173-81. doi: 10.1007/s00394-014-0698-8. Epub 2014 Apr 17. [PubMed:24740590 ] Wahl S, Yu Z, Kleber M, Singmann P, Holzapfel C, He Y, M…
PC(O-34:3)	HMDB0013413	PC(O-34:3)	Belongs to the class of organic compounds known as 1-alkyl,2-acylglycero-3-phosphocholines. These are glycerophosphocholines that carry exactly one acyl chain attached to the glycerol moiety through an ester linkage at the O2-position, and one alkyl chain attached through an ether linkage at the O1-position. PC(O-16:1(9Z)/18:2(9Z,12Z)) is a phosphatidylcholine (PC or GPCho). It is a glycerophosph…	Class Glycerophospholipids Sub Class Glycerophosphocholines Direct Parent 1-alkyl,2-acylglycero-3-phosphocholines Alternative Parents: Phosphocholines Glycerol ethers Fatty acid esters Dialkyl phosphates Tetraalkylammonium salts Carboxylic acid esters Monocarboxylic acids and derivatives Dialkyl ethers Organopnictogen compounds Organic salts Organic oxides Hydrocarbon derivatives Carbonyl compoun…	Health effect Atherosclerosis (PMID: 21475195) Breast cancer (PMID: 9468591) Ulcerative colitis (PMID: 33440385) Cervical cancer (PMID: 26566624) Metabolic pathway: Phosphatidylcholine Biosynthesis Fatty Acid Metabolism Lipid metabolism pathway Cellular process: Apoptosis (PMID: 23350810) Cell signaling Cell proliferation (PMID: 23350810) Chemical reaction: Lipid Peroxidation Biochemical process:…	0.0950713	0.000384769	0.00437033	0.0648537	0.000142708	0.00739262	Anova	-1.19144	-1.47358	-1.2368	Wernly B, Lichtenauer M, Hoppe UC, Jung C: Hyperglycemia in septic patients: an essential stress survival response in all, a robust marker for risk stratification in some, to be messed with in none. J Thorac Dis. 2016 Jul;8(7):E621-4. doi: 10.21037/jtd.2016.05.24. [PubMed:27501420 ] Knuplez E, Marsche G: An Updated Review of Pro- and Anti-Inflammatory Properties of Plasma Lysophosphatidylcholines…
PC(O-40:3)	HMDB0013445	PC(O-40:3)	Belongs to the class of organic compounds known as 1-alkyl,2-acylglycero-3-phosphocholines. These are glycerophosphocholines that carry exactly one acyl chain attached to the glycerol moiety through an ester linkage at the O2-position, and one alkyl chain attached through an ether linkage at the O1-position. PC(O-22:0/18:3(6Z,9Z,12Z)) is a phosphatidylcholine (PC or GPCho). It is a glycerophospho…	Class Glycerophospholipids Sub Class Glycerophosphocholines Direct Parent 1-alkyl,2-acylglycero-3-phosphocholines Alternative Parents: Phosphocholines Glycerol ethers Fatty acid esters Dialkyl phosphates Tetraalkylammonium salts Carboxylic acid esters Monocarboxylic acids and derivatives Dialkyl ethers Organopnictogen compounds Organic salts Organic oxides Hydrocarbon derivatives Carbonyl compoun…	Health effect Atherosclerosis (PMID: 21475195) Breast cancer (PMID: 9468591) Ulcerative colitis (PMID: 33440385) Cervical cancer (PMID: 26566624) Metabolic pathway: Phosphatidylcholine Biosynthesis Fatty Acid Metabolism Lipid metabolism pathway Cellular process: Apoptosis (PMID: 23350810) Cell signaling Cell proliferation (PMID: 23350810) Chemical reaction: Lipid Peroxidation Biochemical process:…	0.0670679	0.00377644	0.0172944	0.0676797	0.001336	0.0594717	Anova	-1.21026	-1.42037	-1.17361	Wernly B, Lichtenauer M, Hoppe UC, Jung C: Hyperglycemia in septic patients: an essential stress survival response in all, a robust marker for risk stratification in some, to be messed with in none. J Thorac Dis. 2016 Jul;8(7):E621-4. doi: 10.21037/jtd.2016.05.24. [PubMed:27501420 ] Knuplez E, Marsche G: An Updated Review of Pro- and Anti-Inflammatory Properties of Plasma Lysophosphatidylcholines…
SM-18-1-2-25-1	-	-	-	-	-	0.0644238	0.00603936	0.0227464	0.0720321	0.0021647	0.084759	Anova	-1.12619	-1.24261	-1.10337	Wernly B, Lichtenauer M, Hoppe UC, Jung C: Hyperglycemia in septic patients: an essential stress survival response in all, a robust marker for risk stratification in some, to be messed with in none. J Thorac Dis. 2016 Jul;8(7):E621-4. doi: 10.21037/jtd.2016.05.24. [PubMed:27501420 ] Knuplez E, Marsche G: An Updated Review of Pro- and Anti-Inflammatory Properties of Plasma Lysophosphatidylcholines…
PC(O-40:4)	HMDB0013442	PC(O-40:4)	Belongs to the class of organic compounds known as 1-alkyl,2-acylglycero-3-phosphocholines. These are glycerophosphocholines that carry exactly one acyl chain attached to the glycerol moiety through an ester linkage at the O2-position, and one alkyl chain attached through an ether linkage at the O1-position. PC(O-20:0/20:4(8Z,11Z,14Z,17Z)) is a phosphatidylcholine (PC or GPCho). It is a glyceroph…	Class Glycerophospholipids Sub Class Glycerophosphocholines Direct Parent 1-alkyl,2-acylglycero-3-phosphocholines Alternative Parents: Phosphocholines Glycerol ethers Fatty acid esters Dialkyl phosphates Tetraalkylammonium salts Carboxylic acid esters Monocarboxylic acids and derivatives Dialkyl ethers Organopnictogen compounds Organic salts Organic oxides Hydrocarbon derivatives Carbonyl compoun…	Health effect Atherosclerosis (PMID: 21475195) Breast cancer (PMID: 9468591) Ulcerative colitis (PMID: 33440385) Cervical cancer (PMID: 26566624) Metabolic pathway: Phosphatidylcholine Biosynthesis Fatty Acid Metabolism Lipid metabolism pathway Cellular process: Apoptosis (PMID: 23350810) Cell signaling Cell proliferation (PMID: 23350810) Chemical reaction: Lipid Peroxidation Biochemical process:…	0.0799991	0.00327357	0.0160272	0.0737174	0.00116375	0.0479998	Anova	-1.22449	-1.46654	-1.19767	Wernly B, Lichtenauer M, Hoppe UC, Jung C: Hyperglycemia in septic patients: an essential stress survival response in all, a robust marker for risk stratification in some, to be messed with in none. J Thorac Dis. 2016 Jul;8(7):E621-4. doi: 10.21037/jtd.2016.05.24. [PubMed:27501420 ] Knuplez E, Marsche G: An Updated Review of Pro- and Anti-Inflammatory Properties of Plasma Lysophosphatidylcholines…
PC(40:2)	HMDB0008688	PC(40:2)	Belongs to the class of organic compounds known as 1-acyl,2-(1z-alkenyl)-glycerophosphocholines. These are glycerophosphocholines that carry exactly one acyl chain attached to the glycerol moiety through an ester linkage at the O1-position, and one 1Z-alkenyl chain attached through an ether linkage at the O2-position. PC(22:5(4Z,7Z,10Z,13Z,16Z)/P-18:1(9Z)) is a phosphatidylcholine (PC or GPCho). …	Class Glycerophospholipids Sub Class Glycerophosphocholines Direct Parent 1-acyl,2-(1Z-alkenyl)-glycerophosphocholines Alternative Parents: Phosphocholines Glycerol vinyl ethers Fatty acid esters Dialkyl phosphates Tetraalkylammonium salts Carboxylic acid esters Monocarboxylic acids and derivatives Organopnictogen compounds Organic salts Organic oxides Hydrocarbon derivatives Carbonyl compounds A…	Health effect Atherosclerosis (PMID: 21475195) Breast cancer (PMID: 9468591) Ulcerative colitis (PMID: 33440385) Cervical cancer (PMID: 26566624)	0.145851	5.17138e-05	0.00208843	0.07398	2.26733e-05	0.000902068	Anova	-1.29728	-1.89037	-1.45718	Wernly B, Lichtenauer M, Hoppe UC, Jung C: Hyperglycemia in septic patients: an essential stress survival response in all, a robust marker for risk stratification in some, to be messed with in none. J Thorac Dis. 2016 Jul;8(7):E621-4. doi: 10.21037/jtd.2016.05.24. [PubMed:27501420 ] Knuplez E, Marsche G: An Updated Review of Pro- and Anti-Inflammatory Properties of Plasma Lysophosphatidylcholines…
PC(32:2)	HMDB0007874	PC(32:2)	Belongs to the class of organic compounds known as phosphatidylcholines. These are glycerophosphocholines in which the two free -OH are attached to one fatty acid each through an ester linkage. PC(14:0/18:2(9Z,12Z)) is a phosphatidylcholine (PC or GPCho). It is a glycerophospholipid in which a phosphorylcholine moiety occupies a glycerol substitution site. As is the case with diacylglycerols, gly…	Class Glycerophospholipids Sub Class Glycerophosphocholines Direct Parent Phosphatidylcholines Alternative Parents: Phosphocholines Fatty acid esters Dialkyl phosphates Dicarboxylic acids and derivatives Tetraalkylammonium salts Carboxylic acid esters Organopnictogen compounds Organic salts Organic oxides Hydrocarbon derivatives Carbonyl compounds Amines	Health effect Atherosclerosis (PMID: 21475195) Breast cancer (PMID: 9468591) Ulcerative colitis (PMID: 33440385) Cervical cancer (PMID: 26566624)	0.110578	0.000236308	0.00353198	0.074178	9.27939e-05	0.00403197	Anova	-1.30461	-1.81189	-1.38883	Wernly B, Lichtenauer M, Hoppe UC, Jung C: Hyperglycemia in septic patients: an essential stress survival response in all, a robust marker for risk stratification in some, to be messed with in none. J Thorac Dis. 2016 Jul;8(7):E621-4. doi: 10.21037/jtd.2016.05.24. [PubMed:27501420 ] Knuplez E, Marsche G: An Updated Review of Pro- and Anti-Inflammatory Properties of Plasma Lysophosphatidylcholines…
PC(35:2)	HMDB0008330	PC(20:2(11Z,14Z)/15:0)	Belongs to the class of organic compounds known as phosphatidylcholines. These are glycerophosphocholines in which the two free -OH are attached to one fatty acid each through an ester linkage. PC(20:2(11Z,14Z)/15:0) is a phosphatidylcholine (PC or GPCho). It is a glycerophospholipid in which a phosphorylcholine moiety occupies a glycerol substitution site. As is the case with diacylglycerols, gl…	Class Glycerophospholipids Sub Class Glycerophosphocholines Direct Parent Phosphatidylcholines Alternative Parents: Phosphocholines Fatty acid esters Dialkyl phosphates Dicarboxylic acids and derivatives Tetraalkylammonium salts Carboxylic acid esters Organopnictogen compounds Organic salts Organic oxides Hydrocarbon derivatives Carbonyl compounds Amines	Health effect Atherosclerosis (PMID: 21475195) Breast cancer (PMID: 9468591) Ulcerative colitis (PMID: 33440385) Cervical cancer (PMID: 26566624)	0.144751	2.98231e-05	0.00208843	0.0775771	1.38759e-05	0.000496266	Anova	-1.31958	-2.00812	-1.52179	Wernly B, Lichtenauer M, Hoppe UC, Jung C: Hyperglycemia in septic patients: an essential stress survival response in all, a robust marker for risk stratification in some, to be messed with in none. J Thorac Dis. 2016 Jul;8(7):E621-4. doi: 10.21037/jtd.2016.05.24. [PubMed:27501420 ] Knuplez E, Marsche G: An Updated Review of Pro- and Anti-Inflammatory Properties of Plasma Lysophosphatidylcholines…
PC(40:9)	HMDB0008445	PC(20:4(5Z,8Z,11Z,14Z)/20:5(5Z,8Z,11Z,14Z,17Z))	Belongs to the class of organic compounds known as phosphatidylcholines. These are glycerophosphocholines in which the two free -OH are attached to one fatty acid each through an ester linkage. PC(20:4(5Z,8Z,11Z,14Z)/20:5(5Z,8Z,11Z,14Z,17Z)) is a phosphatidylcholine (PC or GPCho). It is a glycerophospholipid in which a phosphorylcholine moiety occupies a glycerol substitution site. As is the case…	Class Glycerophospholipids Sub Class Glycerophosphocholines Direct Parent Phosphatidylcholines Alternative Parents: Phosphocholines Fatty acid esters Dialkyl phosphates Dicarboxylic acids and derivatives Tetraalkylammonium salts Carboxylic acid esters Organopnictogen compounds Organic salts Organic oxides Hydrocarbon derivatives Carbonyl compounds Amines	Health effect Atherosclerosis (PMID: 21475195) Breast cancer (PMID: 9468591) Ulcerative colitis (PMID: 33440385) Cervical cancer (PMID: 26566624)	0.143799	5.09129e-05	0.00208843	0.0783035	2.2717e-05	0.000841064	Anova	-1.26446	-1.80467	-1.42723	Knuplez E, Marsche G: An Updated Review of Pro- and Anti-Inflammatory Properties of Plasma Lysophosphatidylcholines in the Vascular System. Int J Mol Sci. 2020 Jun 24;21(12). pii: ijms21124501. doi: 10.3390/ijms21124501. [PubMed:32599910 ] Sun JK, Sun F, Wang X, Yuan ST, Zheng SY, Mu XW: Risk factors and prognosis of hypoalbuminemia in surgical septic patients. PeerJ. 2015 Oct 1;3:e1267. doi: 10.…
LysoPC(18:0)	HMDB0010384	LysoPC(18:0/0:0)	Belongs to the class of organic compounds known as 1-acyl-sn-glycero-3-phosphocholines. These are glycerophosphocholines in which the glycerol is esterified with a fatty acid at O-1 position, and linked at position 3 to a phosphocholine. LysoPC(18:0) is a lysophospholipid (LyP). It is a monoglycerophospholipid in which a phosphorylcholine moiety occupies a glycerol substitution site. sn-1: Lysoph…	Class Glycerophospholipids Sub Class Glycerophosphocholines Direct Parent 1-acyl-sn-glycero-3-phosphocholines Alternative Parents: Phosphocholines Fatty acid esters Dialkyl phosphates Tetraalkylammonium salts Secondary alcohols Carboxylic acid esters Monocarboxylic acids and derivatives Organopnictogen compounds Organic salts Organic oxides Hydrocarbon derivatives Carbonyl compounds Amines		0.064249	0.00864546	0.0292783	0.078343	0.00314422	0.106673	Anova	-1.05996	-1.11271	-1.04976
PC(O-38:6)	HMDB0013409	PC(O-38:6)	Belongs to the class of organic compounds known as 1-alkyl,2-acylglycero-3-phosphocholines. These are glycerophosphocholines that carry exactly one acyl chain attached to the glycerol moiety through an ester linkage at the O2-position, and one alkyl chain attached through an ether linkage at the O1-position. PC(O-16:0/22:6(4Z,7Z,10Z,13Z,16Z,19Z)) is a phosphatidylcholine (PC or GPCho). It is a gl…	Class Glycerophospholipids Sub Class Glycerophosphocholines Direct Parent 1-alkyl,2-acylglycero-3-phosphocholines Alternative Parents: Phosphocholines Glycerol ethers Fatty acid esters Dialkyl phosphates Tetraalkylammonium salts Carboxylic acid esters Monocarboxylic acids and derivatives Dialkyl ethers Organopnictogen compounds Organic salts Organic oxides Hydrocarbon derivatives Carbonyl compoun…	Health effect Atherosclerosis (PMID: 21475195) Breast cancer (PMID: 9468591) Ulcerative colitis (PMID: 33440385) Cervical cancer (PMID: 26566624) Metabolic pathway: Phosphatidylcholine Biosynthesis Fatty Acid Metabolism Lipid metabolism pathway Cellular process: Apoptosis (PMID: 23350810) Cell signaling Cell proliferation (PMID: 23350810) Chemical reaction: Lipid Peroxidation Biochemical process:…	0.101292	0.00287356	0.0148467	0.0811307	0.00103214	0.0387262	Anova	-1.20482	-1.44316	-1.19782	Wernly B, Lichtenauer M, Hoppe UC, Jung C: Hyperglycemia in septic patients: an essential stress survival response in all, a robust marker for risk stratification in some, to be messed with in none. J Thorac Dis. 2016 Jul;8(7):E621-4. doi: 10.21037/jtd.2016.05.24. [PubMed:27501420 ] Knuplez E, Marsche G: An Updated Review of Pro- and Anti-Inflammatory Properties of Plasma Lysophosphatidylcholines…
PC(34:5)	HMDB0008492	PC(20:5(5Z,8Z,11Z,14Z,17Z)/14:0)	Belongs to the class of organic compounds known as phosphatidylcholines. These are glycerophosphocholines in which the two free -OH are attached to one fatty acid each through an ester linkage. PC(20:5(5Z,8Z,11Z,14Z,17Z)/14:0) is a phosphatidylcholine (PC or GPCho). It is a glycerophospholipid in which a phosphorylcholine moiety occupies a glycerol substitution site. As is the case with diacylgly…	Class Glycerophospholipids Sub Class Glycerophosphocholines Direct Parent Phosphatidylcholines Alternative Parents: Phosphocholines Fatty acid esters Dialkyl phosphates Dicarboxylic acids and derivatives Tetraalkylammonium salts Carboxylic acid esters Organopnictogen compounds Organic salts Organic oxides Hydrocarbon derivatives Carbonyl compounds Amines	Health effect Atherosclerosis (PMID: 21475195) Breast cancer (PMID: 9468591) Ulcerative colitis (PMID: 33440385) Cervical cancer (PMID: 26566624)	0.152275	9.61745e-05	0.00208843	0.0834983	4.15421e-05	0.00148647	Anova	-1.29985	-1.88497	-1.45014
PC(34:0)	HMDB0008034	PC(18:0/16:0)	Belongs to the class of organic compounds known as phosphatidylcholines. These are glycerophosphocholines in which the two free -OH are attached to one fatty acid each through an ester linkage. PC(18:0/16:0) is a phosphatidylcholine (PC or GPCho). It is a glycerophospholipid in which a phosphorylcholine moiety occupies a glycerol substitution site. As is the case with diacylglycerols, glycerophos…	Class Glycerophospholipids Sub Class Glycerophosphocholines Direct Parent Phosphatidylcholines Alternative Parents: Phosphocholines Fatty acid esters Dialkyl phosphates Dicarboxylic acids and derivatives Tetraalkylammonium salts Carboxylic acid esters Organopnictogen compounds Organic salts Organic oxides Hydrocarbon derivatives Carbonyl compounds Amines	Health effect Atherosclerosis (PMID: 21475195) Breast cancer (PMID: 9468591) Ulcerative colitis (PMID: 33440385) Cervical cancer (PMID: 26566624)	0.178651	0.000271691	0.00353198	0.0855443	0.000109463	0.00400469	Anova	-1.22886	-1.6262	-1.32334	Simons K, Toomre D: Lipid rafts and signal transduction. Nat Rev Mol Cell Biol. 2000 Oct;1(1):31-9. [PubMed:11413487 ] Watson AD: Thematic review series: systems biology approaches to metabolic and cardiovascular disorders. Lipidomics: a global approach to lipid analysis in biological systems. J Lipid Res. 2006 Oct;47(10):2101-11. Epub 2006 Aug 10. [PubMed:16902246 ] Sethi JK, Vidal-Puig AJ: Them…
PC(32:0)	HMDB0000564	PC(32:0)	Belongs to the class of organic compounds known as phosphatidylcholines. These are glycerophosphocholines in which the two free -OH are attached to one fatty acid each through an ester linkage. PC(16:0/16:0) is a phosphatidylcholine (PC or GPCho). It is a glycerophospholipid in which a phosphorylcholine moiety occupies a glycerol substitution site. As is the case with diacylglycerols, glycerophos…	Class Glycerophospholipids Sub Class Glycerophosphocholines Direct Parent Phosphatidylcholines Alternative Parents: Phosphocholines Fatty acid esters Dialkyl phosphates Dicarboxylic acids and derivatives Tetraalkylammonium salts Carboxylic acid esters Organopnictogen compounds Organic salts Organic oxides Hydrocarbon derivatives Carbonyl compounds Amines	Health effect Atherosclerosis (PMID: 21475195) Breast cancer (PMID: 9468591) Ulcerative colitis (PMID: 33440385) Cervical cancer (PMID: 26566624)	0.123162	0.00012859	0.00235553	0.0857456	5.47183e-05	0.00192755	Anova	-1.17601	-1.51164	-1.2854	Simons K, Toomre D: Lipid rafts and signal transduction. Nat Rev Mol Cell Biol. 2000 Oct;1(1):31-9. [PubMed:11413487 ] Watson AD: Thematic review series: systems biology approaches to metabolic and cardiovascular disorders. Lipidomics: a global approach to lipid analysis in biological systems. J Lipid Res. 2006 Oct;47(10):2101-11. Epub 2006 Aug 10. [PubMed:16902246 ] Sethi JK, Vidal-Puig AJ: Them…
PC(O-42:5)	HMDB0013451	PC(O-42:5)	Belongs to the class of organic compounds known as 1-alkyl,2-acylglycero-3-phosphocholines. These are glycerophosphocholines that carry exactly one acyl chain attached to the glycerol moiety through an ester linkage at the O2-position, and one alkyl chain attached through an ether linkage at the O1-position. PC(O-22:1(13Z)/20:4(8Z,11Z,14Z,17Z)) is a phosphatidylcholine (PC or GPCho). It is a glyc…	Class Glycerophospholipids Sub Class Glycerophosphocholines Direct Parent 1-alkyl,2-acylglycero-3-phosphocholines Alternative Parents: Phosphocholines Glycerol ethers Fatty acid esters Dialkyl phosphates Tetraalkylammonium salts Carboxylic acid esters Monocarboxylic acids and derivatives Dialkyl ethers Organopnictogen compounds Organic salts Organic oxides Hydrocarbon derivatives Carbonyl compoun…	Health effect Atherosclerosis (PMID: 21475195) Breast cancer (PMID: 9468591) Ulcerative colitis (PMID: 33440385) Cervical cancer (PMID: 26566624) Metabolic pathway: Phosphatidylcholine Biosynthesis Fatty Acid Metabolism Lipid metabolism pathway Cellular process: Apoptosis (PMID: 23350810) Cell signaling Cell proliferation (PMID: 23350810) Chemical reaction: Lipid Peroxidation Biochemical process:…	0.0624432	0.00434751	0.0188392	0.0866726	0.00156797	0.0525895	Anova	-1.17936	-1.37752	-1.16803	Simons K, Toomre D: Lipid rafts and signal transduction. Nat Rev Mol Cell Biol. 2000 Oct;1(1):31-9. [PubMed:11413487 ] Watson AD: Thematic review series: systems biology approaches to metabolic and cardiovascular disorders. Lipidomics: a global approach to lipid analysis in biological systems. J Lipid Res. 2006 Oct;47(10):2101-11. Epub 2006 Aug 10. [PubMed:16902246 ] Sethi JK, Vidal-Puig AJ: Them…
LysoPC(18:0)-sn2	HMDB0010384	LysoPC(18:0/0:0)	Belongs to the class of organic compounds known as 1-acyl-sn-glycero-3-phosphocholines. These are glycerophosphocholines in which the glycerol is esterified with a fatty acid at O-1 position, and linked at position 3 to a phosphocholine. LysoPC(18:0) is a lysophospholipid (LyP). It is a monoglycerophospholipid in which a phosphorylcholine moiety occupies a glycerol substitution site. sn-1: Lysoph…	Class Glycerophospholipids Sub Class Glycerophosphocholines Direct Parent 1-acyl-sn-glycero-3-phosphocholines Alternative Parents: Phosphocholines Fatty acid esters Dialkyl phosphates Tetraalkylammonium salts Secondary alcohols Carboxylic acid esters Monocarboxylic acids and derivatives Organopnictogen compounds Organic salts Organic oxides Hydrocarbon derivatives Carbonyl compounds Amines		0.0582994	0.00504045	0.0207276	0.0878375	0.00182034	0.0592016	Anova	-1.10725	-1.22274	-1.10431	Zhang J, Yan L, Tian M, Huang Q, Peng S, Dong S, Shen H: The metabonomics of combined dietary exposure to phthalates and polychlorinated biphenyls in mice. J Pharm Biomed Anal. 2012 Jul;66:287-97. doi: 10.1016/j.jpba.2012.03.045. Epub 2012 Apr 3. [PubMed:22502909 ] Simons K, Toomre D: Lipid rafts and signal transduction. Nat Rev Mol Cell Biol. 2000 Oct;1(1):31-9. [PubMed:11413487 ] Watson AD: The…
PC(40:1)	HMDB0007993	PC(40:1)	Belongs to the class of organic compounds known as phosphatidylcholines. These are glycerophosphocholines in which the two free -OH are attached to one fatty acid each through an ester linkage. PC(16:0/24:1(15Z)) is a phosphatidylcholine (PC or GPCho). It is a glycerophospholipid in which a phosphorylcholine moiety occupies a glycerol substitution site. As is the case with diacylglycerols, glycer…	Class Glycerophospholipids Sub Class Glycerophosphocholines Direct Parent Phosphatidylcholines Alternative Parents: Phosphocholines Fatty acid esters Dialkyl phosphates Dicarboxylic acids and derivatives Tetraalkylammonium salts Carboxylic acid esters Organopnictogen compounds Organic salts Organic oxides Hydrocarbon derivatives Carbonyl compounds Amines	Health effect Atherosclerosis (PMID: 21475195) Breast cancer (PMID: 9468591) Ulcerative colitis (PMID: 33440385) Cervical cancer (PMID: 26566624)	0.115127	0.000286179	0.00360406	0.0907233	0.000116644	0.0039704	Anova	-1.25833	-1.7153	-1.36316	Simons K, Toomre D: Lipid rafts and signal transduction. Nat Rev Mol Cell Biol. 2000 Oct;1(1):31-9. [PubMed:11413487 ] Watson AD: Thematic review series: systems biology approaches to metabolic and cardiovascular disorders. Lipidomics: a global approach to lipid analysis in biological systems. J Lipid Res. 2006 Oct;47(10):2101-11. Epub 2006 Aug 10. [PubMed:16902246 ] Sethi JK, Vidal-Puig AJ: Them…
PC(38:2)	HMDB0008593	PC(22:2(13Z,16Z)/16:0)	Belongs to the class of organic compounds known as phosphatidylcholines. These are glycerophosphocholines in which the two free -OH are attached to one fatty acid each through an ester linkage. PC(22:2(13Z,16Z)/16:0) is a phosphatidylcholine (PC or GPCho). It is a glycerophospholipid in which a phosphorylcholine moiety occupies a glycerol substitution site. As is the case with diacylglycerols, gl…	Class Glycerophospholipids Sub Class Glycerophosphocholines Direct Parent Phosphatidylcholines Alternative Parents: Phosphocholines Fatty acid esters Dialkyl phosphates Dicarboxylic acids and derivatives Tetraalkylammonium salts Carboxylic acid esters Organopnictogen compounds Organic salts Organic oxides Hydrocarbon derivatives Carbonyl compounds Amines	Health effect Atherosclerosis (PMID: 21475195) Breast cancer (PMID: 9468591) Ulcerative colitis (PMID: 33440385) Cervical cancer (PMID: 26566624)	0.165844	9.00627e-05	0.00208843	0.0913975	4.01511e-05	0.00127564	Anova	-1.31343	-1.95293	-1.48689
PC(34:1)	HMDB0007879	PC(34:1)	Belongs to the class of organic compounds known as phosphatidylcholines. These are glycerophosphocholines in which the two free -OH are attached to one fatty acid each through an ester linkage. PC(14:0/20:1(11Z)) is a phosphatidylcholine (PC or GPCho). It is a glycerophospholipid in which a phosphorylcholine moiety occupies a glycerol substitution site. As is the case with diacylglycerols, glycer…	Class Glycerophospholipids Sub Class Glycerophosphocholines Direct Parent Phosphatidylcholines Alternative Parents: Phosphocholines Fatty acid esters Dialkyl phosphates Dicarboxylic acids and derivatives Tetraalkylammonium salts Carboxylic acid esters Organopnictogen compounds Organic salts Organic oxides Hydrocarbon derivatives Carbonyl compounds Amines	Health effect Atherosclerosis (PMID: 21475195) Breast cancer (PMID: 9468591) Ulcerative colitis (PMID: 33440385) Cervical cancer (PMID: 26566624)	0.0481872	0.0036157	0.0167489	0.0915704	0.00131373	0.0421557	Anova	-1.16924	-1.36949	-1.17127
PC(38:4)	HMDB0007988	PC(38:4)	Belongs to the class of organic compounds known as phosphatidylcholines. These are glycerophosphocholines in which the two free -OH are attached to one fatty acid each through an ester linkage. PC(16:0/22:4(7Z,10Z,13Z,16Z)) is a phosphatidylcholine (PC or GPCho). It is a glycerophospholipid in which a phosphorylcholine moiety occupies a glycerol substitution site. As is the case with diacylglycer…	Class Glycerophospholipids Sub Class Glycerophosphocholines Direct Parent Phosphatidylcholines Alternative Parents: Phosphocholines Fatty acid esters Dialkyl phosphates Dicarboxylic acids and derivatives Tetraalkylammonium salts Carboxylic acid esters Organopnictogen compounds Organic salts Organic oxides Hydrocarbon derivatives Carbonyl compounds Amines	Health effect Atherosclerosis (PMID: 21475195) Breast cancer (PMID: 9468591) Ulcerative colitis (PMID: 33440385) Cervical cancer (PMID: 26566624)	0.102268	0.00026843	0.00353198	0.0979718	0.00011221	0.00345604	Anova	-1.08664	-1.24648	-1.1471	Simons K, Toomre D: Lipid rafts and signal transduction. Nat Rev Mol Cell Biol. 2000 Oct;1(1):31-9. [PubMed:11413487 ] Watson AD: Thematic review series: systems biology approaches to metabolic and cardiovascular disorders. Lipidomics: a global approach to lipid analysis in biological systems. J Lipid Res. 2006 Oct;47(10):2101-11. Epub 2006 Aug 10. [PubMed:16902246 ] Sethi JK, Vidal-Puig AJ: Them…
PE(36:2)	HMDB0009025	PE(18:1(11Z)/18:1(11Z))	Belongs to the class of organic compounds known as phosphatidylethanolamines. These are glycerophosphoetahnolamines in which two fatty acids are bonded to the glycerol moiety through ester linkages. PE(18:1(11Z)/18:1(11Z)) is a phosphatidylethanolamine (PE or GPEtn). It is a glycerophospholipid in which a phosphorylethanolamine moiety occupies a glycerol substitution site. As is the case with dia…	Class Glycerophospholipids Sub Class Glycerophosphoethanolamines Direct Parent Phosphatidylethanolamines Alternative Parents: Phosphoethanolamines Fatty acid esters Dialkyl phosphates Dicarboxylic acids and derivatives Carboxylic acid esters Amino acids and derivatives Organopnictogen compounds Organic oxides Monoalkylamines Hydrocarbon derivatives Carbonyl compounds	Health effect Diabetes mellitus type 2 (PMID: 30402908) Non-alcoholic fatty liver disease (PMID: 26811286) Parkinson's disease (PMID: 26811286) Alzheimer's Disease (PMID: 26811286) Biochemical process: Lipid transport (PMID: 26811286) Metabolic pathway: Phosphatidylethanolamine Biosynthesis (HMDB: HMDB0009025) Phosphatidylcholine Biosynthesis PC(18:1(11Z)/18:1(11Z)) (PathBank: SMP0002674) Phospha…	0.0590581	0.0135619	0.0393197	0.0990155	0.00503825	0.12475	Anova	-1.44723	-1.8474	-1.27651	Simons K, Toomre D: Lipid rafts and signal transduction. Nat Rev Mol Cell Biol. 2000 Oct;1(1):31-9. [PubMed:11413487 ] Watson AD: Thematic review series: systems biology approaches to metabolic and cardiovascular disorders. Lipidomics: a global approach to lipid analysis in biological systems. J Lipid Res. 2006 Oct;47(10):2101-11. Epub 2006 Aug 10. [PubMed:16902246 ] Sethi JK, Vidal-Puig AJ: Them…
PC(36:3)	HMDB0007921	PC(36:3)	Belongs to the class of organic compounds known as phosphatidylcholines. These are glycerophosphocholines in which the two free -OH are attached to one fatty acid each through an ester linkage. PC(14:1(9Z)/22:2(13Z,16Z)) is a phosphatidylcholine (PC or GPCho). It is a glycerophospholipid in which a phosphorylcholine moiety occupies a glycerol substitution site. As is the case with diacylglycerols…	Class Glycerophospholipids Sub Class Glycerophosphocholines Direct Parent Phosphatidylcholines Alternative Parents: Phosphocholines Fatty acid esters Dialkyl phosphates Dicarboxylic acids and derivatives Tetraalkylammonium salts Carboxylic acid esters Organopnictogen compounds Organic salts Organic oxides Hydrocarbon derivatives Carbonyl compounds Amines	Health effect Atherosclerosis (PMID: 21475195) Breast cancer (PMID: 9468591) Ulcerative colitis (PMID: 33440385) Cervical cancer (PMID: 26566624)	0.169071	9.43605e-05	0.00208843	0.100996	4.32108e-05	0.0012114	Anova	-1.18917	-1.58962	-1.33675	Simons K, Toomre D: Lipid rafts and signal transduction. Nat Rev Mol Cell Biol. 2000 Oct;1(1):31-9. [PubMed:11413487 ] Watson AD: Thematic review series: systems biology approaches to metabolic and cardiovascular disorders. Lipidomics: a global approach to lipid analysis in biological systems. J Lipid Res. 2006 Oct;47(10):2101-11. Epub 2006 Aug 10. [PubMed:16902246 ] Sethi JK, Vidal-Puig AJ: Them…
LysoPC(22:1)-sn1	HMDB0010399	LysoPC(22:1(13Z)/0:0)	Belongs to the class of organic compounds known as 1-acyl-sn-glycero-3-phosphocholines. These are glycerophosphocholines in which the glycerol is esterified with a fatty acid at O-1 position, and linked at position 3 to a phosphocholine. LysoPC(22:1(13Z)) is a lysophospholipid (LyP). It is a monoglycerophospholipid in which a phosphorylcholine moiety occupies a glycerol substitution site. Lysopho…	Class Glycerophospholipids Sub Class Glycerophosphocholines Direct Parent 1-acyl-sn-glycero-3-phosphocholines Alternative Parents: Phosphocholines Fatty acid esters Dialkyl phosphates Tetraalkylammonium salts Secondary alcohols Carboxylic acid esters Monocarboxylic acids and derivatives Organopnictogen compounds Organic salts Organic oxides Hydrocarbon derivatives Carbonyl compounds Amines		0.0741205	0.00937058	0.0309536	0.101533	0.00344378	0.0883416	Anova	-1.20101	-1.40372	-1.16878	Ressom HW, Xiao JF, Tuli L, Varghese RS, Zhou B, Tsai TH, Ranjbar MR, Zhao Y, Wang J, Di Poto C, Cheema AK, Tadesse MG, Goldman R, Shetty K: Utilization of metabolomics to identify serum biomarkers for hepatocellular carcinoma in patients with liver cirrhosis. Anal Chim Acta. 2012 Sep 19;743:90-100. doi: 10.1016/j.aca.2012.07.013. Epub 2012 Jul 20. [PubMed:22882828 ] Simons K, Toomre D: Lipid raf…
LysoPC(19:0)-sn1	-	-	-	.		0.117905	0.00100353	0.00809596	0.101854	0.000389153	0.0116417	Anova	-1.25517	-1.65437	-1.31804	Ressom HW, Xiao JF, Tuli L, Varghese RS, Zhou B, Tsai TH, Ranjbar MR, Zhao Y, Wang J, Di Poto C, Cheema AK, Tadesse MG, Goldman R, Shetty K: Utilization of metabolomics to identify serum biomarkers for hepatocellular carcinoma in patients with liver cirrhosis. Anal Chim Acta. 2012 Sep 19;743:90-100. doi: 10.1016/j.aca.2012.07.013. Epub 2012 Jul 20. [PubMed:22882828 ] Simons K, Toomre D: Lipid raf…
PE(38:4)	HMDB0009420	PE(20:4(8Z,11Z,14Z,17Z)/18:0)	Belongs to the class of organic compounds known as phosphatidylethanolamines. These are glycerophosphoetahnolamines in which two fatty acids are bonded to the glycerol moiety through ester linkages. PE(20:4(8Z,11Z,14Z,17Z)/18:0) is a phosphatidylethanolamine (PE or GPEtn). It is a glycerophospholipid in which a phosphorylethanolamine moiety occupies a glycerol substitution site. As is the case wi…	Class Glycerophospholipids Sub Class Glycerophosphoethanolamines Direct Parent Phosphatidylethanolamines Alternative Parents: Phosphoethanolamines Fatty acid esters Dialkyl phosphates Dicarboxylic acids and derivatives Carboxylic acid esters Amino acids and derivatives Organopnictogen compounds Organic oxides Monoalkylamines Hydrocarbon derivatives Carbonyl compounds	Health effect Diabetes mellitus type 2 (PMID: 30402908) Non-alcoholic fatty liver disease (PMID: 26811286) Parkinson's disease (PMID: 26811286) Alzheimer's Disease (PMID: 26811286) Biochemical process: Lipid transport (PMID: 26811286) Metabolic pathway: Phosphatidylethanolamine Biosynthesis (HMDB: HMDB0009420) Phosphatidylcholine Biosynthesis PC(20:4(8Z,11Z,14Z,17Z)/18:0) (PathBank: SMP0014742) P…	0.0848243	0.00575402	0.0218812	0.108	0.00212223	0.0540164	Anova	-1.39635	-1.8622	-1.33362	Obesity Simone Wahl, Christina Holzapfel, Zhonghao Yu, Michaela Breier, Ivan Kondofersky, Christiane Fuchs, Paula Singmann, Cornelia Prehn, Jerzy Adamski, Harald Grallert, Thomas Illig, Rui Wang-Sattler, Thomas Reinehr (2013). Metabolomics reveals determinants of weight loss during lifestyle intervention in obese children. Metabolomics.	Metabolic pathway Phosphatidylcholine Biosynthesis PC(20:3(5Z,8Z,11Z)/18:2(9Z,12Z)) (PathBank: SMP0014658) Phosphatidylcholine Biosynthesis PC(20:3(5Z,8Z,11Z)/18:3(6Z,9Z,12Z)) (PathBank: SMP0014659) Phosphatidylcholine Biosynthesis PC(20:3(5Z,8Z,11Z)/18:3(9Z,12Z,15Z)) (PathBank: SMP0014660) Phosphatidylcholine Biosynthesis PC(20:3(5Z,8Z,11Z)/18:4(6Z,9Z,12Z,15Z)) (PathBank: SMP0014661) Phosphatidy…	Phosphatidylcholine Biosynthesis PC(24:0/20:5(5Z,8Z,11Z,14Z,17Z)) (PathBank: SMP0015017) Phosphatidylcholine Biosynthesis PC(24:0/22:0) (PathBank: SMP0015018) Phosphatidylcholine Biosynthesis PC(24:0/22:1(13Z)) (PathBank: SMP0015019) Phosphatidylcholine Biosynthesis PC(24:0/22:2(13Z,16Z)) (PathBank: SMP0015020) Phosphatidylcholine Biosynthesis PC(24:0/22:4(7Z,10Z,13Z,16Z)) (PathBank: SMP0015021) …	Phosphatidylethanolamine Biosynthesis PE(18:4(6Z,9Z,12Z,15Z)/20:3(8Z,11Z,14Z)) (PathBank: SMP0015390) Phosphatidylethanolamine Biosynthesis PE(18:4(6Z,9Z,12Z,15Z)/20:4(5Z,8Z,11Z,14Z)) (PathBank: SMP0015391) Phosphatidylethanolamine Biosynthesis PE(18:4(6Z,9Z,12Z,15Z)/20:4(8Z,11Z,14Z,17Z)) (PathBank: SMP0015392) Phosphatidylethanolamine Biosynthesis PE(18:4(6Z,9Z,12Z,15Z)/20:5(5Z,8Z,11Z,14Z,17Z)) …	Phosphatidylethanolamine Biosynthesis PE(22:4(7Z,10Z,13Z,16Z)/22:0) (PathBank: SMP0015742) Phosphatidylethanolamine Biosynthesis PE(22:4(7Z,10Z,13Z,16Z)/22:1(13Z)) (PathBank: SMP0015743) Phosphatidylethanolamine Biosynthesis PE(22:4(7Z,10Z,13Z,16Z)/22:2(13Z,16Z)) (PathBank: SMP0015744) Phosphatidylethanolamine Biosynthesis PE(22:4(7Z,10Z,13Z,16Z)/22:4(7Z,10Z,13Z,16Z)) (PathBank: SMP0015745) Phosp…	Phosphatidylcholine/Phosphatidylethanolamine Biosynthesis PC(18:0/18:3(6Z,9Z,12Z)) | PE(18:0/18:3(6Z,9Z,12Z)) (PathBank: SMP0100201) Phosphatidylcholine/Phosphatidylethanolamine Biosynthesis PC(18:0/18:3(9Z,12Z,15Z)) | PE(18:0/18:3(9Z,12Z,15Z)) (PathBank: SMP0100202) Phosphatidylcholine/Phosphatidylethanolamine Biosynthesis PC(18:0/20:0) | PE(18:0/20:0) (PathBank: SMP0100203) Phosphatidylcholine/…	Phosphatidylcholine Biosynthesis PC(20:0/20:5(5Z,8Z,11Z,14Z,17Z)) (PathBank: SMP0087032) Phosphatidylcholine Biosynthesis PC(20:1(11Z)/22:4(7Z,10Z,13Z,16Z)) (PathBank: SMP0087052) Phosphatidylcholine Biosynthesis PC(20:2(11Z,14Z)/22:2(13Z,16Z)) (PathBank: SMP0087066) Alpha Linolenic Acid and Linoleic Acid Metabolism (PathBank: SMP0087171) Retinol Metabolism (PathBank: SMP0087353) Phospholipid Bio…
LysoPC(18:3)-iso1 sn1	HMDB0010388	LysoPC(18:3(9Z,12Z,15Z)/0:0)	Belongs to the class of organic compounds known as 1-acyl-sn-glycero-3-phosphocholines. These are glycerophosphocholines in which the glycerol is esterified with a fatty acid at O-1 position, and linked at position 3 to a phosphocholine. LysoPC(18:3(9Z,12Z,15Z)) is a lysophospholipid (LyP). It is a monoglycerophospholipid in which a phosphorylcholine moiety occupies a glycerol substitution site. …	Class Glycerophospholipids Sub Class Glycerophosphocholines Direct Parent 1-acyl-sn-glycero-3-phosphocholines Alternative Parents: Phosphocholines Fatty acid esters Dialkyl phosphates Tetraalkylammonium salts Secondary alcohols Carboxylic acid esters Monocarboxylic acids and derivatives Organopnictogen compounds Organic salts Organic oxides Hydrocarbon derivatives Carbonyl compounds Amines	Health effect Alzheimer's Disease (PMID: 30845751) Renal failure (PMID: 30845751) Renal cell carcinoma (PMID: 26162894) Ovarian cancer (PMID: 30845751) Colorectal cancer (PMID: 26162894) Multiple sclerosis (PMID: 30845751) Atherosclerosis (PMID: 18220755) Diabetes mellitus (PMID: 18220755) Stomach cancer (PMID: 26162894) Biological process Cellular process: Apoptosis (PMID: 30845751) Signaling pa…	0.185418	5.41935e-05	0.00208843	0.1088	2.66759e-05	0.000652386	Anova	-1.294	-1.97631	-1.52729		Metabolic pathway Phosphatidylcholine Biosynthesis (HMDB: HMDB0007935) Arachidonic Acid Metabolism (PathBank: SMP0000075) Phosphatidylcholine Biosynthesis PC(15:0/16:0) (PathBank: SMP0002659) Phosphatidylethanolamine Biosynthesis PE(15:0/16:0) (PathBank: SMP0015117) Phosphatidylcholine/Phosphatidylethanolamine Biosynthesis PC(15:0/16:0) | PE(15:0/16:0) (PathBank: SMP0100302) Phospholipid Biosynth…	Phosphatidylcholine Biosynthesis PC(18:3(6Z,9Z,12Z)/20:1(11Z)) (PathBank: SMP0014489) Phosphatidylcholine Biosynthesis PC(18:3(6Z,9Z,12Z)/20:2(11Z,14Z)) (PathBank: SMP0014490) Phosphatidylcholine Biosynthesis PC(18:3(6Z,9Z,12Z)/20:3(5Z,8Z,11Z)) (PathBank: SMP0014491) Phosphatidylcholine Biosynthesis PC(18:3(6Z,9Z,12Z)/20:3(8Z,11Z,14Z)) (PathBank: SMP0014492) Phosphatidylcholine Biosynthesis PC(18…	Phosphatidylcholine Biosynthesis PC(22:2(13Z,16Z)/18:2(9Z,12Z)) (PathBank: SMP0014861) Phosphatidylcholine Biosynthesis PC(22:2(13Z,16Z)/18:3(6Z,9Z,12Z)) (PathBank: SMP0014862) Phosphatidylcholine Biosynthesis PC(22:2(13Z,16Z)/18:3(9Z,12Z,15Z)) (PathBank: SMP0014863) Phosphatidylcholine Biosynthesis PC(22:2(13Z,16Z)/18:4(6Z,9Z,12Z,15Z)) (PathBank: SMP0014864) Phosphatidylcholine Biosynthesis PC(2…	Phosphatidylethanolamine Biosynthesis PE(18:1(11Z)/15:0) (PathBank: SMP0015231) Phosphatidylethanolamine Biosynthesis PE(18:1(11Z)/16:0) (PathBank: SMP0015232) Phosphatidylethanolamine Biosynthesis PE(18:1(11Z)/16:1(9Z)) (PathBank: SMP0015233) Phosphatidylethanolamine Biosynthesis PE(18:1(11Z)/18:0) (PathBank: SMP0015234) Phosphatidylethanolamine Biosynthesis PE(18:1(11Z)/18:1(11Z)) (PathBank: SM…	Phosphatidylethanolamine Biosynthesis PE(20:4(8Z,11Z,14Z,17Z)/18:3(6Z,9Z,12Z)) (PathBank: SMP0015586) Phosphatidylethanolamine Biosynthesis PE(20:4(8Z,11Z,14Z,17Z)/18:3(9Z,12Z,15Z)) (PathBank: SMP0015587) Phosphatidylethanolamine Biosynthesis PE(20:4(8Z,11Z,14Z,17Z)/18:4(6Z,9Z,12Z,15Z)) (PathBank: SMP0015588) Phosphatidylethanolamine Biosynthesis PE(20:4(8Z,11Z,14Z,17Z)/20:0) (PathBank: SMP001558…	Phosphatidylcholine Biosynthesis PC(9D5/9M5) (PathBank: SMP0030285) Phosphatidylcholine Biosynthesis PC(11M3/11D3) (PathBank: SMP0030286) Phosphatidylcholine Biosynthesis PC(11M3/11D5) (PathBank: SMP0030287) Phosphatidylcholine Biosynthesis PC(11M3/13D5) (PathBank: SMP0030288) Phosphatidylcholine Biosynthesis PC(11M3/9D3) (PathBank: SMP0030289) Phosphatidylcholine Biosynthesis PC(11M3/9D5) (PathB…
PC(42:3)	HMDB0008381	PC(20:3(5Z,8Z,11Z)/22:0)	Belongs to the class of organic compounds known as phosphatidylcholines. These are glycerophosphocholines in which the two free -OH are attached to one fatty acid each through an ester linkage. PC(20:3(5Z,8Z,11Z)/22:0) is a phosphatidylcholine (PC or GPCho). It is a glycerophospholipid in which a phosphorylcholine moiety occupies a glycerol substitution site. As is the case with diacylglycerols, …	Class Glycerophospholipids Sub Class Glycerophosphocholines Direct Parent Phosphatidylcholines Alternative Parents: Phosphocholines Fatty acid esters Dialkyl phosphates Dicarboxylic acids and derivatives Tetraalkylammonium salts Carboxylic acid esters Organopnictogen compounds Organic salts Organic oxides Hydrocarbon derivatives Carbonyl compounds Amines	Health effect Atherosclerosis (PMID: 21475195) Breast cancer (PMID: 9468591) Ulcerative colitis (PMID: 33440385) Cervical cancer (PMID: 26566624)	0.256109	0.000377848	0.00437033	0.11044	0.000159351	0.0042545	Anova	-1.2496	-2.05428	-1.64395		Metabolic pathway Phosphatidylcholine Biosynthesis (HMDB: HMDB0008000) Phospholipid Biosynthesis (PathBank: SMP0000025) Phosphatidylcholine Biosynthesis PC(16:1(9Z)/15:0) (PathBank: SMP0014334) Phosphatidylethanolamine Biosynthesis PE(16:1(9Z)/15:0) (PathBank: SMP0015174) Arachidonic Acid Metabolism (PathBank: SMP0000075) Alpha Linolenic Acid and Linoleic Acid Metabolism (PathBank: SMP0000018) Sp…	Phosphatidylcholine Biosynthesis PC(18:3(6Z,9Z,12Z)/20:3(5Z,8Z,11Z)) (PathBank: SMP0014491) Phosphatidylcholine Biosynthesis PC(18:3(6Z,9Z,12Z)/20:3(8Z,11Z,14Z)) (PathBank: SMP0014492) Phosphatidylcholine Biosynthesis PC(18:3(6Z,9Z,12Z)/20:4(5Z,8Z,11Z,14Z)) (PathBank: SMP0014493) Phosphatidylcholine Biosynthesis PC(18:3(6Z,9Z,12Z)/20:4(8Z,11Z,14Z,17Z)) (PathBank: SMP0014494) Phosphatidylcholine B…	Phosphatidylcholine Biosynthesis PC(22:2(13Z,16Z)/18:3(9Z,12Z,15Z)) (PathBank: SMP0014863) Phosphatidylcholine Biosynthesis PC(22:2(13Z,16Z)/18:4(6Z,9Z,12Z,15Z)) (PathBank: SMP0014864) Phosphatidylcholine Biosynthesis PC(22:2(13Z,16Z)/20:0) (PathBank: SMP0014865) Phosphatidylcholine Biosynthesis PC(22:2(13Z,16Z)/20:1(11Z)) (PathBank: SMP0014866) Phosphatidylcholine Biosynthesis PC(22:2(13Z,16Z)/2…	Phosphatidylethanolamine Biosynthesis PE(18:1(11Z)/16:1(9Z)) (PathBank: SMP0015233) Phosphatidylethanolamine Biosynthesis PE(18:1(11Z)/18:0) (PathBank: SMP0015234) Phosphatidylethanolamine Biosynthesis PE(18:1(11Z)/18:1(11Z)) (PathBank: SMP0015235) Phosphatidylethanolamine Biosynthesis PE(18:1(11Z)/18:1(9Z)) (PathBank: SMP0015236) Phosphatidylethanolamine Biosynthesis PE(18:1(11Z)/18:2(9Z,12Z)) (…	Phosphatidylethanolamine Biosynthesis PE(20:4(8Z,11Z,14Z,17Z)/18:3(9Z,12Z,15Z)) (PathBank: SMP0015587) Phosphatidylethanolamine Biosynthesis PE(20:4(8Z,11Z,14Z,17Z)/18:4(6Z,9Z,12Z,15Z)) (PathBank: SMP0015588) Phosphatidylethanolamine Biosynthesis PE(20:4(8Z,11Z,14Z,17Z)/20:0) (PathBank: SMP0015589) Phosphatidylethanolamine Biosynthesis PE(20:4(8Z,11Z,14Z,17Z)/20:1(11Z)) (PathBank: SMP0015590) Pho…	Phosphatidylcholine Biosynthesis PC(11M3/11D3) (PathBank: SMP0030286) Phosphatidylcholine Biosynthesis PC(11M3/11D5) (PathBank: SMP0030287) Phosphatidylcholine Biosynthesis PC(11M3/13D5) (PathBank: SMP0030288) Phosphatidylcholine Biosynthesis PC(11M3/9D3) (PathBank: SMP0030289) Phosphatidylcholine Biosynthesis PC(11M3/9D5) (PathBank: SMP0030290) Phosphatidylcholine Biosynthesis PC(11M3/11M3) (Pat…
PC(O-38:5)	HMDB0013432	PC(O-38:5)	Belongs to the class of organic compounds known as 1-alkyl,2-acylglycero-3-phosphocholines. These are glycerophosphocholines that carry exactly one acyl chain attached to the glycerol moiety through an ester linkage at the O2-position, and one alkyl chain attached through an ether linkage at the O1-position. PC(O-18:1(9Z)/20:4(8Z,11Z,14Z,17Z)) is a phosphatidylcholine (PC or GPCho). It is a glyce…	Class Glycerophospholipids Sub Class Glycerophosphocholines Direct Parent 1-alkyl,2-acylglycero-3-phosphocholines Alternative Parents: Phosphocholines Glycerol ethers Fatty acid esters Dialkyl phosphates Tetraalkylammonium salts Carboxylic acid esters Monocarboxylic acids and derivatives Dialkyl ethers Organopnictogen compounds Organic salts Organic oxides Hydrocarbon derivatives Carbonyl compoun…	Health effect Atherosclerosis (PMID: 21475195) Breast cancer (PMID: 9468591) Ulcerative colitis (PMID: 33440385) Cervical cancer (PMID: 26566624) Metabolic pathway: Phosphatidylcholine Biosynthesis Fatty Acid Metabolism Lipid metabolism pathway Cellular process: Apoptosis (PMID: 23350810) Cell signaling Cell proliferation (PMID: 23350810) Chemical reaction: Lipid Peroxidation Biochemical process:…	0.0597451	0.00565215	0.0218812	0.111663	0.00209396	0.0513893	Anova	-1.24225	-1.53366	-1.23458	Obesity Simone Wahl, Christina Holzapfel, Zhonghao Yu, Michaela Breier, Ivan Kondofersky, Christiane Fuchs, Paula Singmann, Cornelia Prehn, Jerzy Adamski, Harald Grallert, Thomas Illig, Rui Wang-Sattler, Thomas Reinehr (2013). Metabolomics reveals determinants of weight loss during lifestyle intervention in obese children. Metabolomics.
PC(37:5)	HMDB0007956	PC(15:0/22:5(4Z,7Z,10Z,13Z,16Z))	Belongs to the class of organic compounds known as phosphatidylcholines. These are glycerophosphocholines in which the two free -OH are attached to one fatty acid each through an ester linkage. PC(15:0/22:5(4Z,7Z,10Z,13Z,16Z)) is a phosphatidylcholine (PC or GPCho). It is a glycerophospholipid in which a phosphorylcholine moiety occupies a glycerol substitution site. As is the case with diacylgly…	Class Glycerophospholipids Sub Class Glycerophosphocholines Direct Parent Phosphatidylcholines Alternative Parents: Phosphocholines Fatty acid esters Dialkyl phosphates Dicarboxylic acids and derivatives Tetraalkylammonium salts Carboxylic acid esters Organopnictogen compounds Organic salts Organic oxides Hydrocarbon derivatives Carbonyl compounds Amines	Health effect Atherosclerosis (PMID: 21475195) Breast cancer (PMID: 9468591) Ulcerative colitis (PMID: 33440385) Cervical cancer (PMID: 26566624)	0.196012	2.94861e-05	0.00208843	0.112109	1.54971e-05	0.000346572	Anova	-1.26875	-1.94093	-1.5298	Obesity Simone Wahl, Christina Holzapfel, Zhonghao Yu, Michaela Breier, Ivan Kondofersky, Christiane Fuchs, Paula Singmann, Cornelia Prehn, Jerzy Adamski, Harald Grallert, Thomas Illig, Rui Wang-Sattler, Thomas Reinehr (2013). Metabolomics reveals determinants of weight loss during lifestyle intervention in obese children. Metabolomics.
PC(31:0)	HMDB0007935	PC(15:0/16:0)	Belongs to the class of organic compounds known as phosphatidylcholines. These are glycerophosphocholines in which the two free -OH are attached to one fatty acid each through an ester linkage. PC(15:0/16:0) is a phosphatidylcholine (PC or GPCho). It is a glycerophospholipid in which a phosphorylcholine moiety occupies a glycerol substitution site. As is the case with diacylglycerols, glycerophos…	Class Glycerophospholipids Sub Class Glycerophosphocholines Direct Parent Phosphatidylcholines Alternative Parents: Phosphocholines Fatty acid esters Dialkyl phosphates Dicarboxylic acids and derivatives Tetraalkylammonium salts Carboxylic acid esters Organopnictogen compounds Organic salts Organic oxides Hydrocarbon derivatives Carbonyl compounds Amines	Health effect Breast cancer (PMID: 9468591) Cervical cancer (PMID: 26566624) Ulcerative colitis (PMID: 33440385) Atherosclerosis (PMID: 21475195)	0.123451	0.000390402	0.00437033	0.122887	0.000169526	0.00393954	Anova	-1.20956	-1.809	-1.49559
LysoPC(22:2)-sn1	HMDB0010400	LysoPC(22:2(13Z,16Z)/0:0)	Belongs to the class of organic compounds known as 1-acyl-sn-glycero-3-phosphocholines. These are glycerophosphocholines in which the glycerol is esterified with a fatty acid at O-1 position, and linked at position 3 to a phosphocholine. ysoPC(22:2(13Z,16Z)) is a lysophospholipid (LyP). It is a monoglycerophospholipid in which a phosphorylcholine moiety occupies a glycerol substitution site. Lyso…	Class Glycerophospholipids Sub Class Glycerophosphocholines Direct Parent 1-acyl-sn-glycero-3-phosphocholines Alternative Parents: Phosphocholines Fatty acid esters Dialkyl phosphates Tetraalkylammonium salts Secondary alcohols Carboxylic acid esters Monocarboxylic acids and derivatives Organopnictogen compounds Organic salts Organic oxides Hydrocarbon derivatives Carbonyl compounds Amines		0.0628606	0.0114359	0.0354511	0.125048	0.00428179	0.0851794	Anova	-1.29924	-1.62626	-1.2517
PC(42:2)	HMDB0008092	PC(42:2)	Belongs to the class of organic compounds known as phosphatidylcholines. These are glycerophosphocholines in which the two free -OH are attached to one fatty acid each through an ester linkage. PC(18:1(11Z)/24:1(15Z)) is a phosphatidylcholine (PC or GPCho). It is a glycerophospholipid in which a phosphorylcholine moiety occupies a glycerol substitution site. As is the case with diacylglycerols, g…	Class Glycerophospholipids Sub Class Glycerophosphocholines Direct Parent Phosphatidylcholines Alternative Parents: Phosphocholines Fatty acid esters Dialkyl phosphates Dicarboxylic acids and derivatives Tetraalkylammonium salts Carboxylic acid esters Organopnictogen compounds Organic salts Organic oxides Hydrocarbon derivatives Carbonyl compounds Amines	Health effect Atherosclerosis (PMID: 21475195) Breast cancer (PMID: 9468591) Ulcerative colitis (PMID: 33440385) Cervical cancer (PMID: 26566624)	0.163483	5.4715e-05	0.00208843	0.125389	2.82877e-05	0.000574166	Anova	-1.30067	-2.04288	-1.57063
PC(36:0)	HMDB0007886	PC(36:0)	Belongs to the class of organic compounds known as phosphatidylcholines. These are glycerophosphocholines in which the two free -OH are attached to one fatty acid each through an ester linkage. PC(14:0/22:0) is a phosphatidylcholine (PC or GPCho). It is a glycerophospholipid in which a phosphorylcholine moiety occupies a glycerol substitution site. As is the case with diacylglycerols, glycerophos…	Class Glycerophospholipids Sub Class Glycerophosphocholines Direct Parent Phosphatidylcholines Alternative Parents: Phosphocholines Fatty acid esters Dialkyl phosphates Dicarboxylic acids and derivatives Tetraalkylammonium salts Carboxylic acid esters Organopnictogen compounds Organic salts Organic oxides Hydrocarbon derivatives Carbonyl compounds Amines	Health effect Atherosclerosis (PMID: 21475195) Breast cancer (PMID: 9468591) Ulcerative colitis (PMID: 33440385) Cervical cancer (PMID: 26566624)	0.0673009	0.00087471	0.00734392	0.129717	0.000363925	0.00799118	Anova	-1.2832	-1.79322	-1.39745
PC(40:5)	HMDB0008055	PC(40:5)	Belongs to the class of organic compounds known as phosphatidylcholines. These are glycerophosphocholines in which the two free -OH are attached to one fatty acid each through an ester linkage. PC(18:0/22:5(4Z,7Z,10Z,13Z,16Z)) is a phosphatidylcholine (PC or GPCho). It is a glycerophospholipid in which a phosphorylcholine moiety occupies a glycerol substitution site. As is the case with diacylgly…	Class Glycerophospholipids Sub Class Glycerophosphocholines Direct Parent Phosphatidylcholines Alternative Parents: Phosphocholines Fatty acid esters Dialkyl phosphates Dicarboxylic acids and derivatives Tetraalkylammonium salts Carboxylic acid esters Organopnictogen compounds Organic salts Organic oxides Hydrocarbon derivatives Carbonyl compounds Amines	Health effect Atherosclerosis (PMID: 21475195) Breast cancer (PMID: 9468591) Ulcerative colitis (PMID: 33440385) Cervical cancer (PMID: 26566624)	0.0918375	0.0102239	0.0327001	0.131608	0.00384818	0.0733301	Anova	-1.23834	-1.51516	-1.22354	Obesity Cho K, Moon JS, Kang JH, Jang HB, Lee HJ, Park SI, Yu KS, Cho JY: Combined untargeted and targeted metabolomic profiling reveals urinary biomarkers for discriminating obese from normal-weight adolescents. Pediatr Obes. 2017 Apr;12(2):93-101. doi: 10.1111/ijpo.12114. Epub 2016 Feb 22. [PubMed:26910390 ] Simone Wahl, Christina Holzapfel, Zhonghao Yu, Michaela Breier, Ivan Kondofersky, Chris…
PC(37:2)	HMDB0008592	PC(22:2(13Z,16Z)/15:0)	Belongs to the class of organic compounds known as phosphatidylcholines. These are glycerophosphocholines in which the two free -OH are attached to one fatty acid each through an ester linkage. PC(22:2(13Z,16Z)/15:0) is a phosphatidylcholine (PC or GPCho). It is a glycerophospholipid in which a phosphorylcholine moiety occupies a glycerol substitution site. As is the case with diacylglycerols, gl…	Class Glycerophospholipids Sub Class Glycerophosphocholines Direct Parent Phosphatidylcholines Alternative Parents: Phosphocholines Fatty acid esters Dialkyl phosphates Dicarboxylic acids and derivatives Tetraalkylammonium salts Carboxylic acid esters Organopnictogen compounds Organic salts Organic oxides Hydrocarbon derivatives Carbonyl compounds Amines	Health effect Atherosclerosis (PMID: 21475195) Breast cancer (PMID: 9468591) Ulcerative colitis (PMID: 33440385) Cervical cancer (PMID: 26566624)	0.212296	2.9069e-05	0.00208843	0.137393	1.6507e-05	0.000281687	Anova	-1.27569	-2.03147	-1.59245	Obesity Cho K, Moon JS, Kang JH, Jang HB, Lee HJ, Park SI, Yu KS, Cho JY: Combined untargeted and targeted metabolomic profiling reveals urinary biomarkers for discriminating obese from normal-weight adolescents. Pediatr Obes. 2017 Apr;12(2):93-101. doi: 10.1111/ijpo.12114. Epub 2016 Feb 22. [PubMed:26910390 ] Simone Wahl, Christina Holzapfel, Zhonghao Yu, Michaela Breier, Ivan Kondofersky, Chris…
PC(38:6)	HMDB0007991	PC(38:6)	Belongs to the class of organic compounds known as phosphatidylcholines. These are glycerophosphocholines in which the two free -OH are attached to one fatty acid each through an ester linkage. C(16:0/22:6(4Z,7Z,10Z,13Z,16Z,19Z)) is a phosphatidylcholine (PC or GPCho). It is a glycerophospholipid in which a phosphorylcholine moiety occupies a glycerol substitution site. As is the case with diacyl…	Class Glycerophospholipids Sub Class Glycerophosphocholines Direct Parent Phosphatidylcholines Alternative Parents: Phosphocholines Fatty acid esters Dialkyl phosphates Dicarboxylic acids and derivatives Tetraalkylammonium salts Carboxylic acid esters Organopnictogen compounds Organic salts Organic oxides Hydrocarbon derivatives Carbonyl compounds Amines	Health effect Atherosclerosis (PMID: 21475195) Breast cancer (PMID: 9468591) Ulcerative colitis (PMID: 33440385) Cervical cancer (PMID: 26566624)	0.0837708	0.00270356	0.014336	0.14237	0.00107601	0.0205904	Anova	-1.14788	-1.3831	-1.20491	Obesity Simone Wahl, Christina Holzapfel, Zhonghao Yu, Michaela Breier, Ivan Kondofersky, Christiane Fuchs, Paula Singmann, Cornelia Prehn, Jerzy Adamski, Harald Grallert, Thomas Illig, Rui Wang-Sattler, Thomas Reinehr (2013). Metabolomics reveals determinants of weight loss during lifestyle intervention in obese children. Metabolomics.
PC(39:6)	HMDB0240629	PC(17:0/22:6(4Z,7Z,10Z,13Z,16Z,19Z))	Belongs to the class of organic compounds known as phosphatidylcholines. These are glycerophosphocholines in which the two free -OH are attached to one fatty acid each through an ester linkage. PC(17:0/22:6(4Z,7Z,10Z,13Z,16Z,19Z)) is a phosphatidylcholine (PC). It is a glycerophospholipid in which a phosphorylcholine moiety occupies a glycerol substitution site. As is the case with diacylglycerol…	Class Glycerophospholipids Sub Class Glycerophosphocholines Direct Parent Phosphatidylcholines Alternative Parents: Phosphocholines Fatty acid esters Dialkyl phosphates Dicarboxylic acids and derivatives Tetraalkylammonium salts Carboxylic acid esters Organopnictogen compounds Organic salts Organic oxides Hydrocarbon derivatives Carbonyl compounds Amines	Health effect Atherosclerosis (PMID: 21475195) Breast cancer (PMID: 9468591) Ulcerative colitis (PMID: 33440385) Cervical cancer (PMID: 26566624) Biological process Metabolic pathway: Phosphatidylcholine Biosynthesis Signaling pathway: Apoptosis (PMID: 23350810) Biochemical process: Lipid transport (PMID: 21979151) Cellular process: Apoptosis (PMID: 23350810) Cell proliferation (PMID: 23350810) B…	0.070445	0.0106108	0.0335409	0.145916	0.00404776	0.068173	Anova	-1.27853	-1.70961	-1.33716	Obesity Cho K, Moon JS, Kang JH, Jang HB, Lee HJ, Park SI, Yu KS, Cho JY: Combined untargeted and targeted metabolomic profiling reveals urinary biomarkers for discriminating obese from normal-weight adolescents. Pediatr Obes. 2017 Apr;12(2):93-101. doi: 10.1111/ijpo.12114. Epub 2016 Feb 22. [PubMed:26910390 ] Simone Wahl, Christina Holzapfel, Zhonghao Yu, Michaela Breier, Ivan Kondofersky, Chris…
PC(33:2)	HMDB0008132	PC(18:2(9Z,12Z)/15:0)	Belongs to the class of organic compounds known as phosphatidylcholines. These are glycerophosphocholines in which the two free -OH are attached to one fatty acid each through an ester linkage. PC(18:2(9Z,12Z)/15:0) is a phosphatidylcholine (PC or GPCho). It is a glycerophospholipid in which a phosphorylcholine moiety occupies a glycerol substitution site. As is the case with diacylglycerols, gly…	Class Glycerophospholipids Sub Class Glycerophosphocholines Direct Parent Phosphatidylcholines Alternative Parents: Phosphocholines Fatty acid esters Dialkyl phosphates Dicarboxylic acids and derivatives Tetraalkylammonium salts Carboxylic acid esters Organopnictogen compounds Organic salts Organic oxides Hydrocarbon derivatives Carbonyl compounds Amines	Health effect Atherosclerosis (PMID: 21475195) Breast cancer (PMID: 9468591) Ulcerative colitis (PMID: 33440385) Cervical cancer (PMID: 26566624)	0.124162	0.000357745	0.00436882	0.147592	0.000166084	0.00300887	Anova	-1.26703	-1.84502	-1.45618
LysoPC(22:0)	HMDB0010398	LysoPC(22:1(13Z)/0:0)	Belongs to the class of organic compounds known as 1-acyl-sn-glycero-3-phosphocholines. These are glycerophosphocholines in which the glycerol is esterified with a fatty acid at O-1 position, and linked at position 3 to a phosphocholine. LysoPC(22:0) is a lysophospholipid (LyP). It is a monoglycerophospholipid in which a phosphorylcholine moiety occupies a glycerol substitution site. Lysophosphat…	Class Glycerophospholipids Sub Class Glycerophosphocholines Direct Parent 1-acyl-sn-glycero-3-phosphocholines Alternative Parents: Phosphocholines Fatty acid esters Dialkyl phosphates Tetraalkylammonium salts Secondary alcohols Carboxylic acid esters Monocarboxylic acids and derivatives Organopnictogen compounds Organic salts Organic oxides Hydrocarbon derivatives Carbonyl compounds Amines		0.100504	0.00262011	0.0140787	0.149133	0.00105689	0.0190684	Anova	-1.11128	-1.29402	-1.16443
PC(42:10)	HMDB0008708	PC(22:5(7Z,10Z,13Z,16Z,19Z)/20:5(5Z,8Z,11Z,14Z,17Z))	Belongs to the class of organic compounds known as phosphatidylcholines. These are glycerophosphocholines in which the two free -OH are attached to one fatty acid each through an ester linkage. PC(22:5(7Z,10Z,13Z,16Z,19Z)/20:5(5Z,8Z,11Z,14Z,17Z)) is a phosphatidylcholine (PC or GPCho). It is a glycerophospholipid in which a phosphorylcholine moiety occupies a glycerol substitution site. As is the…	Class Glycerophospholipids Sub Class Glycerophosphocholines Direct Parent Phosphatidylcholines Alternative Parents: Phosphocholines Fatty acid esters Dialkyl phosphates Dicarboxylic acids and derivatives Tetraalkylammonium salts Carboxylic acid esters Organopnictogen compounds Organic salts Organic oxides Hydrocarbon derivatives Carbonyl compounds Amines	Health effect Atherosclerosis (PMID: 21475195) Breast cancer (PMID: 9468591) Ulcerative colitis (PMID: 33440385) Cervical cancer (PMID: 26566624)	0.0703275	0.00241026	0.0131261	0.156929	0.000990452	0.0167562	Anova	-1.18465	-1.615	-1.36327
T4	HMDB0000248	Thyroxine	Belongs to the class of organic compounds known as phenylalanine and derivatives. Phenylalanine and derivatives are compounds containing phenylalanine or a derivative thereof resulting from reaction of phenylalanine at the amino group or the carboxy group, or from the replacement of any hydrogen of glycine by a heteroatom. Thyroxine (3,5,3‚Ä≤,5‚Ä≤-tetraiodothyronine) or T4 is one of two major hor…	Class Sphingolipids Sub Class Phosphosphingolipids Direct Parent Phosphosphingolipids Alternative Parents: Phosphocholines Phosphoethanolamines Dialkyl phosphates N-acyl amines Tetraalkylammonium salts Secondary carboxylic acid amides Secondary alcohols Organopnictogen compounds Organic zwitterions Organic salts Organic oxides Hydrocarbon derivatives Carbonyl compounds Amines	Metabolic pathway Thyroid Hormone Synthesis (PathBank: SMP0000716) Thyroid hormone synthesis (PathBank: SMP0063679)	0.0782988	0.0134271	0.0392111	0.158757	0.00517245	0.0768165	Anova	1.1174	1.32553	1.18626
PC(33:1)	HMDB0008099	PC(18:1(9Z)/15:0)	Belongs to the class of organic compounds known as phosphatidylcholines. These are glycerophosphocholines in which the two free -OH are attached to one fatty acid each through an ester linkage. PC(18:1(9Z)/15:0) is a phosphatidylcholine (PC or GPCho). It is a glycerophospholipid in which a phosphorylcholine moiety occupies a glycerol substitution site. As is the case with diacylglycerols, glycero…	Class Glycerophospholipids Sub Class Glycerophosphocholines Direct Parent Phosphatidylcholines Alternative Parents: Phosphocholines Fatty acid esters Dialkyl phosphates Dicarboxylic acids and derivatives Tetraalkylammonium salts Carboxylic acid esters Organopnictogen compounds Organic salts Organic oxides Hydrocarbon derivatives Carbonyl compounds Amines	Health effect Atherosclerosis (PMID: 21475195) Breast cancer (PMID: 9468591) Ulcerative colitis (PMID: 33440385) Cervical cancer (PMID: 26566624)	0.0512065	0.00798592	0.0279854	0.168826	0.00314888	0.0456423	Anova	-1.20162	-1.61979	-1.348
SM-18-1-2-16-1	HMDB0240613	SM(d18:1/16:1)	Belongs to the class of organic compounds known as phosphosphingolipids. These are sphingolipids with a structure based on a sphingoid base that is attached to a phosphate head group. They differ from phosphonospingolipids which have a phosphonate head group. Sphingomyelin (d18:1/16:1(9Z)) or SM(d18:1/16:1(9Z)) is a type of sphingolipid found in animal cell membranes, especially in the membranous…	Class Sphingolipids Sub Class Phosphosphingolipids Direct Parent Phosphosphingolipids Alternative Parents: Phosphocholines Phosphoethanolamines Dialkyl phosphates N-acyl amines Tetraalkylammonium salts Secondary carboxylic acid amides Secondary alcohols Organopnictogen compounds Organic zwitterions Organic salts Organic oxides Hydrocarbon derivatives Carbonyl compounds Amines	Health effect Pick's disease (PMID: 32310589) Diabetes mellitus type 2 (PMID: 30310470) Diabetes mellitus type 1 (PMID: 30310470) Insulin resistance (PMID: 21844222) Atherosclerosis (PMID: 17963772) Cardiovascular disease (PMID: 30310470) Metabolic syndrome (PMID: 21844222) Cellular process: Signal transduction (PMID: 8086039) Biological role Nutrient (PMID: 23684760)	0.0490232	0.00839345	0.0289108	0.170058	0.00330887	0.0473404	Anova	-1.09253	-1.22526	-1.12149
PC(35:5)	HMDB0007951	PC(15:0/20:5(5Z,8Z,11Z,14Z,17Z))	Belongs to the class of organic compounds known as phosphatidylcholines. These are glycerophosphocholines in which the two free -OH are attached to one fatty acid each through an ester linkage. PC(15:0/20:5(5Z,8Z,11Z,14Z,17Z)) is a phosphatidylcholine (PC or GPCho). It is a glycerophospholipid in which a phosphorylcholine moiety occupies a glycerol substitution site. As is the case with diacylgly…	Class Glycerophospholipids Sub Class Glycerophosphocholines Direct Parent Phosphatidylcholines Alternative Parents: Phosphocholines Fatty acid esters Dialkyl phosphates Dicarboxylic acids and derivatives Tetraalkylammonium salts Carboxylic acid esters Organopnictogen compounds Organic salts Organic oxides Hydrocarbon derivatives Carbonyl compounds Amines	Health effect Atherosclerosis (PMID: 21475195) Breast cancer (PMID: 9468591) Ulcerative colitis (PMID: 33440385) Cervical cancer (PMID: 26566624)	0.117349	0.000179662	0.00301683	0.170219	9.35159e-05	0.00134749	Anova	-1.23595	-1.83224	-1.48245	Obesity Simone Wahl, Christina Holzapfel, Zhonghao Yu, Michaela Breier, Ivan Kondofersky, Christiane Fuchs, Paula Singmann, Cornelia Prehn, Jerzy Adamski, Harald Grallert, Thomas Illig, Rui Wang-Sattler, Thomas Reinehr (2013). Metabolomics reveals determinants of weight loss during lifestyle intervention in obese children. Metabolomics.
PC(31:1)	HMDB0008000	PC(16:1(9Z)/15:0)	Belongs to the class of organic compounds known as phosphatidylcholines. These are glycerophosphocholines in which the two free -OH are attached to one fatty acid each through an ester linkage. PC(16:1(9Z)/15:0) is a phosphatidylcholine (PC or GPCho). It is a glycerophospholipid in which a phosphorylcholine moiety occupies a glycerol substitution site. As is the case with diacylglycerols, glycero…	Class Glycerophospholipids Sub Class Glycerophosphocholines Direct Parent Phosphatidylcholines Alternative Parents: Phosphocholines Fatty acid esters Dialkyl phosphates Dicarboxylic acids and derivatives Tetraalkylammonium salts Carboxylic acid esters Organopnictogen compounds Organic salts Organic oxides Hydrocarbon derivatives Carbonyl compounds Amines	Health effect Breast cancer (PMID: 9468591) Cervical cancer (PMID: 26566624) Ulcerative colitis (PMID: 33440385) Atherosclerosis (PMID: 21475195)	0.0662625	0.00419788	0.0183885	0.170503	0.00170849	0.0254211	Anova	-1.24059	-1.85975	-1.49908	Obesity Cho K, Moon JS, Kang JH, Jang HB, Lee HJ, Park SI, Yu KS, Cho JY: Combined untargeted and targeted metabolomic profiling reveals urinary biomarkers for discriminating obese from normal-weight adolescents. Pediatr Obes. 2017 Apr;12(2):93-101. doi: 10.1111/ijpo.12114. Epub 2016 Feb 22. [PubMed:26910390 ] Simone Wahl, Christina Holzapfel, Zhonghao Yu, Michaela Breier, Ivan Kondofersky, Chris…
PC(40:8)	HMDB0008477	PC(20:4(8Z,11Z,14Z,17Z)/20:4(8Z,11Z,14Z,17Z))	Belongs to the class of organic compounds known as phosphatidylcholines. These are glycerophosphocholines in which the two free -OH are attached to one fatty acid each through an ester linkage. PC(20:4(8Z,11Z,14Z,17Z)/20:4(8Z,11Z,14Z,17Z)) is a phosphatidylcholine (PC or GPCho). It is a glycerophospholipid in which a phosphorylcholine moiety occupies a glycerol substitution site. As is the case w…	Class Glycerophospholipids Sub Class Glycerophosphocholines Direct Parent Phosphatidylcholines Alternative Parents: Phosphocholines Fatty acid esters Dialkyl phosphates Dicarboxylic acids and derivatives Tetraalkylammonium salts Carboxylic acid esters Organopnictogen compounds Organic salts Organic oxides Hydrocarbon derivatives Carbonyl compounds Amines	Health effect Atherosclerosis (PMID: 21475195) Breast cancer (PMID: 9468591) Ulcerative colitis (PMID: 33440385) Cervical cancer (PMID: 26566624)	0.0924737	0.000403073	0.00439022	0.173603	0.000196466	0.00285345	Anova	-1.15715	-1.52277	-1.31597	Obesity Simone Wahl, Christina Holzapfel, Zhonghao Yu, Michaela Breier, Ivan Kondofersky, Christiane Fuchs, Paula Singmann, Cornelia Prehn, Jerzy Adamski, Harald Grallert, Thomas Illig, Rui Wang-Sattler, Thomas Reinehr (2013). Metabolomics reveals determinants of weight loss during lifestyle intervention in obese children. Metabolomics. Synthesis Reference Tokuyama, Satoru; Morisawa, Kazuya; Naka…
LysoPC(18:3)-iso1 sn2	HMDB0010388	LysoPC(18:3(9Z,12Z,15Z)/0:0)	Belongs to the class of organic compounds known as 1-acyl-sn-glycero-3-phosphocholines. These are glycerophosphocholines in which the glycerol is esterified with a fatty acid at O-1 position, and linked at position 3 to a phosphocholine. LysoPC(18:3(9Z,12Z,15Z)) is a lysophospholipid (LyP). It is a monoglycerophospholipid in which a phosphorylcholine moiety occupies a glycerol substitution site. …	Class Glycerophospholipids Sub Class Glycerophosphocholines Direct Parent 1-acyl-sn-glycero-3-phosphocholines Alternative Parents: Phosphocholines Fatty acid esters Dialkyl phosphates Tetraalkylammonium salts Secondary alcohols Carboxylic acid esters Monocarboxylic acids and derivatives Organopnictogen compounds Organic salts Organic oxides Hydrocarbon derivatives Carbonyl compounds Amines	Health effect Alzheimer's Disease (PMID: 30845751) Renal failure (PMID: 30845751) Renal cell carcinoma (PMID: 26162894) Ovarian cancer (PMID: 30845751) Colorectal cancer (PMID: 26162894) Multiple sclerosis (PMID: 30845751) Atherosclerosis (PMID: 18220755) Diabetes mellitus (PMID: 18220755) Stomach cancer (PMID: 26162894) Biological process Cellular process: Apoptosis (PMID: 30845751) Signaling pa…	0.213469	9.8462e-05	0.00208843	0.18025	5.5558e-05	0.000712701	Anova	-1.23864	-1.90186	-1.53545	Obesity Simone Wahl, Christina Holzapfel, Zhonghao Yu, Michaela Breier, Ivan Kondofersky, Christiane Fuchs, Paula Singmann, Cornelia Prehn, Jerzy Adamski, Harald Grallert, Thomas Illig, Rui Wang-Sattler, Thomas Reinehr (2013). Metabolomics reveals determinants of weight loss during lifestyle intervention in obese children. Metabolomics.
PC(35:3)	HMDB0008396	PC(20:3(8Z,11Z,14Z)/15:0)	Belongs to the class of organic compounds known as phosphatidylcholines. These are glycerophosphocholines in which the two free -OH are attached to one fatty acid each through an ester linkage. PC(20:3(8Z,11Z,14Z)/15:0) is a phosphatidylcholine (PC or GPCho). It is a glycerophospholipid in which a phosphorylcholine moiety occupies a glycerol substitution site. As is the case with diacylglycerols,…	Class Glycerophospholipids Sub Class Glycerophosphocholines Direct Parent Phosphatidylcholines Alternative Parents: Phosphocholines Fatty acid esters Dialkyl phosphates Dicarboxylic acids and derivatives Tetraalkylammonium salts Carboxylic acid esters Organopnictogen compounds Organic salts Organic oxides Hydrocarbon derivatives Carbonyl compounds Amines	Health effect Atherosclerosis (PMID: 21475195) Breast cancer (PMID: 9468591) Ulcerative colitis (PMID: 33440385) Cervical cancer (PMID: 26566624)	0.179932	6.00742e-05	0.00208843	0.180517	3.55919e-05	0.000440732	Anova	-1.20233	-1.79398	-1.49208	Obesity Simone Wahl, Christina Holzapfel, Zhonghao Yu, Michaela Breier, Ivan Kondofersky, Christiane Fuchs, Paula Singmann, Cornelia Prehn, Jerzy Adamski, Harald Grallert, Thomas Illig, Rui Wang-Sattler, Thomas Reinehr (2013). Metabolomics reveals determinants of weight loss during lifestyle intervention in obese children. Metabolomics.
PC(44:4)	HMDB0008643	PC(22:4(7Z,10Z,13Z,16Z)/22:0)	Belongs to the class of organic compounds known as phosphatidylcholines. These are glycerophosphocholines in which the two free -OH are attached to one fatty acid each through an ester linkage. PC(22:4(7Z,10Z,13Z,16Z)/22:0) is a phosphatidylcholine (PC or GPCho). It is a glycerophospholipid in which a phosphorylcholine moiety occupies a glycerol substitution site. As is the case with diacylglycer…	Class Glycerophospholipids Sub Class Glycerophosphocholines Direct Parent Phosphatidylcholines Alternative Parents: Phosphocholines Fatty acid esters Dialkyl phosphates Dicarboxylic acids and derivatives Tetraalkylammonium salts Carboxylic acid esters Organopnictogen compounds Organic salts Organic oxides Hydrocarbon derivatives Carbonyl compounds Amines	Health effect Atherosclerosis (PMID: 21475195) Breast cancer (PMID: 9468591) Ulcerative colitis (PMID: 33440385) Cervical cancer (PMID: 26566624)	0.121723	0.0002448	0.00353198	0.184493	0.000127896	0.00166904	Anova	-1.18396	-1.65327	-1.39639	Obesity Simone Wahl, Christina Holzapfel, Zhonghao Yu, Michaela Breier, Ivan Kondofersky, Christiane Fuchs, Paula Singmann, Cornelia Prehn, Jerzy Adamski, Harald Grallert, Thomas Illig, Rui Wang-Sattler, Thomas Reinehr (2013). Metabolomics reveals determinants of weight loss during lifestyle intervention in obese children. Metabolomics.
PC(35:1)	HMDB0008297	PC(20:1(11Z)/15:0)	Belongs to the class of organic compounds known as phosphatidylcholines. These are glycerophosphocholines in which the two free -OH are attached to one fatty acid each through an ester linkage. PC(20:1(11Z)/15:0) is a phosphatidylcholine (PC or GPCho). It is a glycerophospholipid in which a phosphorylcholine moiety occupies a glycerol substitution site. As is the case with diacylglycerols, glycer…	Class Glycerophospholipids Sub Class Glycerophosphocholines Direct Parent Phosphatidylcholines Alternative Parents: Phosphocholines Fatty acid esters Dialkyl phosphates Dicarboxylic acids and derivatives Tetraalkylammonium salts Carboxylic acid esters Organopnictogen compounds Organic salts Organic oxides Hydrocarbon derivatives Carbonyl compounds Amines	Health effect Atherosclerosis (PMID: 21475195) Breast cancer (PMID: 9468591) Ulcerative colitis (PMID: 33440385) Cervical cancer (PMID: 26566624)	0.0860937	0.00210581	0.01248	0.184638	0.000917095	0.0124895	Anova	-1.17355	-1.63535	-1.39351	Obesity Simone Wahl, Christina Holzapfel, Zhonghao Yu, Michaela Breier, Ivan Kondofersky, Christiane Fuchs, Paula Singmann, Cornelia Prehn, Jerzy Adamski, Harald Grallert, Thomas Illig, Rui Wang-Sattler, Thomas Reinehr (2013). Metabolomics reveals determinants of weight loss during lifestyle intervention in obese children. Metabolomics.
TG(48:0)	HMDB0063060	TG(20:0/16:0/18:0)	Belongs to the class of organic compounds known as triacylglycerols. These are glycerides consisting of three fatty acid chains covalently bonded to a glycerol molecule through ester linkages. TG(20:0/16:0/18:0) belongs to the family of triradyglycerols, which are glycerolipids lipids containing a common glycerol backbone to which at least one fatty acyl group is esterified. Their general formula…	Class Glycerolipids Sub Class Triradylcglycerols Direct Parent Triacylglycerols Alternative Parents: Tricarboxylic acids and derivatives Fatty acid esters Carboxylic acid esters Organic oxides Hydrocarbon derivatives Carbonyl compounds	Health effect Atherosclerosis (PMID: 21968696) Metabolic syndrome (PMID: 10357572) Thyroxine treatment (PMID: 7240960) Obesity (HMDB: HMDB0063060) Cardiovascular disease (PMID: 21968696) Pancreatitis (PMID: 30083325) Cancer (HMDB: HMDB0063060) Chemical reaction: Lipid peroxidation Biochemical pathway: De Novo Triacylglycerol Biosynthesis Metabolic pathway: Triacylglycerol Degradation TG(20:0/16:0…	0.123747	0.00614999	0.0229486	0.185082	0.0111377	0.998874	welch	-4.00393	-3.92846	1.01921
TG(53:4)	HMDB0043065	TG(15:0/18:0/20:4(5Z,8Z,11Z,14Z))	Belongs to the class of organic compounds known as triacylglycerols. These are glycerides consisting of three fatty acid chains covalently bonded to a glycerol molecule through ester linkages. TG(15:0/18:0/20:4(5Z,8Z,11Z,14Z)) is a monoarachidonic acid triglyceride. Triglycerides (TGs or TAGs) are also known as triacylglycerols or triacylglycerides, meaning that they are glycerides in which the g…	Class Glycerolipids Sub Class Triradylcglycerols Direct Parent Triacylglycerols Alternative Parents: Tricarboxylic acids and derivatives Fatty acid esters Carboxylic acid esters Organic oxides Hydrocarbon derivatives Carbonyl compounds	Health effect Atherosclerosis (PMID: 21968696) Metabolic syndrome (PMID: 10357572) Thyroxine treatment (PMID: 7240960) Cardiovascular disease (PMID: 21968696) Pancreatitis (PMID: 30083325) Metabolic pathway: De Novo Triacylglycerol Biosynthesis TG(15:0/18:0/20:4(5Z,8Z,11Z,14Z)) (PathBank: SMP0017015) Biological role Nutrient (PMID: 121689) Fat storage (PMID: 3812339)	0.123747	0.00614999	0.0229486	0.185082	0.0111377	0.998874	welch	-4.00393	-3.92846	1.01921
TG(56:3)	HMDB0049786	TG(18:1(9Z)/20:0/18:2(9Z,12Z))	Belongs to the class of organic compounds known as triacylglycerols. These are glycerides consisting of three fatty acid chains covalently bonded to a glycerol molecule through ester linkages. TG(18:1(9Z)/20:0/18:2(9Z,12Z)) is a monoarachidic acid triglyceride. Triglycerides (TGs or TAGs) are also known as triacylglycerols or triacylglycerides, meaning that they are glycerides in which the glycer…	Class Glycerolipids Sub Class Triradylcglycerols Direct Parent Triacylglycerols Alternative Parents: Tricarboxylic acids and derivatives Fatty acid esters Carboxylic acid esters Organic oxides Hydrocarbon derivatives Carbonyl compounds	Health effect Atherosclerosis (PMID: 21968696) Metabolic syndrome (PMID: 10357572) Thyroxine treatment (PMID: 7240960) Cardiovascular disease (PMID: 21968696) Pancreatitis (PMID: 30083325) Metabolic pathway: Triacylglycerol Degradation TG(18:1(9Z)/20:0/18:2(9Z,12Z)) (PathBank: SMP0012844) De Novo Triacylglycerol Biosynthesis TG(18:1(9Z)/20:0/18:2(9Z,12Z)) (PathBank: SMP0022201) Biological role Nu…	0.123747	0.00614999	0.0229486	0.185082	0.0111377	0.998874	welch	-4.00393	-3.92846	1.01921
TG(56:5)	HMDB0043938	TG(16:0/18:0/22:5(7Z,10Z,13Z,16Z,19Z))	Belongs to the class of organic compounds known as triacylglycerols. These are glycerides consisting of three fatty acid chains covalently bonded to a glycerol molecule through ester linkages. TG(16:0/18:0/22:5(7Z,10Z,13Z,16Z,19Z)) is a monodocosapentaenoic acid triglyceride. Triglycerides (TGs or TAGs) are also known as triacylglycerols or triacylglycerides, meaning that they are glycerides in w…	Class Glycerolipids Sub Class Triradylcglycerols Direct Parent Triacylglycerols Alternative Parents: Tricarboxylic acids and derivatives Fatty acid esters Carboxylic acid esters Organic oxides Hydrocarbon derivatives Carbonyl compounds	Health effect Atherosclerosis (PMID: 21968696) Metabolic syndrome (PMID: 10357572) Thyroxine treatment (PMID: 7240960) Cardiovascular disease (PMID: 21968696) Pancreatitis (PMID: 30083325) Metabolic pathway: De Novo Triacylglycerol Biosynthesis TG(16:0/18:0/22:5(7Z,10Z,13Z,16Z,19Z)) (PathBank: SMP0017690) Biological role Nutrient (PMID: 121689) Fat storage (PMID: 3812339)	0.123747	0.00614999	0.0229486	0.185082	0.0111377	0.998874	welch	-4.00393	-3.92846	1.01921
TG(56:6)	HMDB0044614	TG(16:0/22:6(4Z,7Z,10Z,13Z,16Z,19Z)/18:0)	Belongs to the class of organic compounds known as triacylglycerols. These are glycerides consisting of three fatty acid chains covalently bonded to a glycerol molecule through ester linkages. TG(16:0/22:6(4Z,7Z,10Z,13Z,16Z,19Z)/18:0) is a monodocosahexaenoic acid triglyceride. Triglycerides (TGs or TAGs) are also known as triacylglycerols or triacylglycerides, meaning that they are glycerides in…	Class Glycerolipids Sub Class Triradylcglycerols Direct Parent Triacylglycerols Alternative Parents: Tricarboxylic acids and derivatives Fatty acid esters Carboxylic acid esters Organic oxides Hydrocarbon derivatives Carbonyl compounds	Health effect Atherosclerosis (PMID: 21968696) Metabolic syndrome (PMID: 10357572) Thyroxine treatment (PMID: 7240960) Cardiovascular disease (PMID: 21968696) Pancreatitis (PMID: 30083325) Metabolic pathway: De Novo Triacylglycerol Biosynthesis TG(16:0/22:6(4Z,7Z,10Z,13Z,16Z,19Z)/18:0) (PathBank: SMP0018220) Biological role Nutrient (PMID: 121689) Fat storage (PMID: 3812339)	0.123747	0.00614999	0.0229486	0.185082	0.0111377	0.998874	welch	-4.00393	-3.92846	1.01921
TG(56:7)	HMDB0044182	TG(16:0/20:3(5Z,8Z,11Z)/20:4(5Z,8Z,11Z,14Z))	Belongs to the class of organic compounds known as triacylglycerols. These are glycerides consisting of three fatty acid chains covalently bonded to a glycerol molecule through ester linkages. TG(16:0/20:3(5Z,8Z,11Z)/20:4(5Z,8Z,11Z,14Z)) is a monomead acid triglyceride. Triglycerides (TGs or TAGs) are also known as triacylglycerols or triacylglycerides, meaning that they are glycerides in which t…	Class Glycerolipids Sub Class Triradylcglycerols Direct Parent Triacylglycerols Alternative Parents: Tricarboxylic acids and derivatives Fatty acid esters Carboxylic acid esters Organic oxides Hydrocarbon derivatives Carbonyl compounds	Health effect Atherosclerosis (PMID: 21968696) Metabolic syndrome (PMID: 10357572) Thyroxine treatment (PMID: 7240960) Cardiovascular disease (PMID: 21968696) Pancreatitis (PMID: 30083325) Metabolic pathway: De Novo Triacylglycerol Biosynthesis TG(16:0/20:3(5Z,8Z,11Z)/20:4(5Z,8Z,11Z,14Z)) (PathBank: SMP0017890) Biological role Nutrient (PMID: 121689) Fat storage (PMID: 3812339)	0.123747	0.00614999	0.0229486	0.185082	0.0111377	0.998874	welch	-4.00393	-3.92846	1.01921
TG(56:8)	HMDB0044546	TG(16:0/20:4(8Z,11Z,14Z,17Z)/20:4(5Z,8Z,11Z,14Z))	Belongs to the class of organic compounds known as triacylglycerols. These are glycerides consisting of three fatty acid chains covalently bonded to a glycerol molecule through ester linkages. TG(16:0/20:4(8Z,11Z,14Z,17Z)/20:4(5Z,8Z,11Z,14Z)) is a monoeicosatetraenoic acid triglyceride. Triglycerides (TGs or TAGs) are also known as triacylglycerols or triacylglycerides, meaning that they are glyc…	Class Glycerolipids Sub Class Triradylcglycerols Direct Parent Triacylglycerols Alternative Parents: Tricarboxylic acids and derivatives Fatty acid esters Carboxylic acid esters Organic oxides Hydrocarbon derivatives Carbonyl compounds	Health effect Atherosclerosis (PMID: 21968696) Metabolic syndrome (PMID: 10357572) Thyroxine treatment (PMID: 7240960) Cardiovascular disease (PMID: 21968696) Pancreatitis (PMID: 30083325) Metabolic pathway: De Novo Triacylglycerol Biosynthesis TG(16:0/20:4(8Z,11Z,14Z,17Z)/20:4(5Z,8Z,11Z,14Z)) (PathBank: SMP0018160) Biological role Nutrient (PMID: 121689) Fat storage (PMID: 3812339)	0.123747	0.00614999	0.0229486	0.185082	0.0111377	0.998874	welch	-4.00393	-3.92846	1.01921
TG(56:9)	HMDB0044553	TG(16:0/20:4(8Z,11Z,14Z,17Z)/20:5(5Z,8Z,11Z,14Z,17Z))	Belongs to the class of organic compounds known as triacylglycerols. These are glycerides consisting of three fatty acid chains covalently bonded to a glycerol molecule through ester linkages. TG(16:0/20:4(8Z,11Z,14Z,17Z)/20:5(5Z,8Z,11Z,14Z,17Z)) is a monoeicosatetraenoic acid triglyceride. Triglycerides (TGs or TAGs) are also known as triacylglycerols or triacylglycerides, meaning that they are …	Class Glycerolipids Sub Class Triradylcglycerols Direct Parent Triacylglycerols Alternative Parents: Tricarboxylic acids and derivatives Fatty acid esters Carboxylic acid esters Organic oxides Hydrocarbon derivatives Carbonyl compounds	Health effect Atherosclerosis (PMID: 21968696) Metabolic syndrome (PMID: 10357572) Thyroxine treatment (PMID: 7240960) Cardiovascular disease (PMID: 21968696) Pancreatitis (PMID: 30083325) Metabolic pathway: De Novo Triacylglycerol Biosynthesis TG(16:0/20:4(8Z,11Z,14Z,17Z)/20:5(5Z,8Z,11Z,14Z,17Z)) (PathBank: SMP0018167) Biological role Nutrient (PMID: 121689) Fat storage (PMID: 3812339)	0.123747	0.00614999	0.0229486	0.185082	0.0111377	0.998874	welch	-4.00393	-3.92846	1.01921	Obesity Simone Wahl, Christina Holzapfel, Zhonghao Yu, Michaela Breier, Ivan Kondofersky, Christiane Fuchs, Paula Singmann, Cornelia Prehn, Jerzy Adamski, Harald Grallert, Thomas Illig, Rui Wang-Sattler, Thomas Reinehr (2013). Metabolomics reveals determinants of weight loss during lifestyle intervention in obese children. Metabolomics.
TG(57:3)	HMDB0047046	TG(24:0/15:0/18:3(9Z,12Z,15Z))	Belongs to the class of organic compounds known as triacylglycerols. These are glycerides consisting of three fatty acid chains covalently bonded to a glycerol molecule through ester linkages. TG(24:0/15:0/18:3(9Z,12Z,15Z)) is a monolignoceric acid triglyceride. Triglycerides (TGs or TAGs) are also known as triacylglycerols or triacylglycerides, meaning that they are glycerides in which the glyce…	Class Glycerolipids Sub Class Triradylcglycerols Direct Parent Triacylglycerols Alternative Parents: Tricarboxylic acids and derivatives Fatty acid esters Carboxylic acid esters Organic oxides Hydrocarbon derivatives Carbonyl compounds	Health effect Atherosclerosis (PMID: 21968696) Metabolic syndrome (PMID: 10357572) Thyroxine treatment (PMID: 7240960) Cardiovascular disease (PMID: 21968696) Pancreatitis (PMID: 30083325) Metabolic pathway: De Novo Triacylglycerol Biosynthesis TG(24:0/15:0/18:3(9Z,12Z,15Z)) (PathBank: SMP0020108) Biological role Nutrient (PMID: 121689) Fat storage (PMID: 3812339)	0.123747	0.00614999	0.0229486	0.185082	0.0111377	0.998874	welch	-4.00393	-3.92846	1.01921	Obesity Simone Wahl, Christina Holzapfel, Zhonghao Yu, Michaela Breier, Ivan Kondofersky, Christiane Fuchs, Paula Singmann, Cornelia Prehn, Jerzy Adamski, Harald Grallert, Thomas Illig, Rui Wang-Sattler, Thomas Reinehr (2013). Metabolomics reveals determinants of weight loss during lifestyle intervention in obese children. Metabolomics.
TG(58:5)	HMDB0044587	TG(16:0/22:5(7Z,10Z,13Z,16Z,19Z)/20:0)	Belongs to the class of organic compounds known as triacylglycerols. These are glycerides consisting of three fatty acid chains covalently bonded to a glycerol molecule through ester linkages. TG(16:0/22:5(7Z,10Z,13Z,16Z,19Z)/20:0) is a monodocosapentaenoic acid triglyceride. Triglycerides (TGs or TAGs) are also known as triacylglycerols or triacylglycerides, meaning that they are glycerides in w…	Class Glycerolipids Sub Class Triradylcglycerols Direct Parent Triacylglycerols Alternative Parents: Tricarboxylic acids and derivatives Fatty acid esters Carboxylic acid esters Organic oxides Hydrocarbon derivatives Carbonyl compounds	Health effect Atherosclerosis (PMID: 21968696) Metabolic syndrome (PMID: 10357572) Thyroxine treatment (PMID: 7240960) Cardiovascular disease (PMID: 21968696) Pancreatitis (PMID: 30083325) Metabolic pathway: De Novo Triacylglycerol Biosynthesis TG(16:0/22:5(7Z,10Z,13Z,16Z,19Z)/20:0) (PathBank: SMP0018197) Biological role Nutrient (PMID: 121689) Fat storage (PMID: 3812339)	0.123747	0.00614999	0.0229486	0.185082	0.0111377	0.998874	welch	-4.00393	-3.92846	1.01921	Obesity Cho K, Moon JS, Kang JH, Jang HB, Lee HJ, Park SI, Yu KS, Cho JY: Combined untargeted and targeted metabolomic profiling reveals urinary biomarkers for discriminating obese from normal-weight adolescents. Pediatr Obes. 2017 Apr;12(2):93-101. doi: 10.1111/ijpo.12114. Epub 2016 Feb 22. [PubMed:26910390 ] Simone Wahl, Christina Holzapfel, Zhonghao Yu, Michaela Breier, Ivan Kondofersky, Chris…
TG(59:2)	HMDB0051425	TG(22:1(13Z)/15:0/22:1(13Z))	Belongs to the class of organic compounds known as triacylglycerols. These are glycerides consisting of three fatty acid chains covalently bonded to a glycerol molecule through ester linkages. TG(22:1(13Z)/15:0/22:1(13Z)) is a dierucic acid triglyceride. Triglycerides (TGs or TAGs) are also known as triacylglycerols or triacylglycerides, meaning that they are glycerides in which the glycerol is e…	Class Glycerolipids Sub Class Triradylcglycerols Direct Parent Triacylglycerols Alternative Parents: Tricarboxylic acids and derivatives Fatty acid esters Carboxylic acid esters Organic oxides Hydrocarbon derivatives Carbonyl compounds	Health effect Atherosclerosis (PMID: 21968696) Metabolic syndrome (PMID: 10357572) Thyroxine treatment (PMID: 7240960) Cardiovascular disease (PMID: 21968696) Pancreatitis (PMID: 30083325) Metabolic pathway: De Novo Triacylglycerol Biosynthesis TG(22:1(13Z)/15:0/22:1(13Z)) (PathBank: SMP0023413) Biological role Nutrient (PMID: 121689) Fat storage (PMID: 3812339)	0.123747	0.00614999	0.0229486	0.185082	0.0111377	0.998874	welch	-4.00393	-3.92846	1.01921
TG(59:3)	HMDB0047035	TG(24:0/15:0/20:3(5Z,8Z,11Z))	Belongs to the class of organic compounds known as triacylglycerols. These are glycerides consisting of three fatty acid chains covalently bonded to a glycerol molecule through ester linkages. TG(24:0/15:0/20:3(5Z,8Z,11Z)) is a monolignoceric acid triglyceride. Triglycerides (TGs or TAGs) are also known as triacylglycerols or triacylglycerides, meaning that they are glycerides in which the glycer…	Class Glycerolipids Sub Class Triradylcglycerols Direct Parent Triacylglycerols Alternative Parents: Tricarboxylic acids and derivatives Fatty acid esters Carboxylic acid esters Organic oxides Hydrocarbon derivatives Carbonyl compounds	Health effect Atherosclerosis (PMID: 21968696) Metabolic syndrome (PMID: 10357572) Thyroxine treatment (PMID: 7240960) Cardiovascular disease (PMID: 21968696) Pancreatitis (PMID: 30083325) Metabolic pathway: De Novo Triacylglycerol Biosynthesis TG(24:0/15:0/20:3(5Z,8Z,11Z)) (PathBank: SMP0020099) Biological role Nutrient (PMID: 121689) Fat storage (PMID: 3812339)	0.123747	0.00614999	0.0229486	0.185082	0.0111377	0.998874	welch	-4.00393	-3.92846	1.01921	-
TG(60:4)	HMDB0046542	TG(22:0/20:1(11Z)/18:3(6Z,9Z,12Z))	Belongs to the class of organic compounds known as triacylglycerols. These are glycerides consisting of three fatty acid chains covalently bonded to a glycerol molecule through ester linkages. TG(22:0/20:1(11Z)/18:3(6Z,9Z,12Z)) is a monobehenic acid triglyceride. Triglycerides (TGs or TAGs) are also known as triacylglycerols or triacylglycerides, meaning that they are glycerides in which the glyc…	Class Glycerolipids Sub Class Triradylcglycerols Direct Parent Triacylglycerols Alternative Parents: Tricarboxylic acids and derivatives Fatty acid esters Carboxylic acid esters Organic oxides Hydrocarbon derivatives Carbonyl compounds	Health effect Atherosclerosis (PMID: 21968696) Metabolic syndrome (PMID: 10357572) Thyroxine treatment (PMID: 7240960) Cardiovascular disease (PMID: 21968696) Pancreatitis (PMID: 30083325) Metabolic pathway: Triacylglycerol Degradation TG(22:0/20:1(11Z)/18:3(6Z,9Z,12Z)) (PathBank: SMP0014008) De Novo Triacylglycerol Biosynthesis TG(22:0/20:1(11Z)/18:3(6Z,9Z,12Z)) (PathBank: SMP0019731) Biological…	0.123747	0.00614999	0.0229486	0.185082	0.0111377	0.998874	welch	-4.00393	-3.92846	1.01921	-
TG(60:5)	HMDB0051471	TG(22:1(13Z)/18:0/20:4(8Z,11Z,14Z,17Z))	Belongs to the class of organic compounds known as triacylglycerols. These are glycerides consisting of three fatty acid chains covalently bonded to a glycerol molecule through ester linkages. TG(22:1(13Z)/18:0/20:4(8Z,11Z,14Z,17Z)) is a monoerucic acid triglyceride. Triglycerides (TGs or TAGs) are also known as triacylglycerols or triacylglycerides, meaning that they are glycerides in which the …	Class Glycerolipids Sub Class Triradylcglycerols Direct Parent Triacylglycerols Alternative Parents: Tricarboxylic acids and derivatives Fatty acid esters Carboxylic acid esters Organic oxides Hydrocarbon derivatives Carbonyl compounds	Health effect Atherosclerosis (PMID: 21968696) Metabolic syndrome (PMID: 10357572) Thyroxine treatment (PMID: 7240960) Cardiovascular disease (PMID: 21968696) Pancreatitis (PMID: 30083325) Metabolic pathway: De Novo Triacylglycerol Biosynthesis TG(22:1(13Z)/18:0/20:4(8Z,11Z,14Z,17Z)) (PathBank: SMP0023451) Biological role Nutrient (PMID: 121689) Fat storage (PMID: 3812339)	0.123747	0.00614999	0.0229486	0.185082	0.0111377	0.998874	welch	-4.00393	-3.92846	1.01921
LysoPC(19:0)	-	-	-	.		0.121229	0.000271394	0.00353198	0.188949	0.000141815	0.00179681	Anova	-1.13438	-1.47783	-1.30276
PC(O-30:1)	HMDB0013402	PC(O-30:1)	Belongs to the class of organic compounds known as 1-alkyl,2-acylglycero-3-phosphocholines. These are glycerophosphocholines that carry exactly one acyl chain attached to the glycerol moiety through an ester linkage at the O2-position, and one alkyl chain attached through an ether linkage at the O1-position. PC(O-14:0/16:1(9Z)) is a phosphatidylcholine (PC or GPCho). It is a glycerophospholipid i…	Class Glycerophospholipids Sub Class Glycerophosphocholines Direct Parent 1-alkyl,2-acylglycero-3-phosphocholines Alternative Parents: Phosphocholines Glycerol ethers Fatty acid esters Dialkyl phosphates Tetraalkylammonium salts Carboxylic acid esters Monocarboxylic acids and derivatives Dialkyl ethers Organopnictogen compounds Organic salts Organic oxides Hydrocarbon derivatives Carbonyl compoun…	Health effect Atherosclerosis (PMID: 21475195) Breast cancer (PMID: 9468591) Ulcerative colitis (PMID: 33440385) Cervical cancer (PMID: 26566624) Metabolic pathway: Phosphatidylcholine Biosynthesis Fatty Acid Metabolism Lipid metabolism pathway Cellular process: Apoptosis (PMID: 23350810) Cell signaling Cell proliferation (PMID: 23350810) Chemical reaction: Lipid Peroxidation Biochemical process:…	0.116734	0.000495425	0.00486967	0.196448	0.000248826	0.00305061	Anova	-1.17707	-1.60835	-1.36641	Obesity Cho K, Moon JS, Kang JH, Jang HB, Lee HJ, Park SI, Yu KS, Cho JY: Combined untargeted and targeted metabolomic profiling reveals urinary biomarkers for discriminating obese from normal-weight adolescents. Pediatr Obes. 2017 Apr;12(2):93-101. doi: 10.1111/ijpo.12114. Epub 2016 Feb 22. [PubMed:26910390 ] Simone Wahl, Christina Holzapfel, Zhonghao Yu, Michaela Breier, Ivan Kondofersky, Chris…
LysoPC(20:5)-sn2	HMDB0010397	LysoPC(20:5(5Z,8Z,11Z,14Z,17Z)/0:0)	Belongs to the class of organic compounds known as 1-acyl-sn-glycero-3-phosphocholines. These are glycerophosphocholines in which the glycerol is esterified with a fatty acid at O-1 position, and linked at position 3 to a phosphocholine. LysoPC(20:5(5Z,8Z,11Z,14Z,17Z)) is a lysophospholipid (LyP). It is a monoglycerophospholipid in which a phosphorylcholine moiety occupies a glycerol substitution…	Class Glycerophospholipids Sub Class Glycerophosphocholines Direct Parent 1-acyl-sn-glycero-3-phosphocholines Alternative Parents: Phosphocholines Fatty acid esters Dialkyl phosphates Tetraalkylammonium salts Secondary alcohols Carboxylic acid esters Monocarboxylic acids and derivatives Organopnictogen compounds Organic salts Organic oxides Hydrocarbon derivatives Carbonyl compounds Amines	Health effect Renal failure (PMID: 30845751) Renal cell carcinoma (PMID: 26162894) Ovarian cancer (PMID: 30845751) Colorectal cancer (PMID: 26162894) Multiple sclerosis (PMID: 30845751) Atherosclerosis (PMID: 18220755) Diabetes mellitus (PMID: 18220755) Stomach cancer (PMID: 26162894) Biological process Cellular process: Apoptosis (PMID: 30845751) Signaling pathway: Apoptosis (PMID: 30845751)	0.13292	0.00217093	0.0125609	0.202017	0.000972475	0.0116796	Anova	-1.41803	-2.26765	-1.59915	Obesity Simone Wahl, Christina Holzapfel, Zhonghao Yu, Michaela Breier, Ivan Kondofersky, Christiane Fuchs, Paula Singmann, Cornelia Prehn, Jerzy Adamski, Harald Grallert, Thomas Illig, Rui Wang-Sattler, Thomas Reinehr (2013). Metabolomics reveals determinants of weight loss during lifestyle intervention in obese children. Metabolomics.
ChoE(22:4)	HMDB0006729	CE(22:4(7Z,10Z,13Z,16Z))	Cholesteryl docosatetraenoic acid Belongs to the class of organic compounds known as cholesteryl esters. Cholesteryl esters are compounds containing an esterified cholestane moiety. Cholesteryl docosatetraenoic acid is a cholesteryl ester.Same information CE() Docosatetraenoic acid is one of the main polyunsaturated fatty acids (PUFA) present in the brain, a lipid-rich organ containing mostly com…	Class Steroids and steroid derivatives Sub Class Steroid esters Direct Parent Cholesteryl esters Alternative Parents: Cholesterols and derivatives Delta-5-steroids Carboxylic acid esters Monocarboxylic acids and derivatives Organic oxides Hydrocarbon derivatives Carbonyl compounds	Health effect Breast cancer (PMID: 30906624) Colorectal cancer (PMID: 30906624) Atherosclerosis	0.119849	0.00163212	0.0104404	0.208606	0.000756605	0.00868914	Anova	-1.16049	-1.50754	-1.29905	Obesity Cho K, Moon JS, Kang JH, Jang HB, Lee HJ, Park SI, Yu KS, Cho JY: Combined untargeted and targeted metabolomic profiling reveals urinary biomarkers for discriminating obese from normal-weight adolescents. Pediatr Obes. 2017 Apr;12(2):93-101. doi: 10.1111/ijpo.12114. Epub 2016 Feb 22. [PubMed:26910390 ] Simone Wahl, Christina Holzapfel, Zhonghao Yu, Michaela Breier, Ivan Kondofersky, Chris…
PC(34:4)	HMDB0007883	PC(34:4)	Belongs to the class of organic compounds known as phosphatidylcholines. These are glycerophosphocholines in which the two free -OH are attached to one fatty acid each through an ester linkage. PC(14:0/20:4(5Z,8Z,11Z,14Z)) is a phosphatidylcholine (PC or GPCho). It is a glycerophospholipid in which a phosphorylcholine moiety occupies a glycerol substitution site. As is the case with diacylglycero…	Class Glycerophospholipids Sub Class Glycerophosphocholines Direct Parent Phosphatidylcholines Alternative Parents: Phosphocholines Fatty acid esters Dialkyl phosphates Dicarboxylic acids and derivatives Tetraalkylammonium salts Carboxylic acid esters Organopnictogen compounds Organic salts Organic oxides Hydrocarbon derivatives Carbonyl compounds Amines	Health effect Atherosclerosis (PMID: 21475195) Breast cancer (PMID: 9468591) Ulcerative colitis (PMID: 33440385) Cervical cancer (PMID: 26566624)	0.0933218	0.000858358	0.00734392	0.212514	0.000423544	0.00469999	Anova	-1.2108	-1.71378	-1.41541
SM 18-1-2-23-1	HMDB0240614	SM(d18:1/23:1(9Z))	Belongs to the class of organic compounds known as phosphosphingolipids. These are sphingolipids with a structure based on a sphingoid base that is attached to a phosphate head group. They differ from phosphonospingolipids which have a phosphonate head group. Sphingomyelin (d18:1/23:1(9Z)) or SM(d18:1/23:1(9Z)) is a type of sphingolipid found in animal cell membranes, especially in the membranous…	Class Sphingolipids Sub Class Phosphosphingolipids Direct Parent Phosphosphingolipids Alternative Parents: Phosphocholines Phosphoethanolamines Dialkyl phosphates N-acyl amines Tetraalkylammonium salts Secondary carboxylic acid amides Secondary alcohols Organopnictogen compounds Organic zwitterions Organic salts Organic oxides Hydrocarbon derivatives Carbonyl compounds Amines	Health effect Pick's disease (PMID: 32310589) Diabetes mellitus type 2 (PMID: 30310470) Diabetes mellitus type 1 (PMID: 30310470) Insulin resistance (PMID: 21844222) Atherosclerosis (PMID: 17963772) Cardiovascular disease (PMID: 30310470) Cellular process: Signal transduction (PMID: 8086039) Biological role Nutrient (PMID: 23684760)	0.0981196	0.00571979	0.0218812	0.215358	0.00244463	0.0262423	Anova	-1.08575	-1.24114	-1.14312
SM-18-1-2-15-0	HMDB0240608	SM(d18:1/15:0)	Belongs to the class of organic compounds known as phosphosphingolipids. These are sphingolipids with a structure based on a sphingoid base that is attached to a phosphate head group. They differ from phosphonospingolipids which have a phosphonate head group. Sphingomyelin (d18:1/15:0) or SM(d18:1/15:0) is a type of sphingolipid found in animal cell membranes, especially in the membranous myelin …	Class Sphingolipids Sub Class Phosphosphingolipids Direct Parent Phosphosphingolipids Alternative Parents: Phosphocholines Phosphoethanolamines Dialkyl phosphates N-acyl amines Tetraalkylammonium salts Secondary carboxylic acid amides Secondary alcohols Organopnictogen compounds Organic zwitterions Organic salts Organic oxides Hydrocarbon derivatives Carbonyl compounds Amines	Health effect Pick's disease (PMID: 32310589) Diabetes mellitus type 2 (PMID: 30310470) Diabetes mellitus type 1 (PMID: 30310470) Insulin resistance (PMID: 21844222) Atherosclerosis (PMID: 17963772) Cardiovascular disease (PMID: 30310470) Cellular process: Signal transduction (PMID: 8086039) Biological role Nutrient (PMID: 23684760)	0.0504218	0.00848568	0.0289808	0.218517	0.00355875	0.0367415	Anova	-1.11368	-1.30718	-1.17375
PC(37:6)	HMDB0008724	PC(22:6(4Z,7Z,10Z,13Z,16Z,19Z)/15:0)	Belongs to the class of organic compounds known as phosphatidylcholines. These are glycerophosphocholines in which the two free -OH are attached to one fatty acid each through an ester linkage. PC(22:6(4Z,7Z,10Z,13Z,16Z,19Z)/15:0) is a phosphatidylcholine (PC or GPCho). It is a glycerophospholipid in which a phosphorylcholine moiety occupies a glycerol substitution site. As is the case with diacy…	Class Glycerophospholipids Sub Class Glycerophosphocholines Direct Parent Phosphatidylcholines Alternative Parents: Phosphocholines Fatty acid esters Dialkyl phosphates Dicarboxylic acids and derivatives Tetraalkylammonium salts Carboxylic acid esters Organopnictogen compounds Organic salts Organic oxides Hydrocarbon derivatives Carbonyl compounds Amines	Health effect Atherosclerosis (PMID: 21475195) Breast cancer (PMID: 9468591) Ulcerative colitis (PMID: 33440385) Cervical cancer (PMID: 26566624)	0.0977919	0.000685261	0.00613689	0.223428	0.000352432	0.00361363	Anova	-1.21204	-1.84162	-1.51944
PC(O-32:1)	HMDB0013404	PC(O-32:1)	Belongs to the class of organic compounds known as 1-alkyl,2-acylglycero-3-phosphocholines. These are glycerophosphocholines that carry exactly one acyl chain attached to the glycerol moiety through an ester linkage at the O2-position, and one alkyl chain attached through an ether linkage at the O1-position. PC(O-16:0/16:1(9Z)) is a phosphatidylcholine (PC or GPCho). It is a glycerophospholipid i…	Class Glycerophospholipids Sub Class Glycerophosphocholines Direct Parent 1-alkyl,2-acylglycero-3-phosphocholines Alternative Parents: Phosphocholines Glycerol ethers Fatty acid esters Dialkyl phosphates Tetraalkylammonium salts Carboxylic acid esters Monocarboxylic acids and derivatives Dialkyl ethers Organopnictogen compounds Organic salts Organic oxides Hydrocarbon derivatives Carbonyl compoun…	Health effect Atherosclerosis (PMID: 21475195) Breast cancer (PMID: 9468591) Ulcerative colitis (PMID: 33440385) Cervical cancer (PMID: 26566624) Metabolic pathway: Phosphatidylcholine Biosynthesis Fatty Acid Metabolism Lipid metabolism pathway Cellular process: Apoptosis (PMID: 23350810) Cell signaling Cell proliferation (PMID: 23350810) Chemical reaction: Lipid Peroxidation Biochemical process:…	0.0686631	0.00179339	0.0109506	0.223873	0.000847418	0.00879043	Anova	-1.13415	-1.4339	-1.2643	Obesity Simone Wahl, Christina Holzapfel, Zhonghao Yu, Michaela Breier, Ivan Kondofersky, Christiane Fuchs, Paula Singmann, Cornelia Prehn, Jerzy Adamski, Harald Grallert, Thomas Illig, Rui Wang-Sattler, Thomas Reinehr (2013). Metabolomics reveals determinants of weight loss during lifestyle intervention in obese children. Metabolomics.
LysoPC(20:2)-sn2	HMDB0010392	LysoPC(20:2(11Z,14Z)/0:0)	Belongs to the class of organic compounds known as 1-acyl-sn-glycero-3-phosphocholines. These are glycerophosphocholines in which the glycerol is esterified with a fatty acid at O-1 position, and linked at position 3 to a phosphocholine. LysoPC(20:2(11Z,14Z)) is a lysophospholipid (LyP). It is a monoglycerophospholipid in which a phosphorylcholine moiety occupies a glycerol substitution site. Lys…	Class Glycerophospholipids Sub Class Glycerophosphocholines Direct Parent 1-acyl-sn-glycero-3-phosphocholines Alternative Parents: Phosphocholines Fatty acid esters Dialkyl phosphates Tetraalkylammonium salts Secondary alcohols Carboxylic acid esters Monocarboxylic acids and derivatives Organopnictogen compounds Organic salts Organic oxides Hydrocarbon derivatives Carbonyl compounds Amines	Health effect Alzheimer's Disease (PMID: 30845751) Renal failure (PMID: 30845751) Renal cell carcinoma (PMID: 26162894) Ovarian cancer (PMID: 30845751) Colorectal cancer (PMID: 26162894) Multiple sclerosis (PMID: 30845751) Atherosclerosis (PMID: 18220755) Diabetes mellitus (PMID: 18220755) Stomach cancer (PMID: 26162894) Biological process Cellular process: Apoptosis (PMID: 30845751) Signaling pa…	0.0661384	0.00239869	0.0131261	0.224416	0.0011076	0.0114421	Anova	-1.19025	-1.59849	-1.34298
LysoPC(20:5)	HMDB0010397	LysoPC(20:5(5Z,8Z,11Z,14Z,17Z)/0:0)	Belongs to the class of organic compounds known as 1-acyl-sn-glycero-3-phosphocholines. These are glycerophosphocholines in which the glycerol is esterified with a fatty acid at O-1 position, and linked at position 3 to a phosphocholine. LysoPC(20:5(5Z,8Z,11Z,14Z,17Z)) is a lysophospholipid (LyP). It is a monoglycerophospholipid in which a phosphorylcholine moiety occupies a glycerol substitution…	Class Glycerophospholipids Sub Class Glycerophosphocholines Direct Parent 1-acyl-sn-glycero-3-phosphocholines Alternative Parents: Phosphocholines Fatty acid esters Dialkyl phosphates Tetraalkylammonium salts Secondary alcohols Carboxylic acid esters Monocarboxylic acids and derivatives Organopnictogen compounds Organic salts Organic oxides Hydrocarbon derivatives Carbonyl compounds Amines	Health effect Renal failure (PMID: 30845751) Renal cell carcinoma (PMID: 26162894) Ovarian cancer (PMID: 30845751) Colorectal cancer (PMID: 26162894) Multiple sclerosis (PMID: 30845751) Atherosclerosis (PMID: 18220755) Diabetes mellitus (PMID: 18220755) Stomach cancer (PMID: 26162894) Biological process Cellular process: Apoptosis (PMID: 30845751) Signaling pathway: Apoptosis (PMID: 30845751)	0.099078	0.00102168	0.00809596	0.227177	0.000510136	0.00514937	Anova	-1.11128	-1.38227	-1.24385
PC(37:1)	HMDB0007952	PC(15:0/22:1(13Z))	Belongs to the class of organic compounds known as phosphatidylcholines. These are glycerophosphocholines in which the two free -OH are attached to one fatty acid each through an ester linkage. PC(15:0/22:1(13Z)) is a phosphatidylcholine (PC or GPCho). It is a glycerophospholipid in which a phosphorylcholine moiety occupies a glycerol substitution site. As is the case with diacylglycerols, glycer…	Class Glycerophospholipids Sub Class Glycerophosphocholines Direct Parent Phosphatidylcholines Alternative Parents: Phosphocholines Fatty acid esters Dialkyl phosphates Dicarboxylic acids and derivatives Tetraalkylammonium salts Carboxylic acid esters Organopnictogen compounds Organic salts Organic oxides Hydrocarbon derivatives Carbonyl compounds Amines	Health effect Atherosclerosis (PMID: 21475195) Breast cancer (PMID: 9468591) Ulcerative colitis (PMID: 33440385) Cervical cancer (PMID: 26566624)	0.157467	0.000126723	0.00235553	0.229757	7.78317e-05	0.000710914	Anova	-1.20041	-1.82485	-1.5202
PC(42:8)	HMDB0008385	PC(20:3(5Z,8Z,11Z)/22:5(4Z,7Z,10Z,13Z,16Z))	Belongs to the class of organic compounds known as phosphatidylcholines. These are glycerophosphocholines in which the two free -OH are attached to one fatty acid each through an ester linkage. PC(20:3(5Z,8Z,11Z)/22:5(4Z,7Z,10Z,13Z,16Z)) is a phosphatidylcholine (PC or GPCho). It is a glycerophospholipid in which a phosphorylcholine moiety occupies a glycerol substitution site. As is the case wit…	Class Glycerophospholipids Sub Class Glycerophosphocholines Direct Parent Phosphatidylcholines Alternative Parents: Phosphocholines Fatty acid esters Dialkyl phosphates Dicarboxylic acids and derivatives Tetraalkylammonium salts Carboxylic acid esters Organopnictogen compounds Organic salts Organic oxides Hydrocarbon derivatives Carbonyl compounds Amines	Health effect Atherosclerosis (PMID: 21475195) Breast cancer (PMID: 9468591) Ulcerative colitis (PMID: 33440385) Cervical cancer (PMID: 26566624)	0.0677529	0.0101404	0.0327001	0.231857	0.00652681	0.129915	kw	-1.04754	-1.26584	-1.20838
LysoPC(18:2)	HMDB0010386	LysoPC(18:2/0:0)	Belongs to the class of organic compounds known as 1-acyl-sn-glycero-3-phosphocholines. These are glycerophosphocholines in which the glycerol is esterified with a fatty acid at O-1 position, and linked at position 3 to a phosphocholine. LysoPC(18:2(9Z,12Z)) is a lysophospholipid (LyP). It is a monoglycerophospholipid in which a phosphorylcholine moiety occupies a glycerol substitution site. Lyso…	Class Glycerophospholipids Sub Class Glycerophosphocholines Direct Parent 1-acyl-sn-glycero-3-phosphocholines Alternative Parents: Phosphocholines Fatty acid esters Dialkyl phosphates Tetraalkylammonium salts Secondary alcohols Carboxylic acid esters Monocarboxylic acids and derivatives Organopnictogen compounds Organic salts Organic oxides Hydrocarbon derivatives Carbonyl compounds Amines	Health effect Atherosclerosis (PMID: 18220755) Alzheimer's Disease (PMID: 30845751) Multiple sclerosis (PMID: 30845751) Renal failure (PMID: 30845751) Renal cell carcinoma (PMID: 26162894) Ovarian cancer (PMID: 30845751) Diabetes mellitus (PMID: 18220755) Colorectal cancer (PMID: 26162894) Upper gastrointestinal disorder Stomach cancer (PMID: 26162894) Biological process Cellular process: Apoptos…	0.0856828	0.00140601	0.0095492	0.248008	0.000707892	0.00629956	Anova	-1.07688	-1.26734	-1.17687	Simons K, Toomre D: Lipid rafts and signal transduction. Nat Rev Mol Cell Biol. 2000 Oct;1(1):31-9. [PubMed:11413487 ] Watson AD: Thematic review series: systems biology approaches to metabolic and cardiovascular disorders. Lipidomics: a global approach to lipid analysis in biological systems. J Lipid Res. 2006 Oct;47(10):2101-11. Epub 2006 Aug 10. [PubMed:16902246 ] Sethi JK, Vidal-Puig AJ: Them…
LysoPE(22:6)	HMDB0011526	LysoPE(22:6(4Z,7Z,10Z,13Z,16Z,19Z)/0:0)	Belongs to the class of organic compounds known as 1-acyl-sn-glycero-3-phosphoethanolamines. These are glycerophoethanolamines in which the glycerol is esterified with a fatty acid at O-1 position, and linked at position 3 to a phosphoethanolamine. LysoPE(22:6(4Z,7Z,10Z,13Z,16Z,19Z)/0:0) is a lysophosphatidylethanolamine or a lysophospholipid.	Class Glycerophospholipids Sub Class Glycerophosphoethanolamines Direct Parent 1-acyl-sn-glycero-3-phosphoethanolamines Alternative Parents: Phosphocholines Fatty acid esters Dialkyl phosphates Tetraalkylammonium salts Secondary alcohols Carboxylic acid esters Monocarboxylic acids and derivatives Organopnictogen compounds Organic salts Organic oxides Hydrocarbon derivatives Carbonyl compounds Ami…	Ovarian cancer Gaul DA, Mezencev R, Long TQ, Jones CM, Benigno BB, Gray A, Fernandez FM, McDonald JF: Highly-accurate metabolomic detection of early-stage ovarian cancer. Sci Rep. 2015 Nov 17;5:16351. doi: 10.1038/srep16351. [PubMed:26573008 ]	0.0521134	0.00945791	0.0309881	0.286286	0.00430706	0.0302944	Anova	-1.16728	-1.51122	-1.29465	Obesity Simone Wahl, Christina Holzapfel, Zhonghao Yu, Michaela Breier, Ivan Kondofersky, Christiane Fuchs, Paula Singmann, Cornelia Prehn, Jerzy Adamski, Harald Grallert, Thomas Illig, Rui Wang-Sattler, Thomas Reinehr (2013). Metabolomics reveals determinants of weight loss during lifestyle intervention in obese children. Metabolomics. Simons K, Toomre D: Lipid rafts and signal transduction. Nat…
PC(36:6)	HMDB0008690	PC(36:6)	Belongs to the class of organic compounds known as phosphatidylcholines. These are glycerophosphocholines in which the two free -OH are attached to one fatty acid each through an ester linkage. PC(22:5(7Z,10Z,13Z,16Z,19Z)/14:1(9Z)) is a phosphatidylcholine (PC or GPCho). It is a glycerophospholipid in which a phosphorylcholine moiety occupies a glycerol substitution site. As is the case with diac…	Class Glycerophospholipids Sub Class Glycerophosphocholines Direct Parent Phosphatidylcholines Alternative Parents: Phosphocholines Fatty acid esters Dialkyl phosphates Dicarboxylic acids and derivatives Tetraalkylammonium salts Carboxylic acid esters Organopnictogen compounds Organic salts Organic oxides Hydrocarbon derivatives Carbonyl compounds Amines	Health effect Atherosclerosis (PMID: 21475195) Breast cancer (PMID: 9468591) Ulcerative colitis (PMID: 33440385) Cervical cancer (PMID: 26566624)	0.0995918	0.000576909	0.00553558	0.291213	0.000341885	0.00232123	Anova	-1.19044	-1.78228	-1.49717	Obesity Reinehr T, Wolters B, Knop C, Lass N, Hellmuth C, Harder U, Peissner W, Wahl S, Grallert H, Adamski J, Illig T, Prehn C, Yu Z, Wang-Sattler R, Koletzko B: Changes in the serum metabolite profile in obese children with weight loss. Eur J Nutr. 2015 Mar;54(2):173-81. doi: 10.1007/s00394-014-0698-8. Epub 2014 Apr 17. [PubMed:24740590 ] Wahl S, Yu Z, Kleber M, Singmann P, Holzapfel C, He Y, M…
LysoPE(18:0)-sn1	HMDB0011130	LysoPE(18:0/0:0)	Belongs to the class of organic compounds known as 1-acyl-sn-glycero-3-phosphoethanolamines. These are glycerophoethanolamines in which the glycerol is esterified with a fatty acid at O-1 position, and linked at position 3 to a phosphoethanolamine. LysoPE(18:0/0:0) or LPE(18:0/0:0) is a lysophospholipid. The term 'lysophospholipid' (LPL) refers to any phospholipid that is missing one of its two O…	Class Glycerophospholipids Sub Class Glycerophosphoethanolamines Direct Parent 1-acyl-sn-glycero-3-phosphoethanolamines Alternative Parents: Phosphocholines Fatty acid esters Dialkyl phosphates Tetraalkylammonium salts Secondary alcohols Carboxylic acid esters Monocarboxylic acids and derivatives Organopnictogen compounds Organic salts Organic oxides Hydrocarbon derivatives Carbonyl compounds Ami…	Biological process Chemical reaction: Lipid peroxidation Biochemical process: Fatty acid metabolism Cellular process: Cell signaling Biochemical pathway: Glycerophospholipid metabolism Metabolic pathway: Lysolipid Incorporation into ER PC(18:0/18:0) (PathBank: SMP0002517) Lysolipid Incorporation into Mitochondria PC(18:0/18:0) (PathBank: SMP0002525) Biological role Energy source	0.0562975	0.003529	0.0167489	0.305977	0.00179408	0.0116253	Anova	-1.12058	-1.42853	-1.27481	Obesity Simone Wahl, Christina Holzapfel, Zhonghao Yu, Michaela Breier, Ivan Kondofersky, Christiane Fuchs, Paula Singmann, Cornelia Prehn, Jerzy Adamski, Harald Grallert, Thomas Illig, Rui Wang-Sattler, Thomas Reinehr (2013). Metabolomics reveals determinants of weight loss during lifestyle intervention in obese children. Metabolomics. General References Simons K, Toomre D: Lipid rafts and signa…
PC(O-36:5)	HMDB0013415	PC(O-36:5)	Belongs to the class of organic compounds known as 1-alkyl,2-acylglycero-3-phosphocholines. These are glycerophosphocholines that carry exactly one acyl chain attached to the glycerol moiety through an ester linkage at the O2-position, and one alkyl chain attached through an ether linkage at the O1-position. PC(O-16:1(9Z)/20:4(8Z,11Z,14Z,17Z)) is a phosphatidylcholine (PC or GPCho). It is a glyce…	Class Glycerophospholipids Sub Class Glycerophosphocholines Direct Parent 1-alkyl,2-acylglycero-3-phosphocholines Alternative Parents: Phosphocholines Glycerol ethers Fatty acid esters Dialkyl phosphates Tetraalkylammonium salts Carboxylic acid esters Monocarboxylic acids and derivatives Dialkyl ethers Organopnictogen compounds Organic salts Organic oxides Hydrocarbon derivatives Carbonyl compoun…	Health effect Atherosclerosis (PMID: 21475195) Breast cancer (PMID: 9468591) Ulcerative colitis (PMID: 33440385) Cervical cancer (PMID: 26566624) Metabolic pathway: Phosphatidylcholine Biosynthesis Fatty Acid Metabolism Lipid metabolism pathway Cellular process: Apoptosis (PMID: 23350810) Cell signaling Cell proliferation (PMID: 23350810) Chemical reaction: Lipid Peroxidation Biochemical process:…	0.0690851	0.00660304	0.0241911	0.308619	0.00318832	0.0202512	Anova	-1.11472	-1.38228	-1.24002	General References Simons K, Toomre D: Lipid rafts and signal transduction. Nat Rev Mol Cell Biol. 2000 Oct;1(1):31-9. [PubMed:11413487 ] Watson AD: Thematic review series: systems biology approaches to metabolic and cardiovascular disorders. Lipidomics: a global approach to lipid analysis in biological systems. J Lipid Res. 2006 Oct;47(10):2101-11. Epub 2006 Aug 10. [PubMed:16902246 ] Sethi JK, …
LysoPE(22:6)-sn2	HMDB0011526	LysoPE(22:6(4Z,7Z,10Z,13Z,16Z,19Z)/0:0)	Belongs to the class of organic compounds known as 1-acyl-sn-glycero-3-phosphoethanolamines. These are glycerophoethanolamines in which the glycerol is esterified with a fatty acid at O-1 position, and linked at position 3 to a phosphoethanolamine. LysoPE(22:6(4Z,7Z,10Z,13Z,16Z,19Z)/0:0) is a lysophosphatidylethanolamine or a lysophospholipid.	Class Glycerophospholipids Sub Class Glycerophosphoethanolamines Direct Parent 1-acyl-sn-glycero-3-phosphoethanolamines Alternative Parents: Phosphocholines Fatty acid esters Dialkyl phosphates Tetraalkylammonium salts Secondary alcohols Carboxylic acid esters Monocarboxylic acids and derivatives Organopnictogen compounds Organic salts Organic oxides Hydrocarbon derivatives Carbonyl compounds Ami…	Ovarian cancer Gaul DA, Mezencev R, Long TQ, Jones CM, Benigno BB, Gray A, Fernandez FM, McDonald JF: Highly-accurate metabolomic detection of early-stage ovarian cancer. Sci Rep. 2015 Nov 17;5:16351. doi: 10.1038/srep16351. [PubMed:26573008 ]	0.0614064	0.00384317	0.0174022	0.310349	0.00195134	0.0123641	Anova	-1.16466	-1.69029	-1.45132	General References Simons K, Toomre D: Lipid rafts and signal transduction. Nat Rev Mol Cell Biol. 2000 Oct;1(1):31-9. [PubMed:11413487 ] Watson AD: Thematic review series: systems biology approaches to metabolic and cardiovascular disorders. Lipidomics: a global approach to lipid analysis in biological systems. J Lipid Res. 2006 Oct;47(10):2101-11. Epub 2006 Aug 10. [PubMed:16902246 ] Sethi JK, …
LysoPC(20:5)-sn1	HMDB0010397	LysoPC(20:5(5Z,8Z,11Z,14Z,17Z)/0:0)	Belongs to the class of organic compounds known as 1-acyl-sn-glycero-3-phosphocholines. These are glycerophosphocholines in which the glycerol is esterified with a fatty acid at O-1 position, and linked at position 3 to a phosphocholine. LysoPC(20:5(5Z,8Z,11Z,14Z,17Z)) is a lysophospholipid (LyP). It is a monoglycerophospholipid in which a phosphorylcholine moiety occupies a glycerol substitution…	Class Glycerophospholipids Sub Class Glycerophosphocholines Direct Parent 1-acyl-sn-glycero-3-phosphocholines Alternative Parents: Phosphocholines Fatty acid esters Dialkyl phosphates Tetraalkylammonium salts Secondary alcohols Carboxylic acid esters Monocarboxylic acids and derivatives Organopnictogen compounds Organic salts Organic oxides Hydrocarbon derivatives Carbonyl compounds Amines	Health effect Renal failure (PMID: 30845751) Renal cell carcinoma (PMID: 26162894) Ovarian cancer (PMID: 30845751) Colorectal cancer (PMID: 26162894) Multiple sclerosis (PMID: 30845751) Atherosclerosis (PMID: 18220755) Diabetes mellitus (PMID: 18220755) Stomach cancer (PMID: 26162894) Biological process Cellular process: Apoptosis (PMID: 30845751) Signaling pathway: Apoptosis (PMID: 30845751)	0.0919423	0.00125125	0.00900452	0.319615	0.000719192	0.00429883	Anova	-1.27044	-2.09461	-1.64874	General References Simons K, Toomre D: Lipid rafts and signal transduction. Nat Rev Mol Cell Biol. 2000 Oct;1(1):31-9. [PubMed:11413487 ] Watson AD: Thematic review series: systems biology approaches to metabolic and cardiovascular disorders. Lipidomics: a global approach to lipid analysis in biological systems. J Lipid Res. 2006 Oct;47(10):2101-11. Epub 2006 Aug 10. [PubMed:16902246 ] Sethi JK, …
LysoPC(20:2)	HMDB0010392	LysoPC(20:2(11Z,14Z)/0:0)	Belongs to the class of organic compounds known as 1-acyl-sn-glycero-3-phosphocholines. These are glycerophosphocholines in which the glycerol is esterified with a fatty acid at O-1 position, and linked at position 3 to a phosphocholine. LysoPC(20:2(11Z,14Z)) is a lysophospholipid (LyP). It is a monoglycerophospholipid in which a phosphorylcholine moiety occupies a glycerol substitution site. Lys…	Class Glycerophospholipids Sub Class Glycerophosphocholines Direct Parent 1-acyl-sn-glycero-3-phosphocholines Alternative Parents: Phosphocholines Fatty acid esters Dialkyl phosphates Tetraalkylammonium salts Secondary alcohols Carboxylic acid esters Monocarboxylic acids and derivatives Organopnictogen compounds Organic salts Organic oxides Hydrocarbon derivatives Carbonyl compounds Amines	Health effect Alzheimer's Disease (PMID: 30845751) Renal failure (PMID: 30845751) Renal cell carcinoma (PMID: 26162894) Ovarian cancer (PMID: 30845751) Colorectal cancer (PMID: 26162894) Multiple sclerosis (PMID: 30845751) Atherosclerosis (PMID: 18220755) Diabetes mellitus (PMID: 18220755) Stomach cancer (PMID: 26162894) Biological process Cellular process: Apoptosis (PMID: 30845751) Signaling pa…	0.0420756	0.0101898	0.0327001	0.330094	0.00488556	0.0277131	Anova	-1.12606	-1.41571	-1.25722	General References Simons K, Toomre D: Lipid rafts and signal transduction. Nat Rev Mol Cell Biol. 2000 Oct;1(1):31-9. [PubMed:11413487 ] Watson AD: Thematic review series: systems biology approaches to metabolic and cardiovascular disorders. Lipidomics: a global approach to lipid analysis in biological systems. J Lipid Res. 2006 Oct;47(10):2101-11. Epub 2006 Aug 10. [PubMed:16902246 ] Sethi JK, …
PC(34:3)	HMDB0007881	PC(34:3)	Belongs to the class of organic compounds known as phosphatidylcholines. These are glycerophosphocholines in which the two free -OH are attached to one fatty acid each through an ester linkage. PC(14:0/20:3(5Z,8Z,11Z)) is a phosphatidylcholine (PC or GPCho). It is a glycerophospholipid in which a phosphorylcholine moiety occupies a glycerol substitution site. As is the case with diacylglycerols, …	Class Glycerophospholipids Sub Class Glycerophosphocholines Direct Parent Phosphatidylcholines Alternative Parents: Phosphocholines Fatty acid esters Dialkyl phosphates Dicarboxylic acids and derivatives Tetraalkylammonium salts Carboxylic acid esters Organopnictogen compounds Organic salts Organic oxides Hydrocarbon derivatives Carbonyl compounds Amines	Health effect Atherosclerosis (PMID: 21475195) Breast cancer (PMID: 9468591) Ulcerative colitis (PMID: 33440385) Cervical cancer (PMID: 26566624)	0.0981234	0.000780359	0.00683662	0.338874	0.000486392	0.00260696	Anova	-1.14887	-1.65342	-1.43917	General References Simons K, Toomre D: Lipid rafts and signal transduction. Nat Rev Mol Cell Biol. 2000 Oct;1(1):31-9. [PubMed:11413487 ] Watson AD: Thematic review series: systems biology approaches to metabolic and cardiovascular disorders. Lipidomics: a global approach to lipid analysis in biological systems. J Lipid Res. 2006 Oct;47(10):2101-11. Epub 2006 Aug 10. [PubMed:16902246 ] Sethi JK, …
PC(38:1)	HMDB0007894	PC(38:1)	Belongs to the class of organic compounds known as phosphatidylcholines. These are glycerophosphocholines in which the two free -OH are attached to one fatty acid each through an ester linkage. PC(14:0/24:1(15Z)) is a phosphatidylcholine (PC or GPCho). It is a glycerophospholipid in which a phosphorylcholine moiety occupies a glycerol substitution site. As is the case with diacylglycerols, glycer…	Class Glycerophospholipids Sub Class Glycerophosphocholines Direct Parent Phosphatidylcholines Alternative Parents: Phosphocholines Fatty acid esters Dialkyl phosphates Dicarboxylic acids and derivatives Tetraalkylammonium salts Carboxylic acid esters Organopnictogen compounds Organic salts Organic oxides Hydrocarbon derivatives Carbonyl compounds Amines	Health effect Atherosclerosis (PMID: 21475195) Breast cancer (PMID: 9468591) Ulcerative colitis (PMID: 33440385) Cervical cancer (PMID: 26566624)	0.156158	0.000465664	0.00469157	0.350835	0.000312944	0.00155348	Anova	-1.19196	-1.90256	-1.59617
LysoPC(17:0)-sn1	HMDB0012108	LysoPC(17:0/0:0)	Belongs to the class of organic compounds known as 1-acyl-sn-glycero-3-phosphocholines. These are glycerophosphocholines in which the glycerol is esterified with a fatty acid at O-1 position, and linked at position 3 to a phosphocholine. LysoPC(17:0) is a lysophospholipid (LyP). It is a monoglycerophospholipid in which a phosphorylcholine moiety occupies a glycerol substitution site. sn-1: Lysoph…	Class Glycerophospholipids Sub Class Glycerophosphocholines Direct Parent 1-acyl-sn-glycero-3-phosphocholines Alternative Parents: Phosphocholines Fatty acid esters Dialkyl phosphates Tetraalkylammonium salts Secondary alcohols Carboxylic acid esters Monocarboxylic acids and derivatives Organopnictogen compounds Organic salts Organic oxides Hydrocarbon derivatives Carbonyl compounds Amines	Health effect Colorectal cancer (PMID: 26162894) Ovarian cancer (PMID: 30845751) Alzheimer's Disease (PMID: 30845751) Stomach cancer (PMID: 26162894) Renal failure (PMID: 30845751) Renal cell carcinoma (PMID: 26162894) Multiple sclerosis (PMID: 30845751) Atherosclerosis (PMID: 18220755) Diabetes mellitus (PMID: 18220755) Biological process Cellular process: Apoptosis (PMID: 30845751) Cell signali…	0.0838952	0.00146114	0.0095492	0.352374	0.000871404	0.00445168	Anova	-1.0975	-1.48234	-1.35065	General References Simons K, Toomre D: Lipid rafts and signal transduction. Nat Rev Mol Cell Biol. 2000 Oct;1(1):31-9. [PubMed:11413487 ] Watson AD: Thematic review series: systems biology approaches to metabolic and cardiovascular disorders. Lipidomics: a global approach to lipid analysis in biological systems. J Lipid Res. 2006 Oct;47(10):2101-11. Epub 2006 Aug 10. [PubMed:16902246 ] Sethi JK, …
PC(37:4)	HMDB0007955	PC(15:0/22:4(7Z,10Z,13Z,16Z))	Belongs to the class of organic compounds known as phosphatidylcholines. These are glycerophosphocholines in which the two free -OH are attached to one fatty acid each through an ester linkage. PC(15:0/22:4(7Z,10Z,13Z,16Z)) is a phosphatidylcholine (PC or GPCho). It is a glycerophospholipid in which a phosphorylcholine moiety occupies a glycerol substitution site. As is the case with diacylglycer…	Class Glycerophospholipids Sub Class Glycerophosphocholines Direct Parent Phosphatidylcholines Alternative Parents: Phosphocholines Fatty acid esters Dialkyl phosphates Dicarboxylic acids and derivatives Tetraalkylammonium salts Carboxylic acid esters Organopnictogen compounds Organic salts Organic oxides Hydrocarbon derivatives Carbonyl compounds Amines	Health effect Atherosclerosis (PMID: 21475195) Breast cancer (PMID: 9468591) Ulcerative colitis (PMID: 33440385) Cervical cancer (PMID: 26566624)	0.0871864	0.000617945	0.00565982	0.354504	0.000405296	0.00199825	Anova	-1.16172	-1.74721	-1.50399	General References Simons K, Toomre D: Lipid rafts and signal transduction. Nat Rev Mol Cell Biol. 2000 Oct;1(1):31-9. [PubMed:11413487 ] Watson AD: Thematic review series: systems biology approaches to metabolic and cardiovascular disorders. Lipidomics: a global approach to lipid analysis in biological systems. J Lipid Res. 2006 Oct;47(10):2101-11. Epub 2006 Aug 10. [PubMed:16902246 ] Sethi JK, …
PC(35:4)	HMDB0007950	PC(15:0/20:4(8Z,11Z,14Z,17Z))	Belongs to the class of organic compounds known as phosphatidylcholines. These are glycerophosphocholines in which the two free -OH are attached to one fatty acid each through an ester linkage. PC(15:0/20:4(8Z,11Z,14Z,17Z)) is a phosphatidylcholine (PC or GPCho). It is a glycerophospholipid in which a phosphorylcholine moiety occupies a glycerol substitution site. As is the case with diacylglycer…	Class Glycerophospholipids Sub Class Glycerophosphocholines Direct Parent Phosphatidylcholines Alternative Parents: Phosphocholines Fatty acid esters Dialkyl phosphates Dicarboxylic acids and derivatives Tetraalkylammonium salts Carboxylic acid esters Organopnictogen compounds Organic salts Organic oxides Hydrocarbon derivatives Carbonyl compounds Amines	Health effect Atherosclerosis (PMID: 21475195) Breast cancer (PMID: 9468591) Ulcerative colitis (PMID: 33440385) Cervical cancer (PMID: 26566624)	0.0947317	0.00104464	0.00809596	0.356448	0.000649737	0.00322827	Anova	-1.15241	-1.6741	-1.4527	General References Simons K, Toomre D: Lipid rafts and signal transduction. Nat Rev Mol Cell Biol. 2000 Oct;1(1):31-9. [PubMed:11413487 ] Watson AD: Thematic review series: systems biology approaches to metabolic and cardiovascular disorders. Lipidomics: a global approach to lipid analysis in biological systems. J Lipid Res. 2006 Oct;47(10):2101-11. Epub 2006 Aug 10. [PubMed:16902246 ] Sethi JK, …
LysoPC(17:0)-sn2	HMDB0012108	LysoPC(17:0/0:0)	Belongs to the class of organic compounds known as 1-acyl-sn-glycero-3-phosphocholines. These are glycerophosphocholines in which the glycerol is esterified with a fatty acid at O-1 position, and linked at position 3 to a phosphocholine. LysoPC(17:0) is a lysophospholipid (LyP). It is a monoglycerophospholipid in which a phosphorylcholine moiety occupies a glycerol substitution site. sn-1: Lysoph…	Class Glycerophospholipids Sub Class Glycerophosphocholines Direct Parent 1-acyl-sn-glycero-3-phosphocholines Alternative Parents: Phosphocholines Fatty acid esters Dialkyl phosphates Tetraalkylammonium salts Secondary alcohols Carboxylic acid esters Monocarboxylic acids and derivatives Organopnictogen compounds Organic salts Organic oxides Hydrocarbon derivatives Carbonyl compounds Amines	Health effect Colorectal cancer (PMID: 26162894) Ovarian cancer (PMID: 30845751) Alzheimer's Disease (PMID: 30845751) Stomach cancer (PMID: 26162894) Renal failure (PMID: 30845751) Renal cell carcinoma (PMID: 26162894) Multiple sclerosis (PMID: 30845751) Atherosclerosis (PMID: 18220755) Diabetes mellitus (PMID: 18220755) Biological process Cellular process: Apoptosis (PMID: 30845751) Cell signali…	0.0786367	0.00143075	0.0095492	0.357773	0.000862524	0.00429353	Anova	-1.22952	-1.98809	-1.61696	General References Simons K, Toomre D: Lipid rafts and signal transduction. Nat Rev Mol Cell Biol. 2000 Oct;1(1):31-9. [PubMed:11413487 ] Watson AD: Thematic review series: systems biology approaches to metabolic and cardiovascular disorders. Lipidomics: a global approach to lipid analysis in biological systems. J Lipid Res. 2006 Oct;47(10):2101-11. Epub 2006 Aug 10. [PubMed:16902246 ] Sethi JK, …
LysoPE(22:4)_sn2	HMDB0011523	LysoPE(22:4(7Z,10Z,13Z,16Z)/0:0)	Belongs to the class of organic compounds known as 1-acyl-sn-glycero-3-phosphoethanolamines. These are glycerophoethanolamines in which the glycerol is esterified with a fatty acid at O-1 position, and linked at position 3 to a phosphoethanolamine. LysoPE(22:4(7Z,10Z,13Z,16Z)/0:0) is a lysophosphatidylethanolamine or a lysophospholipid.	Class Glycerophospholipids Sub Class Glycerophosphoethanolamines Direct Parent 1-acyl-sn-glycero-3-phosphoethanolamines Alternative Parents: Phosphocholines Fatty acid esters Dialkyl phosphates Tetraalkylammonium salts Secondary alcohols Carboxylic acid esters Monocarboxylic acids and derivatives Organopnictogen compounds Organic salts Organic oxides Hydrocarbon derivatives Carbonyl compounds Ami…		0.0956763	0.00390065	0.0174662	0.366511	0.00214861	0.0104218	Anova	-1.12381	-1.48974	-1.32561	General References Simons K, Toomre D: Lipid rafts and signal transduction. Nat Rev Mol Cell Biol. 2000 Oct;1(1):31-9. [PubMed:11413487 ] Watson AD: Thematic review series: systems biology approaches to metabolic and cardiovascular disorders. Lipidomics: a global approach to lipid analysis in biological systems. J Lipid Res. 2006 Oct;47(10):2101-11. Epub 2006 Aug 10. [PubMed:16902246 ] Sethi JK, …
LysoPC(17:0)	HMDB0012108	LysoPC(17:0/0:0)	Belongs to the class of organic compounds known as 1-acyl-sn-glycero-3-phosphocholines. These are glycerophosphocholines in which the glycerol is esterified with a fatty acid at O-1 position, and linked at position 3 to a phosphocholine. LysoPC(17:0) is a lysophospholipid (LyP). It is a monoglycerophospholipid in which a phosphorylcholine moiety occupies a glycerol substitution site. sn-1: Lysoph…	Class Glycerophospholipids Sub Class Glycerophosphocholines Direct Parent 1-acyl-sn-glycero-3-phosphocholines Alternative Parents: Phosphocholines Fatty acid esters Dialkyl phosphates Tetraalkylammonium salts Secondary alcohols Carboxylic acid esters Monocarboxylic acids and derivatives Organopnictogen compounds Organic salts Organic oxides Hydrocarbon derivatives Carbonyl compounds Amines	Health effect Colorectal cancer (PMID: 26162894) Ovarian cancer (PMID: 30845751) Alzheimer's Disease (PMID: 30845751) Stomach cancer (PMID: 26162894) Renal failure (PMID: 30845751) Renal cell carcinoma (PMID: 26162894) Multiple sclerosis (PMID: 30845751) Atherosclerosis (PMID: 18220755) Diabetes mellitus (PMID: 18220755) Biological process Cellular process: Apoptosis (PMID: 30845751) Cell signali…	0.0534014	0.00913716	0.0306736	0.3714	0.00466846	0.0220676	Anova	-1.09644	-1.34934	-1.23065
LysoPE(20:2)-sn1	HMDB0011513	LysoPE(20:2(11Z,14Z)/0:0)	Belongs to the class of organic compounds known as 1-acyl-sn-glycero-3-phosphoethanolamines. These are glycerophoethanolamines in which the glycerol is esterified with a fatty acid at O-1 position, and linked at position 3 to a phosphoethanolamine. LysoPE(20:2(11Z,14Z)/0:0) is a lysophosphatidylethanolamine or a lysophospholipid.	Class Glycerophospholipids Sub Class Glycerophosphoethanolamines Direct Parent 1-acyl-sn-glycero-3-phosphoethanolamines Alternative Parents: Phosphocholines Fatty acid esters Dialkyl phosphates Tetraalkylammonium salts Secondary alcohols Carboxylic acid esters Monocarboxylic acids and derivatives Organopnictogen compounds Organic salts Organic oxides Hydrocarbon derivatives Carbonyl compounds Ami…		0.0743949	0.00221297	0.0125609	0.377135	0.00131296	0.00603263	Anova	-1.14503	-1.62136	-1.41599
LysoPC(20:2)-sn1	HMDB0010392	LysoPC(20:2(11Z,14Z)/0:0)	Belongs to the class of organic compounds known as 1-acyl-sn-glycero-3-phosphocholines. These are glycerophosphocholines in which the glycerol is esterified with a fatty acid at O-1 position, and linked at position 3 to a phosphocholine. LysoPC(20:2(11Z,14Z)) is a lysophospholipid (LyP). It is a monoglycerophospholipid in which a phosphorylcholine moiety occupies a glycerol substitution site. Lys…	Class Glycerophospholipids Sub Class Glycerophosphocholines Direct Parent 1-acyl-sn-glycero-3-phosphocholines Alternative Parents: Phosphocholines Fatty acid esters Dialkyl phosphates Tetraalkylammonium salts Secondary alcohols Carboxylic acid esters Monocarboxylic acids and derivatives Organopnictogen compounds Organic salts Organic oxides Hydrocarbon derivatives Carbonyl compounds Amines	Health effect Alzheimer's Disease (PMID: 30845751) Renal failure (PMID: 30845751) Renal cell carcinoma (PMID: 26162894) Ovarian cancer (PMID: 30845751) Colorectal cancer (PMID: 26162894) Multiple sclerosis (PMID: 30845751) Atherosclerosis (PMID: 18220755) Diabetes mellitus (PMID: 18220755) Stomach cancer (PMID: 26162894) Biological process Cellular process: Apoptosis (PMID: 30845751) Signaling pa…	0.0777161	0.00463916	0.0196043	0.384187	0.00257587	0.0115613	Anova	-1.14358	-1.57696	-1.37897
PC(42:7)	HMDB0008639	PC(22:4(7Z,10Z,13Z,16Z)/20:3(8Z,11Z,14Z))	Belongs to the class of organic compounds known as phosphatidylcholines. These are glycerophosphocholines in which the two free -OH are attached to one fatty acid each through an ester linkage. PC(22:4(7Z,10Z,13Z,16Z)/20:3(8Z,11Z,14Z)) is a phosphatidylcholine (PC or GPCho). It is a glycerophospholipid in which a phosphorylcholine moiety occupies a glycerol substitution site. As is the case with …	Class Glycerophospholipids Sub Class Glycerophosphocholines Direct Parent Phosphatidylcholines Alternative Parents: Phosphocholines Fatty acid esters Dialkyl phosphates Dicarboxylic acids and derivatives Tetraalkylammonium salts Carboxylic acid esters Organopnictogen compounds Organic salts Organic oxides Hydrocarbon derivatives Carbonyl compounds Amines	Health effect Atherosclerosis (PMID: 21475195) Breast cancer (PMID: 9468591) Ulcerative colitis (PMID: 33440385) Cervical cancer (PMID: 26566624)	0.102285	0.00330088	0.0160272	0.385366	0.00190127	0.00846911	Anova	-1.17601	-1.73545	-1.47571
LysoPE(18:1)-sn1	HMDB0011506	LysoPE(18:1(9Z)/0:0)	Belongs to the class of organic compounds known as 1-acyl-sn-glycero-3-phosphoethanolamines. These are glycerophoethanolamines in which the glycerol is esterified with a fatty acid at O-1 position, and linked at position 3 to a phosphoethanolamine. LysoPE(18:1(9Z)/0:0) is a lysophosphatidylethanolamine or a lysophospholipid. Same info()	Class Glycerophospholipids Sub Class Glycerophosphoethanolamines Direct Parent 1-acyl-sn-glycero-3-phosphoethanolamines Alternative Parents: Phosphocholines Fatty acid esters Dialkyl phosphates Tetraalkylammonium salts Secondary alcohols Carboxylic acid esters Monocarboxylic acids and derivatives Organopnictogen compounds Organic salts Organic oxides Hydrocarbon derivatives Carbonyl compounds Ami…	Metabolic pathway: Lysolipid Incorporation into ER PC(18:1(9Z)/18:1(9Z)) (PathBank: SMP0002518) Lysolipid Incorporation into Mitochondria PC(18:1(9Z)/18:1(9Z)) (PathBank: SMP0002526)	0.0593583	0.012034	0.0370206	0.391161	0.0061513	0.0266236	Anova	-1.12645	-1.68216	-1.49333
PC(40:7)	HMDB0008441	PC(20:4(5Z,8Z,11Z,14Z)/20:3(5Z,8Z,11Z))	Belongs to the class of organic compounds known as phosphatidylcholines. These are glycerophosphocholines in which the two free -OH are attached to one fatty acid each through an ester linkage. PC(20:4(5Z,8Z,11Z,14Z)/20:3(5Z,8Z,11Z)) is a phosphatidylcholine (PC or GPCho). It is a glycerophospholipid in which a phosphorylcholine moiety occupies a glycerol substitution site. As is the case with di…	Class Glycerophospholipids Sub Class Glycerophosphocholines Direct Parent Phosphatidylcholines Alternative Parents: Phosphocholines Fatty acid esters Dialkyl phosphates Dicarboxylic acids and derivatives Tetraalkylammonium salts Carboxylic acid esters Organopnictogen compounds Organic salts Organic oxides Hydrocarbon derivatives Carbonyl compounds Amines	Health effect Atherosclerosis (PMID: 21475195) Breast cancer (PMID: 9468591) Ulcerative colitis (PMID: 33440385) Cervical cancer (PMID: 26566624)	0.0625152	0.00361576	0.0167489	0.408056	0.00213205	0.00862202	Anova	-1.15752	-1.68186	-1.45299
LysoPC(18:2)-sn2	HMDB0010386	LysoPC(18:2/0:0)	Belongs to the class of organic compounds known as 1-acyl-sn-glycero-3-phosphocholines. These are glycerophosphocholines in which the glycerol is esterified with a fatty acid at O-1 position, and linked at position 3 to a phosphocholine. LysoPC(18:2(9Z,12Z)) is a lysophospholipid (LyP). It is a monoglycerophospholipid in which a phosphorylcholine moiety occupies a glycerol substitution site. Lyso…	Class Glycerophospholipids Sub Class Glycerophosphocholines Direct Parent 1-acyl-sn-glycero-3-phosphocholines Alternative Parents: Phosphocholines Fatty acid esters Dialkyl phosphates Tetraalkylammonium salts Secondary alcohols Carboxylic acid esters Monocarboxylic acids and derivatives Organopnictogen compounds Organic salts Organic oxides Hydrocarbon derivatives Carbonyl compounds Amines	Health effect Atherosclerosis (PMID: 18220755) Alzheimer's Disease (PMID: 30845751) Multiple sclerosis (PMID: 30845751) Renal failure (PMID: 30845751) Renal cell carcinoma (PMID: 26162894) Ovarian cancer (PMID: 30845751) Diabetes mellitus (PMID: 18220755) Colorectal cancer (PMID: 26162894) Stomach cancer (PMID: 26162894) Biological process Cellular process: Apoptosis (PMID: 30845751)	0.0678567	0.00467	0.0196043	0.416951	0.0027143	0.0106024	Anova	-1.07567	-1.32429	-1.23113
LysoPE(19:0)-sn2	-	-	-	-	-	0.182273	0.000465438	0.00469157	0.42753	0.00190194	0.000281796	Anova	1.24238	-1.86079	-2.3118
LysoPC(22:6)	HMDB0010404	LysoPC(22:6(4Z,7Z,10Z,13Z,16Z,19Z)/0:0)	LysoPC(22:6(4Z,7Z,10Z,13Z,16Z,19Z)) is a lysophospholipid (LyP). It is a monoglycerophospholipid in which a phosphorylcholine moiety occupies a glycerol substitution site. Lysophosphatidylcholines can have different combinations of fatty acids of varying lengths and saturation attached at the C-1 (sn-1) position. Fatty acids containing 16, 18 and 20 carbons are the most common. LysoPC(22:6(4Z,7Z,…	Class Glycerophospholipids Sub Class Glycerophosphocholines Direct Parent 1-acyl-sn-glycero-3-phosphocholines Alternative Parents: Phosphocholines Fatty acid esters Dialkyl phosphates Tetraalkylammonium salts Secondary alcohols Carboxylic acid esters Monocarboxylic acids and derivatives Organopnictogen compounds Organic salts Organic oxides Hydrocarbon derivatives Carbonyl compounds Amines		0.111929	0.00523899	0.0213264	0.428721	0.00305814	0.0113934	Anova	-1.11013	-1.47715	-1.33061
PC(38:5)	HMDB0007989	PC(38:5)	Belongs to the class of organic compounds known as phosphatidylcholines. These are glycerophosphocholines in which the two free -OH are attached to one fatty acid each through an ester linkage. PC(16:0/22:5(4Z,7Z,10Z,13Z,16Z)) is a phosphatidylcholine (PC or GPCho). It is a glycerophospholipid in which a phosphorylcholine moiety occupies a glycerol substitution site. As is the case with diacylgly…	Class Glycerophospholipids Sub Class Glycerophosphocholines Direct Parent Phosphatidylcholines Alternative Parents: Phosphocholines Fatty acid esters Dialkyl phosphates Dicarboxylic acids and derivatives Tetraalkylammonium salts Carboxylic acid esters Organopnictogen compounds Organic salts Organic oxides Hydrocarbon derivatives Carbonyl compounds Amines	Health effect Atherosclerosis (PMID: 21475195) Breast cancer (PMID: 9468591) Ulcerative colitis (PMID: 33440385) Cervical cancer (PMID: 26566624)	0.0843586	0.00360658	0.0167489	0.433138	0.00220536	0.00803711	Anova	-1.1027	-1.46775	-1.33105
LysoPC(22:6)-sn2	HMDB0010404	LysoPC(22:6(4Z,7Z,10Z,13Z,16Z,19Z)/0:0)	LysoPC(22:6(4Z,7Z,10Z,13Z,16Z,19Z)) is a lysophospholipid (LyP). It is a monoglycerophospholipid in which a phosphorylcholine moiety occupies a glycerol substitution site. Lysophosphatidylcholines can have different combinations of fatty acids of varying lengths and saturation attached at the C-1 (sn-1) position. Fatty acids containing 16, 18 and 20 carbons are the most common. LysoPC(22:6(4Z,7Z,…	Class Glycerophospholipids Sub Class Glycerophosphocholines Direct Parent 1-acyl-sn-glycero-3-phosphocholines Alternative Parents: Phosphocholines Fatty acid esters Dialkyl phosphates Tetraalkylammonium salts Secondary alcohols Carboxylic acid esters Monocarboxylic acids and derivatives Organopnictogen compounds Organic salts Organic oxides Hydrocarbon derivatives Carbonyl compounds Amines		0.0652258	0.00920971	0.0306736	0.45028	0.00521583	0.0178794	Anova	-1.07413	-1.31408	-1.22339	Anorexia nervosa Capo-chichi CD, Gueant JL, Lefebvre E, Bennani N, Lorentz E, Vidailhet C, Vidailhet M: Riboflavin and riboflavin-derived cofactors in adolescent girls with anorexia nervosa. Am J Clin Nutr. 1999 Apr;69(4):672-8. [PubMed:10197568 ] Hypothyroidism Sjoberg S, Eriksson M, Nordin C: L-thyroxine treatment and neurotransmitter levels in the cerebrospinal fluid of hypothyroid patients: a…
DG(36:3)	HMDB0007303	DG(18:3(9Z,12Z,15Z)/18:0/0:0)	Belongs to the class of organic compounds known as lineolic acids and derivatives. These are derivatives of lineolic acid. Lineolic acid is a polyunsaturated omega-6 18 carbon long fatty acid, with two CC double bonds at the 9- and 12-positions. DG(18:3(9Z,12Z,15Z)/18:0/0:0) is a diglyceride, or a diacylglycerol (DAG). It is a glyceride consisting of two fatty acid chains covalently bonded to a g…	Class Fatty Acyls Sub Class Lineolic acids and derivatives Direct Parent Lineolic acids and derivatives Alternative Parents: 1,2-diacylglycerols Fatty acid esters Dicarboxylic acids and derivatives Carboxylic acid esters Primary alcohols Organic oxides Hydrocarbon derivatives Carbonyl compounds	Health effect Insulin resistance (PMID: 26273583) Biological process Metabolic pathway Triacylglycerol Degradation TG(18:3(9Z,12Z,15Z)/18:0/16:0) (PathBank: SMP0013344) Triacylglycerol Degradation TG(18:3(9Z,12Z,15Z)/18:0/18:0) (PathBank: SMP0013345) Triacylglycerol Degradation TG(18:3(9Z,12Z,15Z)/18:0/18:1(9Z)) (PathBank: SMP0013346) Triacylglycerol Degradation TG(18:3(9Z,12Z,15Z)/18:0/18:1(11Z)…	0.0777171	0.0168546	0.0471694	0.468333	0.00918318	0.0293215	Anova	-1.05244	-1.21329	-1.15284	General References Quehenberger O, Armando AM, Brown AH, Milne SB, Myers DS, Merrill AH, Bandyopadhyay S, Jones KN, Kelly S, Shaner RL, Sullards CM, Wang E, Murphy RC, Barkley RM, Leiker TJ, Raetz CR, Guan Z, Laird GM, Six DA, Russell DW, McDonald JG, Subramaniam S, Fahy E, Dennis EA: Lipidomics reveals a remarkable diversity of lipids in human plasma. J Lipid Res. 2010 Nov;51(11):3299-305. doi: …
LysoPE(18:0)-sn2	HMDB0011130	LysoPE(18:0/0:0)	Belongs to the class of organic compounds known as 1-acyl-sn-glycero-3-phosphoethanolamines. These are glycerophoethanolamines in which the glycerol is esterified with a fatty acid at O-1 position, and linked at position 3 to a phosphoethanolamine. LysoPE(18:0/0:0) or LPE(18:0/0:0) is a lysophospholipid. Same info ()	Class Glycerophospholipids Sub Class Glycerophosphoethanolamines Direct Parent 1-acyl-sn-glycero-3-phosphoethanolamines Alternative Parents: Phosphocholines Fatty acid esters Dialkyl phosphates Tetraalkylammonium salts Secondary alcohols Carboxylic acid esters Monocarboxylic acids and derivatives Organopnictogen compounds Organic salts Organic oxides Hydrocarbon derivatives Carbonyl compounds Ami…	Biological process Chemical reaction: Lipid peroxidation Biochemical process: Fatty acid metabolism Cellular process: Cell signaling Biochemical pathway: Glycerophospholipid metabolism Metabolic pathway: Lysolipid Incorporation into ER PC(18:0/18:0) (PathBank: SMP0002517) Lysolipid Incorporation into Mitochondria PC(18:0/18:0) (PathBank: SMP0002525) Biological role Energy source	0.0468529	0.00575536	0.0218812	0.485043	0.00359343	0.0107576	Anova	-1.07644	-1.3684	-1.27122	Simons K, Toomre D: Lipid rafts and signal transduction. Nat Rev Mol Cell Biol. 2000 Oct;1(1):31-9. [PubMed:11413487 ] Watson AD: Thematic review series: systems biology approaches to metabolic and cardiovascular disorders. Lipidomics: a global approach to lipid analysis in biological systems. J Lipid Res. 2006 Oct;47(10):2101-11. Epub 2006 Aug 10. [PubMed:16902246 ] Sethi JK, Vidal-Puig AJ: Them…
LysoPE(22:5)-sn2	HMDB0011525	LysoPE(22:5(7Z,10Z,13Z,16Z,19Z)/0:0)	Belongs to the class of organic compounds known as 1-acyl-sn-glycero-3-phosphoethanolamines. These are glycerophoethanolamines in which the glycerol is esterified with a fatty acid at O-1 position, and linked at position 3 to a phosphoethanolamine. LysoPE(22:5(7Z,10Z,13Z,16Z,19Z)/0:0) is a lysophosphatidylethanolamine or a lysophospholipid.	Class Glycerophospholipids Sub Class Glycerophosphoethanolamines Direct Parent 1-acyl-sn-glycero-3-phosphoethanolamines Alternative Parents: Phosphocholines Fatty acid esters Dialkyl phosphates Tetraalkylammonium salts Secondary alcohols Carboxylic acid esters Monocarboxylic acids and derivatives Organopnictogen compounds Organic salts Organic oxides Hydrocarbon derivatives Carbonyl compounds Ami…		0.0502486	0.0107364	0.0335409	0.499148	0.00637385	0.018215	Anova	-1.13714	-1.6321	-1.43526	Simons K, Toomre D: Lipid rafts and signal transduction. Nat Rev Mol Cell Biol. 2000 Oct;1(1):31-9. [PubMed:11413487 ] Watson AD: Thematic review series: systems biology approaches to metabolic and cardiovascular disorders. Lipidomics: a global approach to lipid analysis in biological systems. J Lipid Res. 2006 Oct;47(10):2101-11. Epub 2006 Aug 10. [PubMed:16902246 ] Sethi JK, Vidal-Puig AJ: Them…
LysoPE(18:3)_iso1_sn1	HMDB0011509	LysoPE(18:3(9Z,12Z,15Z)/0:0)	Belongs to the class of organic compounds known as 1-acyl-sn-glycero-3-phosphoethanolamines. These are glycerophoethanolamines in which the glycerol is esterified with a fatty acid at O-1 position, and linked at position 3 to a phosphoethanolamine. LysoPE(18:3(9Z,12Z,15Z)/0:0) is a lysophosphatidylethanolamine or a lysophospholipid.	Class Glycerophospholipids Sub Class Glycerophosphoethanolamines Direct Parent 1-acyl-sn-glycero-3-phosphoethanolamines Alternative Parents: Phosphocholines Fatty acid esters Dialkyl phosphates Tetraalkylammonium salts Secondary alcohols Carboxylic acid esters Monocarboxylic acids and derivatives Organopnictogen compounds Organic salts Organic oxides Hydrocarbon derivatives Carbonyl compounds Ami…		0.0963103	0.00570213	0.0218812	0.52816	0.00377959	0.00965594	Anova	-1.11135	-1.59076	-1.43137	Simons K, Toomre D: Lipid rafts and signal transduction. Nat Rev Mol Cell Biol. 2000 Oct;1(1):31-9. [PubMed:11413487 ] Watson AD: Thematic review series: systems biology approaches to metabolic and cardiovascular disorders. Lipidomics: a global approach to lipid analysis in biological systems. J Lipid Res. 2006 Oct;47(10):2101-11. Epub 2006 Aug 10. [PubMed:16902246 ] Sethi JK, Vidal-Puig AJ: Them…
PC(33:0)	HMDB0008033	PC(18:0/15:0)	Belongs to the class of organic compounds known as phosphatidylcholines. These are glycerophosphocholines in which the two free -OH are attached to one fatty acid each through an ester linkage. PC(18:0/15:0) is a phosphatidylcholine (PC or GPCho). It is a glycerophospholipid in which a phosphorylcholine moiety occupies a glycerol substitution site. As is the case with diacylglycerols, glycerophos…	Class Glycerophospholipids Sub Class Glycerophosphocholines Direct Parent Phosphatidylcholines Alternative Parents: Phosphocholines Fatty acid esters Dialkyl phosphates Dicarboxylic acids and derivatives Tetraalkylammonium salts Carboxylic acid esters Organopnictogen compounds Organic salts Organic oxides Hydrocarbon derivatives Carbonyl compounds Amines	Health effect Atherosclerosis (PMID: 21475195) Breast cancer (PMID: 9468591) Ulcerative colitis (PMID: 33440385) Cervical cancer (PMID: 26566624)	0.175714	0.000152803	0.00267737	0.552238	0.000160698	0.000330245	Anova	-1.11491	-1.97739	-1.77358	Simons K, Toomre D: Lipid rafts and signal transduction. Nat Rev Mol Cell Biol. 2000 Oct;1(1):31-9. [PubMed:11413487 ] Watson AD: Thematic review series: systems biology approaches to metabolic and cardiovascular disorders. Lipidomics: a global approach to lipid analysis in biological systems. J Lipid Res. 2006 Oct;47(10):2101-11. Epub 2006 Aug 10. [PubMed:16902246 ] Sethi JK, Vidal-Puig AJ: Them…
LysoPC(O-20:6)	-	-	-	-	-	0.10111	0.00291313	0.0148607	0.619368	0.00237683	0.00434446	Anova	-1.03812	-1.27279	-1.22605	Simons K, Toomre D: Lipid rafts and signal transduction. Nat Rev Mol Cell Biol. 2000 Oct;1(1):31-9. [PubMed:11413487 ] Watson AD: Thematic review series: systems biology approaches to metabolic and cardiovascular disorders. Lipidomics: a global approach to lipid analysis in biological systems. J Lipid Res. 2006 Oct;47(10):2101-11. Epub 2006 Aug 10. [PubMed:16902246 ] Sethi JK, Vidal-Puig AJ: Them…
LysoPE(19:0)-sn1	-	-	-	-	-	0.0756734	0.00475311	0.0197474	0.656809	0.00478127	0.0587274	welch	-1.15656	-1.72834	-1.49438	Simons K, Toomre D: Lipid rafts and signal transduction. Nat Rev Mol Cell Biol. 2000 Oct;1(1):31-9. [PubMed:11413487 ] Watson AD: Thematic review series: systems biology approaches to metabolic and cardiovascular disorders. Lipidomics: a global approach to lipid analysis in biological systems. J Lipid Res. 2006 Oct;47(10):2101-11. Epub 2006 Aug 10. [PubMed:16902246 ] Sethi JK, Vidal-Puig AJ: Them…
LysoPC(20:4)	HMDB0010395	LysoPC(20:4/0:0)	Belongs to the class of organic compounds known as 1-acyl-sn-glycero-3-phosphocholines. These are glycerophosphocholines in which the glycerol is esterified with a fatty acid at O-1 position, and linked at position 3 to a phosphocholine. LysoPC(20:4(5Z,8Z,11Z,14Z)) is a lysophospholipid (LyP). It is a monoglycerophospholipid in which a phosphorylcholine moiety occupies a glycerol substitution sit…	Class Glycerophospholipids Sub Class Glycerophosphocholines Direct Parent 1-acyl-sn-glycero-3-phosphocholines Alternative Parents: Phosphocholines Fatty acid esters Dialkyl phosphates Tetraalkylammonium salts Secondary alcohols Carboxylic acid esters Monocarboxylic acids and derivatives Organopnictogen compounds Organic salts Organic oxides Hydrocarbon derivatives Carbonyl compounds Amines	Health effect Alzheimer's Disease (PMID: 30845751) Renal failure (PMID: 30845751) Renal cell carcinoma (PMID: 26162894) Ovarian cancer (PMID: 30845751) Colorectal cancer (PMID: 26162894) Multiple sclerosis (PMID: 30845751) Atherosclerosis (PMID: 18220755) Diabetes mellitus (PMID: 18220755) Stomach cancer (PMID: 26162894) Biological process Cellular process: Apoptosis (PMID: 30845751) Signaling pa…	0.0865348	0.00814662	0.0283025	0.687262	0.00639735	0.00969155	Anova	-1.02167	-1.16823	-1.14345	Simons K, Toomre D: Lipid rafts and signal transduction. Nat Rev Mol Cell Biol. 2000 Oct;1(1):31-9. [PubMed:11413487 ] Watson AD: Thematic review series: systems biology approaches to metabolic and cardiovascular disorders. Lipidomics: a global approach to lipid analysis in biological systems. J Lipid Res. 2006 Oct;47(10):2101-11. Epub 2006 Aug 10. [PubMed:16902246 ] Sethi JK, Vidal-Puig AJ: Them…
LysoPE(18:2)	HMDB11507	LysoPE(18:2(9Z,12Z)/0:0)	Belongs to the class of organic compounds known as 1-acyl-sn-glycero-3-phosphoethanolamines. These are glycerophoethanolamines in which the glycerol is esterified with a fatty acid at O-1 position, and linked at position 3 to a phosphoethanolamine. LysoPE(18:2(9Z,12Z)/0:0) is a lysophosphatidylethanolamine or a lysophospholipid. Same info()	Class Glycerophospholipids Sub Class Glycerophosphoethanolamines Direct Parent 1-acyl-sn-glycero-3-phosphoethanolamines Alternative Parents: Phosphocholines Fatty acid esters Dialkyl phosphates Tetraalkylammonium salts Secondary alcohols Carboxylic acid esters Monocarboxylic acids and derivatives Organopnictogen compounds Organic salts Organic oxides Hydrocarbon derivatives Carbonyl compounds Ami…		0.0789213	0.0133984	0.0392111	0.849862	0.0122183	0.0116122	Anova	-1.02574	-1.38601	-1.35122	Simons K, Toomre D: Lipid rafts and signal transduction. Nat Rev Mol Cell Biol. 2000 Oct;1(1):31-9. [PubMed:11413487 ] Watson AD: Thematic review series: systems biology approaches to metabolic and cardiovascular disorders. Lipidomics: a global approach to lipid analysis in biological systems. J Lipid Res. 2006 Oct;47(10):2101-11. Epub 2006 Aug 10. [PubMed:16902246 ] Sethi JK, Vidal-Puig AJ: Them…
LysoPC(20:4)-sn2	HMDB0010395	LysoPC(20:4/0:0)	Belongs to the class of organic compounds known as 1-acyl-sn-glycero-3-phosphocholines. These are glycerophosphocholines in which the glycerol is esterified with a fatty acid at O-1 position, and linked at position 3 to a phosphocholine. LysoPC(20:4(5Z,8Z,11Z,14Z)) is a lysophospholipid (LyP). It is a monoglycerophospholipid in which a phosphorylcholine moiety occupies a glycerol substitution sit…	Class Glycerophospholipids Sub Class Glycerophosphocholines Direct Parent 1-acyl-sn-glycero-3-phosphocholines Alternative Parents: Phosphocholines Fatty acid esters Dialkyl phosphates Tetraalkylammonium salts Secondary alcohols Carboxylic acid esters Monocarboxylic acids and derivatives Organopnictogen compounds Organic salts Organic oxides Hydrocarbon derivatives Carbonyl compounds Amines	Health effect Alzheimer's Disease (PMID: 30845751) Renal failure (PMID: 30845751) Renal cell carcinoma (PMID: 26162894) Ovarian cancer (PMID: 30845751) Colorectal cancer (PMID: 26162894) Multiple sclerosis (PMID: 30845751) Atherosclerosis (PMID: 18220755) Diabetes mellitus (PMID: 18220755) Stomach cancer (PMID: 26162894) Biological process Cellular process: Apoptosis (PMID: 30845751) Signaling pa…	0.0606955	0.0145968	0.0420179	0.975601	0.0129808	0.0127678	Anova	1.00229	-1.20126	-1.20401	Simons K, Toomre D: Lipid rafts and signal transduction. Nat Rev Mol Cell Biol. 2000 Oct;1(1):31-9. [PubMed:11413487 ] Watson AD: Thematic review series: systems biology approaches to metabolic and cardiovascular disorders. Lipidomics: a global approach to lipid analysis in biological systems. J Lipid Res. 2006 Oct;47(10):2101-11. Epub 2006 Aug 10. [PubMed:16902246 ] Sethi JK, Vidal-Puig AJ: Them…
DG(36:4)	HMDB0007332	DG(18:4(6Z,9Z,12Z,15Z)/18:0/0:0)	Belongs to the class of organic compounds known as lineolic acids and derivatives. These are derivatives of lineolic acid. Lineolic acid is a polyunsaturated omega-6 18 carbon long fatty acid, with two CC double bonds at the 9- and 12-positions. DG(18:4(6Z,9Z,12Z,15Z)/18:0/0:0) is a diglyceride, or a diacylglycerol (DAG). It is a glyceride consisting of two fatty acid chains covalently bonded to …	Class Fatty Acyls Sub Class Lineolic acids and derivatives Direct Parent Lineolic acids and derivatives Alternative Parents: 1,2-diacylglycerols Fatty acid esters Dicarboxylic acids and derivatives Carboxylic acid esters Primary alcohols Organic oxides Hydrocarbon derivatives Carbonyl compounds	Health effect Insulin resistance (PMID: 26273583) Biological process Metabolic pathway Phosphatidylcholine Biosynthesis PC(18:4(6Z,9Z,12Z,15Z)/18:0) (PathBank: SMP0014539) Phosphatidylethanolamine Biosynthesis PE(18:4(6Z,9Z,12Z,15Z)/18:0) (PathBank: SMP0015379) De Novo Triacylglycerol Biosynthesis TG(18:4(6Z,9Z,12Z,15Z)/18:0/18:4(6Z,9Z,12Z,15Z)) (PathBank: SMP0025783) De Novo Triacylglycerol Bios…	0.0763852	0.00702795	0.0252881	0.976269	0.00684923	0.00668031	Anova	1.00201	-1.20057	-1.20298	Simons K, Toomre D: Lipid rafts and signal transduction. Nat Rev Mol Cell Biol. 2000 Oct;1(1):31-9. [PubMed:11413487 ] Watson AD: Thematic review series: systems biology approaches to metabolic and cardiovascular disorders. Lipidomics: a global approach to lipid analysis in biological systems. J Lipid Res. 2006 Oct;47(10):2101-11. Epub 2006 Aug 10. [PubMed:16902246 ] Sethi JK, Vidal-Puig AJ: Them…
TG(60:3)	-	-	-	-	-	0.0846829	-	-	-	-	-	-	-	-	-	Simons K, Toomre D: Lipid rafts and signal transduction. Nat Rev Mol Cell Biol. 2000 Oct;1(1):31-9. [PubMed:11413487 ] Watson AD: Thematic review series: systems biology approaches to metabolic and cardiovascular disorders. Lipidomics: a global approach to lipid analysis in biological systems. J Lipid Res. 2006 Oct;47(10):2101-11. Epub 2006 Aug 10. [PubMed:16902246 ] Sethi JK, Vidal-Puig AJ: Them…
PC(39:4)	-	-	-	-	-											Simons K, Toomre D: Lipid rafts and signal transduction. Nat Rev Mol Cell Biol. 2000 Oct;1(1):31-9. [PubMed:11413487 ] Watson AD: Thematic review series: systems biology approaches to metabolic and cardiovascular disorders. Lipidomics: a global approach to lipid analysis in biological systems. J Lipid Res. 2006 Oct;47(10):2101-11. Epub 2006 Aug 10. [PubMed:16902246 ] Sethi JK, Vidal-Puig AJ: Them…
PC(39:5)	-	-	-	-	-											-
PC(O-38:7)	-	-	-	-	-											Simons K, Toomre D: Lipid rafts and signal transduction. Nat Rev Mol Cell Biol. 2000 Oct;1(1):31-9. [PubMed:11413487 ] Watson AD: Thematic review series: systems biology approaches to metabolic and cardiovascular disorders. Lipidomics: a global approach to lipid analysis in biological systems. J Lipid Res. 2006 Oct;47(10):2101-11. Epub 2006 Aug 10. [PubMed:16902246 ] Sethi JK, Vidal-Puig AJ: Them…
TG(59:4)	HMDB0043125	TG(15:0/22:0/22:4(7Z,10Z,13Z,16Z))	Belongs to the class of organic compounds known as triacylglycerols. These are glycerides consisting of three fatty acid chains covalently bonded to a glycerol molecule through ester linkages. TG(15:0/22:0/22:4(7Z,10Z,13Z,16Z)) is a monobehenic acid triglyceride. Triglycerides (TGs or TAGs) are also known as triacylglycerols or triacylglycerides, meaning that they are glycerides in which the glyc…	Class Glycerolipids Sub Class Triradylcglycerols Direct Parent Triacylglycerols Alternative Parents: Tricarboxylic acids and derivatives Fatty acid esters Carboxylic acid esters Organic oxides Hydrocarbon derivatives Carbonyl compounds	Health effect Atherosclerosis (PMID: 21968696) Metabolic syndrome (PMID: 10357572) Thyroxine treatment (PMID: 7240960) Cardiovascular disease (PMID: 21968696) Pancreatitis (PMID: 30083325) Metabolic pathway: De Novo Triacylglycerol Biosynthesis TG(15:0/22:0/22:4(7Z,10Z,13Z,16Z)) (PathBank: SMP0017067) Biological role Nutrient (PMID: 121689) Fat storage (PMID: 3812339)											Simons K, Toomre D: Lipid rafts and signal transduction. Nat Rev Mol Cell Biol. 2000 Oct;1(1):31-9. [PubMed:11413487 ] Watson AD: Thematic review series: systems biology approaches to metabolic and cardiovascular disorders. Lipidomics: a global approach to lipid analysis in biological systems. J Lipid Res. 2006 Oct;47(10):2101-11. Epub 2006 Aug 10. [PubMed:16902246 ] Sethi JK, Vidal-Puig AJ: Them…
