# Supplementary material for: Impact of the natural female reproductive aging on the rat serum lipidome
Source: Clin Sci (Lond). 2025 Sep 18;139(18):957–77. doi: 10.1042/CS20255841 (PMC12616427; doi:10.1042/CS20255841)
Supplement: 3undefined [file cs-139-18-CS20255841-s005.xlsx]

## Sheet: S3
Metabolites	p value	adjusted p value (FDR)	Fold-change
			Reg-Ma vs. Irreg-Ma	Reg-Ma vs. Acyc-Ma	Irreg-Ma vs. Acyc-Ma
LysoPC(18:3)-iso1-sn2	9.8462e-05	0.00208843	-1.23864	-1.90186	-1.53545
LysoPC(18:3)-iso1-sn1	5.41935e-05	0.00208843	-1.294	-1.97631	-1.52729
ChoE(20:2)	1.30196e-05	0.00208843	-1.23093	-1.72979	-1.40527
PC(30:0)	5.8588e-05	0.00208843	-1.28507	-1.81698	-1.41391
PC(34:5)	9.61745e-05	0.00208843	-1.29985	-1.88497	-1.45014
PC(35:2)	2.98231e-05	0.00208843	-1.31958	-2.00812	-1.52179
PC(35:3)	6.00742e-05	0.00208843	-1.20233	-1.79398	-1.49208
PC(36:2)	8.53579e-05	0.00208843	-1.17316	-1.39484	-1.18895
PC(36:3)	9.43605e-05	0.00208843	-1.18917	-1.58962	-1.33675
PC(36:4)	7.15218e-05	0.00208843	-1.1377	-1.36203	-1.19718
PC(36:5)	6.8363e-05	0.00208843	-1.16953	-1.38963	-1.18819
PC(37:2)	2.9069e-05	0.00208843	-1.27569	-2.03147	-1.59245
PC(37:5)	2.94861e-05	0.00208843	-1.26875	-1.94093	-1.5298
PC(38:2)	9.00627e-05	0.00208843	-1.31343	-1.95293	-1.48689
PC(38:7)	1.52164e-05	0.00208843	-1.6221	-2.51101	-1.548
PC(40:2)	5.17138e-05	0.00208843	-1.29728	-1.89037	-1.45718
PC(40:9)	5.09129e-05	0.00208843	-1.26446	-1.80467	-1.42723
PC(42:2)	5.4715e-05	0.00208843	-1.30067	-2.04288	-1.57063
TG(56:7)	7.4891e-05	0.00208843	1.12503	-1.62887	-1.83254
PC(32:0)	0.00012859	0.00235553	-1.17601	-1.51164	-1.2854
PC(34:2)	0.000127152	0.00235553	-1.13053	-1.29919	-1.14919
PC(37:1)	0.000126723	0.00235553	-1.20041	-1.82485	-1.5202
PC(33:0)	0.000152803	0.00267737	-1.11491	-1.97739	-1.77358
PC(35:5)	0.000179662	0.00301683	-1.23595	-1.83224	-1.48245
LysoPC(19:0)	0.000271394	0.00353198	-1.13438	-1.47783	-1.30276
LysoPC(20:0)	0.000261516	0.00353198	-1.19027	-1.45549	-1.22283
PC(32:2)	0.000236308	0.00353198	-1.30461	-1.81189	-1.38883
PC(34:0)	0.000271691	0.00353198	-1.22886	-1.6262	-1.32334
PC(38:4)	0.00026843	0.00353198	-1.08664	-1.24648	-1.1471
PC(39:4)	0.000256009	0.00353198	-1.15979	-1.77033	-1.52642
PC(44:4)	0.0002448	0.00353198	-1.18396	-1.65327	-1.39639
PC(40:1)	0.000286179	0.00360406	-1.25833	-1.7153	-1.36316
PC(33:2)	0.000357745	0.00436882	-1.26703	-1.84502	-1.45618
PC(31:0)	0.000390402	0.00437033	-1.20956	-1.809	-1.49559
PC(42:3)	0.000377848	0.00437033	-1.2496	-2.05428	-1.64395
PC(O-34:3)	0.000384769	0.00437033	-1.19144	-1.47358	-1.2368
PC(40:8)	0.000403073	0.00439022	-1.15715	-1.52277	-1.31597
5alpha-androstan-3,17-diol-monosulfate-iso3	0.000414117	0.00439182	2.26601	5.22727	2.30682
LysoPE(19:0)-sn2	0.000465438	0.00469157	1.24238	-1.86079	-2.3118
PC(38:1)	0.000465664	0.00469157	-1.19196	-1.90256	-1.59617
PC(O-30.1)	0.000495425	0.00486967	-1.17707	-1.60835	-1.36641
PC(36:6)	0.000576909	0.00553558	-1.19044	-1.78228	-1.49717
PC(39:5)	0.000602549	0.00564715	-1.1551	-1.77539	-1.537
PC(37:4)	0.000617945	0.00565982	-1.16172	-1.74721	-1.50399
PC(37:6)	0.000685261	0.00613689	-1.21204	-1.84162	-1.51944
PC(34:3)	0.000780359	0.00683662	-1.14887	-1.65342	-1.43917
PC(34:4)	0.000858358	0.00734392	-1.2108	-1.71378	-1.41541
PC(36:0)	0.00087471	0.00734392	-1.2832	-1.79322	-1.39745
LysoPC(19:0)-sn1	0.00100353	0.00809596	-1.25517	-1.65437	-1.31804
LysoPC(20:5)	0.00102168	0.00809596	-1.11128	-1.38227	-1.24385
PC(35:4)	0.00104464	0.00809596	-1.15241	-1.6741	-1.4527
PC(O-42:4)	0.00102538	0.00809596	-1.19809	-1.42169	-1.18662
LysoPC(20:0)-sn1	0.0011106	0.00844473	-1.28868	-1.62872	-1.26386
TG(56:8)	0.00118291	0.008828	-1.18401	-1.54206	-1.3024
17,18-DiHETE	0.00121506	0.00890306	-2.42059	1.94314	4.70355
LysoPC(20:5)-sn1	0.00125125	0.00900452	-1.27044	-2.09461	-1.64874
PC(O-38:4)	0.00131526	0.00929914	-1.22983	-1.49266	-1.21372
LysoPC(17:0)-sn2	0.00143075	0.0095492	-1.22952	-1.98809	-1.61696
LysoPC(17:0)-sn1	0.00146114	0.0095492	-1.0975	-1.48234	-1.35065
LysoPC(18:2)	0.00140601	0.0095492	-1.07688	-1.26734	-1.17687
PC(36:1)	0.00146911	0.0095492	-1.27421	-1.59095	-1.24858
PC(O-36:4)	0.00143796	0.0095492	-1.18599	-1.40692	-1.18628
ChoE(22:4)	0.00163212	0.0104404	-1.16049	-1.50754	-1.29905
ChoE(18:2)	0.00175083	0.0108551	-1.18028	-1.26848	-1.07473
PC(40:6)	0.00174402	0.0108551	-1.18609	-1.37	-1.15506
PC(O-32:1)	0.00179339	0.0109506	-1.13415	-1.4339	-1.2643
PE(36:4)	0.0019281	0.0115974	-1.42906	-1.94252	-1.35929
PC(35:1)	0.00210581	0.01248	-1.17355	-1.63535	-1.39351
LysoPC(20:5)-sn2	0.00217093	0.0125609	-1.41803	-2.26765	-1.59915
LysoPE(20:2)-sn1	0.00221297	0.0125609	-1.14503	-1.62136	-1.41599
PC(O-38:7)	0.00221088	0.0125609	-1.21605	-1.47407	-1.21218
LysoPC(20:2)-sn2	0.00239869	0.0131261	-1.19025	-1.59849	-1.34298
PC(42:10)	0.00241026	0.0131261	-1.18465	-1.615	-1.36327
TG(59:4)	0.0024096	0.0131261	-1.15847	-2.17214	-1.87501
LysoPC(22:0)	0.00262011	0.0140787	-1.11128	-1.29402	-1.16443
PC(38:6)	0.00270356	0.014336	-1.14788	-1.3831	-1.20491
PC(O-38:6)	0.00287356	0.0148467	-1.20482	-1.44316	-1.19782
PE(O-38:5)	0.00286217	0.0148467	-1.21286	-1.42766	-1.1771
LysoPC(O-20:6p)	0.00291313	0.0148607	-1.03812	-1.27279	-1.22605
LysoPC(23:0)	0.00315521	0.0158944	-1.1967	-1.34888	-1.12716
LysoPC(24:0)	0.00325522	0.0160272	-1.16751	-1.31548	-1.12674
PC(42:7)	0.00330088	0.0160272	-1.17601	-1.73545	-1.47571
PC(O-40:4)	0.00327357	0.0160272	-1.22449	-1.46654	-1.19767
LysoPE(18:0)-sn1	0.003529	0.0167489	-1.12058	-1.42853	-1.27481
PC(34:1)	0.0036157	0.0167489	-1.16924	-1.36949	-1.17127
PC(38:5)	0.00360658	0.0167489	-1.1027	-1.46775	-1.33105
PC(40:7)	0.00361576	0.0167489	-1.15752	-1.68186	-1.45299
PC(O-40:3)	0.00377644	0.0172944	-1.21026	-1.42037	-1.17361
LysoPE(22:6)-sn2	0.00384317	0.0174022	-1.16466	-1.69029	-1.45132
LysoPE(22:4)-sn2	0.00390065	0.0174662	-1.12381	-1.48974	-1.32561
TG(59:3)	0.00398137	0.0176318	-1.1168	-2.49611	-2.23505
PC(31:1)	0.00419788	0.0183885	-1.24059	-1.85975	-1.49908
PC(O-42:5)	0.00434751	0.0188392	-1.17936	-1.37752	-1.16803
LysoPC(18:2)-sn2	0.00467	0.0196043	-1.07567	-1.32429	-1.23113
LysoPC(20:2)-sn1	0.00463916	0.0196043	-1.14358	-1.57696	-1.37897
LysoPC(20:0)-sn2	0.00458446	0.0196043	-1.53041	-1.62331	-1.06071
LysoPE(19:0)-sn1	0.00475311	0.0197474	-1.15656	-1.72834	-1.49438
LysoPC(18:0)-sn2	0.00504045	0.0207276	-1.10725	-1.22274	-1.10431
LysoPC(22:6)	0.00523899	0.0213264	-1.11013	-1.47715	-1.33061
LysoPE(18:3)-iso1-sn1	0.00570213	0.0218812	-1.11135	-1.59076	-1.43137
LysoPE(18:0)-sn2	0.00575536	0.0218812	-1.07644	-1.3684	-1.27122
PC(O-38:5)	0.00565215	0.0218812	-1.24225	-1.53366	-1.23458
PE(38:4)	0.00575402	0.0218812	-1.39635	-1.8622	-1.33362
SM(18:1-23:1)	0.00571979	0.0218812	-1.08575	-1.24114	-1.14312
TG(56:9)	0.00563382	0.0218812	-1.0223	-1.40501	-1.37436
TG(60:5)	0.00543379	0.0218812	-1.16238	-2.12632	-1.82928
SM(18:1-25:1)	0.00603936	0.0227464	-1.12619	-1.24261	-1.10337
TG(48:0)	0.00614999	0.0229486	-4.00393	-3.92846	1.01921
PE(O-36:5)	0.00632846	0.0233979	-1.19221	-1.3335	-1.11851
PC(O-36:5)	0.00660304	0.0241911	-1.11472	-1.38228	-1.24002
TG(56:6)	0.00668665	0.0242767	-1.50313	-1.6067	-1.0689
DG(36:4)	0.00702795	0.0252881	1.00201	-1.20057	-1.20298
PC(O-36:1)	0.00719765	0.0256695	-1.23172	-1.36639	-1.10933
TG(60:4)	0.00781477	0.0276259	-1.10909	-2.17155	-1.95795
PC(33:1)	0.00798592	0.0279854	-1.20162	-1.61979	-1.348
LysoPC(20:4)-sn2	0.00814662	0.0283025	-1.02167	-1.16823	-1.14345
SM(18:1-16:1)	0.00839345	0.0289108	-1.09253	-1.22526	-1.12149
SM(18:1-15:0)	0.00848568	0.0289808	-1.11368	-1.30718	-1.17375
LysoPC(18:0)-sn2	0.00864546	0.0292783	-1.05996	-1.11271	-1.04976
LysoPC(22:6)-sn2	0.00920971	0.0306736	-1.07413	-1.31408	-1.22339
LysoPC(17:0)	0.00913716	0.0306736	-1.09644	-1.34934	-1.23065
LysoPC(22:1)-sn1	0.00937058	0.0309536	-1.20101	-1.40372	-1.16878
LysoPE(22:6)	0.00945791	0.0309881	-1.16728	-1.51122	-1.29465
LysoPC(20:2)	0.0101898	0.0327001	-1.12606	-1.41571	-1.25722
PC(40:5)	0.0102239	0.0327001	-1.23834	-1.51516	-1.22354
PC(42:8)	0.0101404	0.0327001	-1.04754	-1.26584	-1.20838
LysoPE(22:5)-sn2	0.0107364	0.0335409	-1.13714	-1.6321	-1.43526
PC(39:6)	0.0106108	0.0335409	-1.27853	-1.70961	-1.33716
TG(53:4)	0.0106538	0.0335409	-1.54418	-2.2655	-1.46712
LysoPC(22:2)-sn1	0.0114359	0.0354511	-1.29924	-1.62626	-1.2517
LysoPE(18:1)-sn1	0.012034	0.0370206	-1.12645	-1.68216	-1.49333
PE(34:2)	0.0122016	0.0372519	-1.49543	-1.8564	-1.24138
TG(58:5)	0.0123785	0.0375077	-1.05876	-1.69582	-1.6017
PC(O-40:6)	0.0129273	0.0387592	-1.35856	-1.36707	-1.00627
TG(56:3)	0.01308	0.0387592	-1.20102	-2.04634	-1.70383
TG(56:5)	0.0130624	0.0387592	-1.66594	-1.97171	-1.18355
T4	0.0134271	0.0392111	1.1174	1.32553	1.18626
LysoPE(18:2)	0.0133984	0.0392111	-1.02574	-1.38601	-1.35122
PE(36:2)	0.0135619	0.0393197	-1.44723	-1.8474	-1.27651
LysoPC(20:4)-sn2	0.0145968	0.0420179	1.00229	-1.20126	-1.20401
TG(60:3)	0.0149427	0.0427087	-1.04666	-1.97438	-1.88636
TG(59:2)	0.0159407	0.0452403	-1.42862	-3.22173	-2.25513
TG(57:3)	0.0164997	0.0464992	1.00388	-1.76458	-1.77142
DG(36:3)	0.0168546	0.0471694	-1.05244	-1.21329	-1.15284
LysoPE(16:0)	0.0186668	0.0515292	-1.04993	-1.21365	-1.15593
TG(51:4)	0.018796	0.0515292	-1.54226	-2.25156	-1.45991
TG(58:3)	0.0187119	0.0515292	-1.0465	-2.02632	-1.93628
TG(52:7)	0.0211246	0.0567548	-1.07204	-1.53482	-1.43167
TG(54:3)	0.0210644	0.0567548	-1.71904	-2.3088	-1.34308
MCA-iso3	0.0209202	0.0567548	2.48366	3.38963	1.36478
TG(55:2)	0.021278	0.0567882	-1.07786	-2.02493	-1.87866
LysoPC(22:6)-sn1	0.0231563	0.0594395	-1.05236	-1.20912	-1.14896
LysoPE(17:0)-sn1	0.0230365	0.0594395	-1.06532	-1.46433	-1.37454
LysoPE(20:1)-sn2	0.0231544	0.0594395	-1.14476	-1.5252	-1.33233
ChoE(17:0)	0.0231103	0.0594395	1.02291	-1.34943	-1.38034
LysoPC(18:1)	0.0224298	0.0594395	-1.05654	-1.21895	-1.15372
SM(18:1-17:1)	0.0227281	0.0594395	-1.02804	-1.19676	-1.16411
LysoPC(22:5)-sn1	0.0242744	0.0619151	-1.08219	-1.41963	-1.31182
LysoPE(22:6)-sn1	0.0247708	0.0627652	-1.1474	-1.64541	-1.43404
LysoPC(18:1)-sn2	0.0250749	0.0627652	-1.05186	-1.42026	-1.35023
TG(58:4)	0.0249601	0.0627652	1.0565	-2.01136	-2.12499
LysoPE(18:1)-sn2	0.0256455	0.062895	-1.11957	-1.63005	-1.45595
PC(30:1)	0.0257511	0.062895	-1.32709	-1.76976	-1.33356
TG(49:3)	0.0256288	0.062895	-5.57508	-5.6342	-1.0106
TG(60:1)	0.0256843	0.062895	1.32207	-1.79913	-2.37857
PC(39:8)	0.025968	0.0629158	-1.12918	-1.30165	-1.15274
TG(53:3)	0.0260718	0.0629158	-1.49499	-2.03562	-1.36163
TG(54:4)	0.026882	0.0644848	-1.51915	-2.03032	-1.33649
LysoPE(20:5)-sn1	0.027732	0.0654872	-1.06182	-1.67905	-1.58129
LysoPC(24:1)	0.027757	0.0654872	-1.14327	-1.31573	-1.15084
PC(32:1)	0.0277908	0.0654872	-1.34004	-1.69798	-1.26711
TG(54:5)	0.0279499	0.0654872	-1.36897	-1.72574	-1.26062
LysoPC(18:0e)	0.0288199	0.0671353	-1.16701	-1.16147	1.00476
TG(58:1)	0.0292665	0.0677838	1.21623	-1.82248	-2.21655
SM(18:1-25:0)	0.0295393	0.0680248	-1.12605	-1.23082	-1.09304
FA(14:1)-iso1	0.0307454	0.0701109	1.24591	2.02496	1.62528
SM(18:1-24:0)	0.0307931	0.0701109	-1.09863	-1.18909	-1.08234
LysoPC(22:1)	0.0312943	0.0708517	-1.11957	-1.22031	-1.08998
LysoPC(22:5)-sn2	0.0315845	0.0711092	-1.09501	-1.41807	-1.29502
TG(58:2)	0.0319339	0.0714964	-1.02739	-2.15772	-2.1002
TG(51:2)	0.0324099	0.0721612	-1.65901	-1.92097	-1.15791
LysoPE(20:4)-sn2	0.0333417	0.0727503	-1.07235	-1.3919	-1.29799
LysoPE(16:0)-sn1	0.0332315	0.0727503	-1.09272	-1.34538	-1.23123
LysoPE(20:1)-sn1	0.0333965	0.0727503	-1.09071	-1.52537	-1.39851
LysoPC(22:2)-sn2	0.0333654	0.0727503	-1.01111	-1.36111	-1.34615
CA	0.0357006	0.0767104	1.75263	2.19208	1.25074
ChoE(20:5)	0.0358127	0.0767104	-1.21966	-1.56889	-1.28634
SM(18:1-22:1)	0.0361352	0.0767104	-1.05833	-1.18479	-1.11949
TG(54:7)	0.0361662	0.0767104	-1.326	-1.61885	-1.22086
TG(60:2)	0.0357768	0.0767104	1.0116	-2.01657	-2.03997
PC(38:3)	0.0369979	0.0775069	-1.28792	-1.62554	-1.26215
SM(18:1-14:0)	0.0367922	0.0775069	-1.18338	-1.3754	-1.16226
SM(18:1-24:4)	0.0371187	0.0775069	-1.10081	-1.27905	-1.16192
PC(O-34:1)	0.0374758	0.0778492	-1.14637	-1.18849	-1.03674
LysoPC(15:0)	0.0399363	0.082535	-1.04367	-1.24034	-1.18843
LysoPE(22:5)-sn1	0.0427028	0.0874198	-1.20456	-1.60056	-1.32875
TG(52:4)	0.0427338	0.0874198	-1.30483	-1.53157	-1.17377
LysoPE(20:2)-sn2	0.0444438	0.0903763	-1.27513	-1.62249	-1.27241
LysoPC(16:0)	0.0446275	0.0903763	-1.01526	-1.06848	-1.05243
LysoPE(18:2)-sn2	0.0478394	0.0963965	-1.0661	-1.3677	-1.28289
TG(54:2)	0.0480977	0.0964346	-1.56493	-2.06037	-1.31659
LysoPC(20:3)-sn2	0.0491918	0.0976566	-1.20968	-1.56767	-1.29594
TG(48:2)	0.0491187	0.0976566	-4.36295	-3.27427	1.33249
PC(O-42:3)	0.0508528	0.100459	-1.16923	-1.28749	-1.10114
LysoPE(17:0)-sn2	0.0530471	0.103884	-1.10548	-1.68699	-1.52602
LysoPC(20:1)-sn1	0.0531019	0.103884	-1.09427	-1.50968	-1.37962
LysoPC(20:1)	0.0536704	0.104276	-1.09546	-1.37777	-1.2577
TG(53:2)	0.0538197	0.104276	-1.48332	-1.87786	-1.26598
LysoPC(18:3)	0.0555419	0.107098	1.04124	-1.24784	-1.29931
PC(40:4)	0.0606766	0.116441	-1.19318	-1.43503	-1.2027
LysoPE(18:3)-iso2-sn1	0.0643947	0.122411	-1.07323	-1.43564	-1.33769
TG(57:2)	0.0641257	0.122411	-1.38319	-3.09336	-2.23639
TG(50:5)	0.0649583	0.122902	-1.44241	-1.83256	-1.27048
SM(18:1:2:17:0)	0.0661291	0.123954	-1.05126	-1.21864	-1.15922
TG(52:6)	0.0660365	0.123954	-1.37654	-1.78445	-1.29633
LysoPC(17:1)	0.0666149	0.12396	-1.09769	-1.35495	-1.23437
TG(56:2)	0.0667479	0.12396	-1.00492	-1.8748	-1.86563
SM(18:1:2:23:0)	0.0670715	0.12399	-1.13436	-1.20795	-1.06487
TG(52:5)	0.0687733	0.126555	-1.4449	-1.80081	-1.24632
LysoPC(18:2)-sn1	0.0708685	0.129818	-1.04889	-1.21027	-1.15386
LysoPC(18:3)-iso2-sn2	0.0736857	0.134368	1.01946	-1.26058	-1.28511
LysoPE(20:4)	0.0749009	0.135969	-1.02333	-1.23701	-1.20881
LysoPC(15:0)-sn2	0.0763458	0.13797	-1.00033	-1.29792	-1.29749
TG(52:3)	0.0780749	0.140465	-1.35924	-1.53264	-1.12756
LysoPE(16:0)-sn2	0.0791929	0.141843	-1.08945	-1.31309	-1.20527
LysoPE(18:2)-sn1	0.0802967	0.143184	-1.06013	-1.39382	-1.31477
LysoPC(20:3)-sn1	0.0813193	0.144369	-1.21144	-1.70892	-1.41065
LysoPC(22:5)	0.0854492	0.151035	-1.16493	-1.43216	-1.2294
TG(56:10)	0.0865819	0.152369	1.05798	-1.33107	-1.40825
LysoPC(18:1)-sn1	0.0875863	0.153466	1.05987	-1.20859	-1.28095
ChoE(16:0)	0.0914933	0.159618	-1.13436	-1.12141	1.01154
DG(36:5)	0.0944047	0.163987	1.10475	-1.05852	-1.1694
LysoPC(22:4)	0.0960079	0.166057	-1.12704	-1.45103	-1.28747
LysoPE(20:4)-sn1	0.0968287	0.166761	-1.05446	-1.3618	-1.29146
LysoPC(22:4)-sn2	0.0980425	0.168132	-1.04834	-1.39136	-1.32719
LysoPC(14:0)-sn2	0.0991308	0.169278	-1.10535	-1.27979	-1.15782
LysoPE(15:0)-sn1	0.0997071	0.169544	-1.06367	-1.37266	-1.29049
DCA	0.100602	0.170347	1.44106	-1.03589	-1.49278
LysoPC(20:3)	0.105798	0.178396	-1.17131	-1.48521	-1.268
LysoPC(18:3)-iso2-sn1	0.106425	0.178705	1.04028	-1.214	-1.2629
SM(18:1-24:2)	0.107821	0.180298	-1.05442	-1.14319	-1.08419
FA(16:1)-iso1	0.109637	0.182577	1.11586	1.2185	1.09198
LysoPE(22:4)-sn1	0.114997	0.190716	-1.16862	-1.43878	-1.23118
TG(50:0)	0.118295	0.195381	-1.70738	-1.89161	-1.1079
LysoPC(20:1)-sn2	0.119045	0.195816	-1.04805	-1.42709	-1.36166
FA(20:1)	0.122645	0.200919	-1.0169	-1.27458	-1.2534
LysoPE(22:3)-sn2	0.125219	0.204304	-1.41981	-1.37028	1.03614
LysoPC(14:0)-sn1	0.126861	0.206149	-1.21034	-1.35812	-1.12209
LysoPC(22:3)-sn2	0.129906	0.210249	1.02192	-1.27367	-1.30159
LysoPC(18:0)-sn1	0.131192	0.211481	-1.00075	-1.14361	-1.14275
SM(18:1-16:0)	0.133888	0.214968	-1.09189	-1.17401	-1.07522
9(10)-EpOME	0.136375	0.216374	-1.12068	-1.47225	-1.31372
ChoE(18:3)	0.135978	0.216374	-1.16441	-1.2453	-1.06947
TG(48:3)	0.135946	0.216374	-4.26543	-3.85052	1.10776
SM(18:1-22:3)	0.140731	0.22241	1.03485	1.11396	1.07645
TG(52:1)	0.142707	0.224652	-1.56133	-1.77085	-1.13419
LysoPC(22:4)-sn1	0.14527	0.227797	-1.0803	-1.37027	-1.26842
ChoE(18:0)	0.147811	0.230883	-1.2044	-1.24585	-1.03441
LysoPC(O-18:1p)	0.150688	0.234468	-1.12686	1.00046	1.12737
TG(50:4)	0.153742	0.238301	-1.87809	-2.09811	-1.11715
TG(52:2)	0.156093	0.241017	-1.76647	-1.73489	1.0182
DG(38:7)	0.159088	0.244704	1.21295	1.01908	-1.19024
TG(50:2)	0.162891	0.249602	-1.80466	-1.79808	1.00366
TG(50:1)	0.163646	0.249809	-1.83091	-1.77304	1.03264
FA(14:1)-iso2	0.165937	0.252349	1.40237	1.33543	-1.05012
LysoPE(18:1)	0.171457	0.259764	1.0208	-1.49464	-1.52572
LCA	0.173291	0.2606	2.03737	1.35331	-1.50548
MCA-iso2	0.173302	0.2606	2.23506	1.83709	-1.21663
TG(54:6)	0.181081	0.271285	-1.23644	-1.30103	-1.05224
SM(18:1-24:1)	0.182958	0.273082	-1.07811	-1.13462	-1.05242
FA(18:0)	0.185367	0.274643	-1.12877	-1.16972	-1.03628
ChoE(22:5)	0.184877	0.274643	-1.12124	-1.22701	-1.09434
TG(58:11)	0.193349	0.28542	1.12112	-1.17673	-1.31926
LysoPE(20:3)-sn2	0.198317	0.291685	-1.08659	-1.34446	-1.23732
TG(50:3)	0.201769	0.295683	-1.88949	-1.92126	-1.01682
SM(18:1-20:1)	0.205659	0.300292	-1.03578	-1.12903	-1.09003
LysoPC(20:4)-sn1	0.207561	0.300889	1.02588	-1.0696	-1.09728
TG(56:1)	0.207525	0.300889	-1.00181	-2.18187	-2.17794
MG(18:2)	0.214961	0.30939	1.31333	1.17555	-1.1172
9,10,13-TriHOME	0.214468	0.30939	-1.08318	-1.30949	-1.20893
CDCA	0.228255	0.327356	1.89794	1.50815	-1.25846
FA(18:3)-iso2	0.238048	0.340189	1.31419	1.18369	-1.11025
LysoPC(16:0)-sn2	0.239159	0.340569	-1.0211	-1.11089	-1.08793
ChoE(20:4)	0.241315	0.342429	-1.09536	-1.11166	-1.01488
FA(20:0)	0.243571	0.343308	-1.14525	-1.18418	-1.03399
LysoPC(O-24:1p)	0.243638	0.343308	-1.10288	-1.1138	-1.00991
SM(18:1-21:0)	0.248959	0.349583	-1.07737	-1.14254	-1.06049
MCA-iso1	0.262972	0.367978	1.72387	1.77061	1.02711
LysoPE(20:5)-sn2	0.271246	0.377768	-1.18125	-1.61875	-1.37037
LysoPE(20:3)-sn1	0.271843	0.377768	-1.06458	-1.28026	-1.2026
Cer(18:1-24:0)	0.272963	0.378021	-1.077	-1.18162	-1.09714
SM(18:1-22:0)	0.275924	0.380813	-1.09398	-1.12894	-1.03196
PC(O-44:5)	0.288284	0.396514	-1.08793	-1.18338	-1.08774
FA(12:1)	0.290023	0.397548	1.24171	1.26038	1.01504
LysoPC(O-20:1p)	0.297408	0.40629	-1.08334	1.01197	1.09631
13(s)-HOTrE	0.3107	0.423014	-1.10905	1.24846	1.3846
TG(48:1)	0.312028	0.423392	-2.34145	-1.94022	1.2068
ChoE(17:1)	0.316015	0.425933	-1.0224	-1.22448	-1.19765
LysoPE(18:3)-iso1-sn2	0.315521	0.425933	5.1	2.60426	-1.95833
DG(34:2)	0.325031	0.436625	-1.03704	-1.02893	1.00788
LysoPC(16:0)-sn1	0.330375	0.440865	-1.07959	-1.14019	-1.05613
LysoPC(16:0)-e	0.330196	0.440865	-1.09482	-1.05207	1.04063
ChoE(22:6)	0.332457	0.442179	-1.14581	-1.16851	-1.01981
UDCA-S/HDCA-S	0.336065	0.444996	-1.00847	1.66311	1.6772
11(12)-DiHET	0.337887	0.444996	1.31846	-1.01568	-1.33914
MG(18:0)	0.337661	0.444996	1.38076	1.39018	1.00683
ChoE(14:0)	0.346411	0.454735	1.12535	-1.04034	-1.17074
FA(13:0)	0.349514	0.455839	1.09743	1.14856	1.04659
DG(38:6)	0.349063	0.455839	1.21532	1.12434	-1.08092
13-HDHA	0.371296	0.482685	-1.44683	-1.06893	1.35352
LysoPE(14:0)-sn1	0.374679	0.485517	-1.13939	-1.18345	-1.03867
LysoPC(14:0)	0.376848	0.486762	-1.08375	-1.15319	-1.06407
FA(14:0)	0.387743	0.499235	1.19518	1.18988	-1.00445
FA(11:0)	0.389606	0.500036	1.03608	-1.01758	-1.05429
12(13)-EpOME	0.394332	0.504494	1.20082	1.21137	1.00879
DG(36:2)	0.39707	0.506389	-1.15562	-1.17897	-1.0202
FA(9:0)	0.40841	0.519209	-1.026	-1.04308	-1.01665
LysoPC(15:0)-sn1	0.416084	0.526028	-1.02542	-1.18354	-1.1542
SM(18:1-20:4)	0.416384	0.526028	-1.0029	-1.10733	-1.10413
LysoPC(16:1)-sn2	0.435734	0.547043	-1.03421	-1.21812	-1.17782
DG(34:3)	0.435073	0.547043	-1.10095	-1.24131	-1.12749
FA(20:4)	0.438901	0.549308	1.0262	1.0404	1.01385
FA(20:2)	0.453457	0.565769	-1.03389	-1.14641	-1.10882
FA(16:1)-iso2	0.462767	0.575602	1.18835	1.17963	-1.00739
12(13)-DiHOME	0.468906	0.581443	1.25672	1.18219	-1.06304
LysoPC(16:1)-sn1	0.47395	0.584447	-1.02378	-1.21568	-1.18745
LysoPC(O-22:1p)	0.474228	0.584447	-1.10086	-1.05519	1.04329
LysoPE(22:1)-sn1	0.485428	0.594612	-1.18125	-1.155	1.02273
TG(60:12)	0.485012	0.594612	1.02468	-1.13653	-1.16457
FA(15:0)	0.536503	0.655184	1.11936	1.08755	-1.02925
SM(18:1-18:1)	0.538285	0.655374	1.01436	-1.08132	-1.09684
FA(22:5)-iso2	0.544788	0.661294	-1.0345	1.06498	1.10173
LysoPC(16:1)	0.547662	0.662787	-1.08949	-1.16932	-1.07327
DG(36:1)	0.556315	0.671243	1.03313	-1.13613	-1.17377
LysoPE(14:0)-sn2	0.559076	0.67256	1.04762	-1.05398	-1.10417
9(10)-DiHOME	0.571062	0.684934	1.23148	1.11645	-1.10303
FA(22:3)	0.574242	0.686704	-1.13137	-1.06635	1.06098
FA(18:2)	0.578796	0.690103	1.07863	1.03863	-1.03851
UDCA/HDCA	0.581664	0.691477	1.46041	1.10724	-1.31896
15(16)-EpODE	0.584281	0.692545	-1.1761	1.09201	1.28431
TX B2	0.58853	0.695535	1.06035	1.15996	1.09394
FA(18:3)-iso1	0.593981	0.699925	1.12806	1.10231	-1.02337
TG(58:10)	0.597103	0.701552	1.11226	-1.02614	-1.14133
FA(10:0)	0.599857	0.70274	1.06347	1.01141	-1.05147
TCDCA-S	0.605233	0.705827	1.376	-1.03488	-1.424
Cer(18:1-23:0)	0.605995	0.705827	-1.07496	-1.10981	-1.03242
5(s)-HETE	0.613763	0.712815	1.17729	-1.03215	-1.21515
TUDCA/THDCA	0.616909	0.714408	1.42302	-1.11757	-1.59033
ChoE(18:1)	0.6199	0.715815	-1.08451	-1.07052	1.01307
FA(20:5)	0.621724	0.715871	1.16522	1.03244	-1.12861
LysoPE(22:3)-sn1	0.629847	0.723158	-1.24519	-1.27885	-1.02703
DG(45:12)	0.633938	0.725787	1.003	1.08605	1.08279
T3	0.642228	0.733195	-1.15625	-1.03125	1.12121
5,15-DiHETE	0.644686	0.733922	1.07452	-1.0158	-1.0915
GDCA	0.650008	0.735823	1.9999	1.03156	-1.93871
15,16-DiHODE	0.649186	0.735823	1.22764	1.09383	-1.12233
Cer(18:1-24:1)	0.654848	0.739226	-1.02796	-1.09925	-1.06935
PE(O-38:6)	0.684228	0.770234	2.13899	1.09364	-1.95584
FA(20:3)	0.697267	0.782726	-1.0739	-1.08022	-1.00588
DG(38:2)	0.704067	0.788164	1.08561	1.08384	-1.00163
TCDCA	0.706354	0.788533	-1.0329	-1.22158	-1.18267
GMCA	0.709289	0.789622	2.06647	-1.19938	-2.47849
FA(12:0)	0.71967	0.798973	1.09084	1.08151	-1.00863
FA(8:0)	0.739712	0.818966	-1.00836	-1.016	-1.00757
ChoE(20:3)	0.74572	0.823356	-1.03709	-1.10396	-1.06448
FA(18:1)	0.757551	0.834134	1.05597	1.02924	-1.02597
LysoPE(22:1)-sn2	0.761124	0.835784	-1.08841	1.0897	1.18605
LysoPC(14:1)-sn1	0.773675	0.847258	-1.06094	-1.14115	-1.0756
15(s)-HETE	0.783329	0.855506	1.01425	1.08961	1.0743
TG(60:10)	0.789341	0.859741	-1.1824	-1.02262	1.15625
5alpha-androstan-3,17-diol-monosulfate-iso1	0.793539	0.861984	2.13333	1.68421	-1.26667
TG(58:9)	0.808748	0.876144	1.06199	1.00296	-1.05885
9(s)-HODE	0.820337	0.879244	1.05081	-1.05154	-1.10496
12(s)-HETE	0.818224	0.879244	-1.03393	1.04585	1.08133
LysoPC(O-16:1p)	0.815814	0.879244	-1.02893	-1.03017	-1.00121
LysoPE(22:2)-sn2	0.817321	0.879244	1.05882	-1.06944	-1.13235
SM(18:1-20:0)	0.822574	0.879303	1.00152	1.03892	1.03735
GHDCA/GUDCA	0.830136	0.879994	1.78618	1.53778	-1.16153
GCA	0.828972	0.879994	1.81172	1.36652	-1.3258
DG(34:1)	0.831954	0.879994	-1.11695	-1.13493	-1.0161
9,12,13-TriHOME	0.826929	0.879994	1.06331	-1.0005	-1.06384
ChoE(16:1)	0.848631	0.895284	-1.04643	-1.08872	-1.04042
GLCA	0.872053	0.917591	2.36361	1.28173	-1.84407
12,13-DiHODE	0.877208	0.918995	1.11633	1.1019	-1.01309
LysoPC(16:1e)	0.877948	0.918995	-1.02078	-1.02604	-1.00515
SM(18:1-18:0)	0.882253	0.921109	1.02614	1.04394	1.01735
FA(22:5)-iso1	0.888717	0.92546	1.00032	-1.06962	-1.06997
FA(22:6)	0.89509	0.929694	-1.00619	-1.01348	-1.00725
TDCA	0.898955	0.931308	-1.18869	-1.06488	1.11627
TMCA	0.90887	0.934374	-1.26267	-1.14823	1.09966
13(s)-HODE	0.908745	0.934374	1.07704	1.05732	-1.01865
Cer(18:1-22:0)	0.907754	0.934374	-1.05899	-1.02158	1.03662
GCDCA	0.918146	0.941508	1.88462	-1.08835	-2.05113
TCA	0.923583	0.94468	-1.12501	1.12955	1.27076
FA(16:0)	0.934134	0.953053	1.01945	1.01312	-1.00625
12(s)-HEPE	0.947011	0.963751	1.0537	-1.01602	-1.07058
LysoPE(18:3)-iso2-sn2	0.957298	0.969324			-1.03125
TG(60:11)	0.954939	0.969324	-1.00489	1.05106	1.0562
FA(22:4)	0.96431	0.973977	-1.01388	-1.00884	1.005
LysoPC(14:1)-sn2	0.972606	0.977457	1.02857	1.07143	1.04167
Cer(18:1-24:2)	0.970855	0.977457	-1.02964	-1.01525	1.01417
LysoPC(22:3)-sn1	0.982014	0.984457	1	-1.02885	-1.02885
9(s)-HOTrE	0.994294	0.994294	1.01532	-1.00904	-1.02449

## Sheet: Raw data
UTNS ID	GROUP	TMCA	T3	GMCA	TUDCA/THDCA	TCA	5alpha-androstan-3,17-diol monosulfate-iso1	TX B2	UDCA-S/HDCA-S	T4	9,10,13-TriHOME	GHDCA/GUDCA	GCA	TCDCA-S	MCA-iso1	TCDCA	MCA-iso2	5alpha-androstan-3,17-diol monosulfate-iso3	MCA-iso3	TDCA	9,12,13-TriHOME	FA 8:0	UDCA/HDCA	CA	GCDCA	GDCA	17,18-DHETE	LysoPC 14:1 sn2	15,16-DiHODE	12,13-DiHODE	LysoPC(14:1)-sn1	5,15-DHETE	FA(9:0)	12(13)-DiHOME	LysoPE(14:0)-sn2	LysoPC(14:0)-sn2	LysoPE(18:3)-iso1-sn2	9(10)-DiHOME	LysoPC(18:3)-iso1-sn2	LysoPE(14:0)-sn1	LysoPE(20:5)-sn2	LysoPC(14:0)-sn1	LysoPC(20:5)-sn2	LysoPE(18:3)-iso2-sn2	LysoPC(18:3)-iso2-sn2	CDCA	LysoPC(16:1)-sn2	LysoPC(18:3)-iso1-sn1	LysoPE(20:5)-sn1
Reg-Ma-10	Reg-Ma	1.1365	0.0004	45.0668	0.9723	2.8523	0.0002	17.33	1.2667	0.0139	1.9882	43.6984	241.83	0.0103	15.7205	1.6704	126.809	0.0014	36.7821	0.1142	2.4448	0.0264	15.9936	360.467	85.3646	9.4016	0.6389	0.0005	0.538	0.4711	0.0027	0.0316	0.2101	1.9545	0.0005	0.0778	0.0085	1.8073	0.0112	0.0017	0.0006	0.2567	0.0128	0	0.0454	349.245	0.1585	0.0635	0.0049
Reg-Ma-11	Reg-Ma	0.4776	0.0004	4.0201	0.3575	0.4247	0.0004	13.1644	0.3645	0.0129	1.4601	4.8323	16.8058	0.0012	5.8425	0.5095	36.4765	0.0026	18.5844	0.0155	0.8803	0.0262	4.9801	133.165	4.0737	0.2163	0.9145	0.0006	0.5224	0.5424	0.0021	0.0267	0.2354	2.6495	0.0005	0.0604	0.0001	2.0384	0.0091	0.0016	0.0009	0.2241	0.013	0	0.0421	159.951	0.1481	0.0439	0.0045
Reg-Ma-12	Reg-Ma	0.3031	0.0003	0.8786	0.0692	0.7496	0.0003	21.2074	0.415	0.0107	1.1357	0.5848	7.6853	0.0006	7.1757	0.2695	31.4862	0.0014	18.9961	0.0447	0.5773	0.0216	1.3851	132.928	1.3415	0.2971	0.1941	0.0001	0.2028	0.2125	0.0029	0.0134	0.1902	1.3203	0.0004	0.0546	0	0.8049	0.0085	0.0012	0.0006	0.2377	0.0096	0	0.0422	86.8582	0.1239	0.0339	0.0023
Reg-Ma-26	Reg-Ma	0.9415	0.0003	2.8237	0.3719	2.0152	0.0004	18.1948	0.4565	0.0103	1.2472	1.6709	15.4946	0.0015	12.6895	0.8639	96.6849	0.001	71.6645	0.1567	0.8158	0.0268	4.2603	305.708	3.0027	0.8118	0.973	0.0011	0.7406	0.5235	0.0036	0.0917	0.2254	2.9917	0.0008	0.1102	0.0001	1.5636	0.0158	0.0028	0.0013	0.4217	0.0253	0	0.053	190.936	0.219	0.0671	0.0061
Reg-Ma-40	Reg-Ma	0.3261	0.0005	6.7544	0.2824	0.743	0.0002	16.2894	0.6579	0.0127	1.1522	10.1342	43.1613	0.0033	5.0038	0.3906	53.6919	0.0007	18.3661	0.0547	0.9328	0.022	11.3338	244.327	11.8664	2.6771	1.8698	0.0005	0.4445	0.2441	0.0043	0.0441	0.2088	1.4218	0.0005	0.091	0.0002	0.9549	0.0137	0.002	0.0013	0.3705	0.0159	0	0.0484	176.702	0.1966	0.071	0.0037
Reg-Ma-5	Reg-Ma	0.4869	0.0004	6.8119	0.1057	0.9303	0.0004	18.9319	0.6028	0.0116	1.3168	1.6385	41.3996	0.0039	15.0825	0.4443	56.431	0.001	25.8753	0.1536	1.2335	0.0238	2.3757	234.86	9.537	5.1063	0.684	0.0009	1.1075	0.7182	0.0049	0.2266	0.2364	3.3226	0.0012	0.1228	0	2.4784	0.0155	0.0029	0.0032	0.5459	0.0428	0	0.0719	93.9836	0.358	0.064	0.0124
Reg-Ma-9	Reg-Ma	1.2386	0.0005	52.4593	0.7199	2.8267	0.0037	16.3565	1.5828	0.0157	1.6237	24.4965	247.885	0.0093	48.2013	1.1306	190.667	0.0034	74.7707	0.1864	1.7196	0.0251	11.9858	505.853	58.6004	13.3632	1.3689	0.0008	0.9867	0.6752	0.0035	0.0848	0.2357	2.8789	0.0005	0.0811	0.0064	2.301	0.0109	0.0017	0.0001	0.2479	0.0116	0	0.0349	375.363	0.1281	0.0444	0.0031
Irreg-Ma-15	Irreg-Ma	0.2514	0.0006	7.517	0.2481	0.3722	0.0002	12.5097	0.3765	0.0108	1.3451	16.4336	38.4022	0.0022	2.6185	0.1961	18.6315	0.0002	4.9026	0.0525	0.9666	0.0252	11.9288	69.0571	11.532	2.8224	0.7122	0.0005	0.3172	0.2318	0.0026	0.0331	0.224	1.3225	0.0004	0.0898	0.0002	1.0122	0.0173	0.0017	0.0015	0.3941	0.0238	0.0005	0.0415	45.7276	0.1541	0.0909	0.0053
Irreg-Ma-17	Irreg-Ma	1.3118	0.0004	28.129	0.594	2.3754	0.0004	14.4212	1.0281	0.0102	1.5658	20.8369	149.873	0.0078	15.1377	1.3605	62.4032	0.0004	22.1603	0.1481	1.4642	0.0246	8.4642	213.723	46.7242	6.4714	1.7735	0.0001	0.4941	0.3218	0.0036	0.0922	0.2272	2.0032	0.0006	0.0879	0.001	1.1326	0.0173	0.0018	0.0002	0.3196	0.0229	0	0.0457	157.335	0.1121	0.0743	0.0036
Irreg-Ma-18	Irreg-Ma	0.4331	0.0004	2.4252	0.0949	0.3326	0.0005	12.8119	0.236	0.0148	1.5113	1.201	6.6779	0.0007	8.7575	0.4346	71.0664	0.0004	15.5817	0.0237	1.1561	0.0268	2.0173	179.269	3.6362	0.3931	2.6014	0.0011	0.8277	0.8939	0.0042	0.05	0.2516	3.0839	0.0007	0.1016	0.0021	2.3449	0.0186	0.0022	0.0028	0.3417	0.0323	0.0021	0.0435	185.777	0.211	0.0875	0.0074
Irreg-Ma-20	Irreg-Ma	0.8409	0.0003	2.1147	0.1387	1.5308	0.0001	16.7595	0.4216	0.0103	1.4111	0.4163	18.3694	0.0017	10.9325	1.0742	10.1717	0.001	11.3847	0.1365	1.0164	0.0264	1.2842	58.8522	2.6219	0.2491	0.9157	0.0003	0.5382	0.4036	0.0024	0.0229	0.2267	1.6313	0.0005	0.0735	0.0001	1.5119	0.0109	0.0021	0.001	0.2849	0.016	0	0.0318	96.9451	0.1247	0.0507	0.0042
Irreg-Ma-22	Irreg-Ma	3.2194	0.0004	6.0548	0.5166	6.4847	0.001	16.7733	2.4349	0.0092	1.4965	1.721	70.5574	0.0059	14.3129	2.0008	29.8323	0.0012	33.1958	0.4881	1.3306	0.0233	1.4547	218.275	6.2424	1.1999	1.5571	0.0006	0.7837	0.6925	0.0045	0.0999	0.2101	2.425	0.0006	0.1171	0.0001	1.7752	0.0194	0.003	0.0008	0.6031	0.0426	0.0006	0.0791	38.3411	0.3042	0.0976	0.0082
Irreg-Ma-23	Irreg-Ma	0.3551	0.0004	2.7407	0.165	0.5544	0.0001	12.8527	0.4322	0.0142	1.3012	2.7209	14.745	0.0014	3.7185	0.4205	44.4584	0.0012	9.4212	0.0372	1.2757	0.0234	5.3228	219.226	6.3663	0.8965	3.6236	0.0003	0.2846	0.1793	0.0026	0.1026	0.2104	1.0164	0.0005	0.086	0	0.9125	0.01	0.002	0.001	0.378	0.019	0	0.0389	118.112	0.1526	0.045	0.0042
Irreg-Ma-29	Irreg-Ma	0.2289	0.0008	14.177	0.0933	0.5176	0.0003	25.0105	0.986	0.0127	2.3977	7.5615	70.1346	0.0038	14.4391	0.2826	36.9276	0.0011	13.9077	0.0426	1.146	0.0257	4.9193	137.178	24.0821	5.4412	1.0704	0.0009	0.4843	0.4168	0.0032	0.0696	0.2359	1.7831	0.0007	0.0741	0	1.3632	0.0105	0.0023	0.001	0.3036	0.0149	0	0.0467	145.149	0.1718	0.0546	0.0032
Irreg-Ma-30	Irreg-Ma	0.4452	0.0004	2.5519	0.4615	1.3862	0.0004	19.7871	0.2464	0.0076	1.2563	4.8099	18.7233	0.0015	2.8205	0.4621	29.3434	0.0003	11.4041	0.0573	0.8922	0.0227	5.5477	154.661	4.1809	0.7407	6.1238	0.0012	0.499	0.3278	0.006	0.0816	0.2222	1.7754	0.0008	0.1253	0.0001	1.0361	0.0159	0.003	0.0025	0.5627	0.0408	0	0.0516	75.5297	0.3441	0.0729	0.0088
Acyc-Ma-1	Acyc-Ma	0.5561	0.0004	13.1382	0.1503	0.5351	0.0005	21.4626	0.1957	0.01	2.0963	2.7701	50.7097	0.0033	1.6652	0.8132	1.5928	0	0.8485	0.1024	0.9764	0.036	1.6814	3.7355	10.5344	10.5292	0.2329	0.0004	0.9578	0.6866	0.0031	0.0746	0.2276	4.2627	0.0005	0.0953	0.0003	2.6747	0.0209	0.0018	0.002	0.5053	0.0361	0.0014	0.0579	6.1583	0.1514	0.0883	0.0075
Acyc-Ma-8	Acyc-Ma	0.8922	0.0003	42.0899	0.1399	1.0025	0.0014	22.4007	0.6936	0.01	1.4622	7.2032	86.6922	0.0063	17.4196	1.0789	78.5741	0.0005	18.8121	0.097	1.2555	0.0258	1.9223	137.936	58.2264	6.0137	0.2806	0.001	0.9	0.7188	0.0058	0.0991	0.2221	2.2094	0.0008	0.1212	0.0016	2.0772	0.0205	0.0027	0.0016	0.4195	0.0425	0	0.0684	189.408	0.2973	0.0995	0.0087
Acyc-Ma-14	Acyc-Ma	0.2681	0.0002	3.3872	0.2917	0.2554	0.0004	13.3736	0.2029	0.0082	1.3915	3.5835	16.1879	0.0018	3.0135	0.3052	3.7072	0.0003	3.8683	0.0387	1.217	0.0259	7.1775	9.9734	2.9955	3.004	1.705	0.0008	0.4911	0.3668	0.0064	0.0606	0.2447	1.7407	0.0009	0.1149	0.0031	1.2063	0.0339	0.0024	0.0033	0.5179	0.0673	0.001	0.0812	33.2353	0.2697	0.1492	0.012
Acyc-Ma-16	Acyc-Ma	0.4128	0.0005	19.1262	0.2933	0.8416	0.0004	16.9444	0.701	0.0097	1.423	22.7007	92.253	0.0071	16.7594	0.4217	88.6125	0.0002	22.7516	0.0382	1.5629	0.024	14.0393	301.44	31.498	5.0876	0.1459	0.0005	0.5614	0.4077	0.0038	0.0616	0.2249	1.611	0.0006	0.1128	0.0003	1.4351	0.0191	0.0023	0.0012	0.3988	0.0273	0	0.0515	258.314	0.2388	0.0991	0.0063
Acyc-Ma-27	Acyc-Ma	1.1996	0.0003	2.4119	1.578	2.9337	0.0002	13.7482	0.4005	0.0089	1.5395	3.3931	28.2451	0.0023	1.3209	0.8722	0.8385	0.0004	1.0169	0.2634	0.7265	0.024	9.3569	4.5714	1.7509	0.4143	0.4671	0.0004	0.3134	0.2276	0.0025	0.0414	0.2303	1.4341	0.0007	0.1014	0.001	1.1308	0.0199	0.0022	0.0015	0.5097	0.0372	0.0018	0.0529	1.6528	0.1522	0.099	0.0076
Acyc-Ma-36	Acyc-Ma	1.1283	0.0006	3.8758	0.2971	2.1974	0.0005	8.7475	0.3777	0.0105	3.7336	1.279	20.801	0.0022	7.6632	1.4627	50.5383	0.0003	15.3409	0.1508	1.4814	0.0207	4.808	200.001	4.9863	0.5902	0.5124	0.0004	0.382	0.336	0.003	0.0821	0.2269	1.3127	0.0005	0.0845	0.0017	0.9489	0.0209	0.0024	0.0014	0.302	0.0368	0	0.0665	225.808	0.1913	0.0946	0.0077
Acyc-Ma-37	Acyc-Ma	1.5836	0.0003	77.022	0.4716	2.1111	0.0001	17.183	0.8482	0.0095	1.4014	19.9807	203.784	0.0105	21.3154	1.9328	127.144	0.0001	24.0108	0.1221	1.4708	0.0213	6.5736	247.056	102.584	9.0349	0.3263	0.0011	0.6233	0.415	0.0036	0.1384	0.2389	1.9747	0.0008	0.1433	0.0006	1.7677	0.0255	0.003	0.0017	0.4376	0.0457	0	0.0513	322.623	0.3527	0.1307	0.0131
Acyc-Ma-39	Acyc-Ma	0.4029	0.0007	1.8112	0.4551	0.7892	0.0003	5.8229	0.2542	0.0089	1.8042	3.7881	15.0511	0.0021	1.6599	0.483	17.4308	0.0004	2.7122	0.0707	1.1477	0.0219	8.4381	94.8872	3.5851	0.6383	0.237	0.0002	0.5171	0.3544	0.0031	0.0446	0.2228	1.4437	0.0005	0.1011	0.0008	0.9904	0.0234	0.002	0.0021	0.4861	0.0466	0.0002	0.0571	48.7427	0.2012	0.1155	0.0081
[truncated: 355 more columns]

## Sheet: Comparison test analyses
Multivariate analysis	Statistical analyses
Top 40 mets Vip score > 1	144 lipids P adj < 0.05			Posthoc p < 0.05 Reg-Ma vs Irreg-Ma
13-HDHA	17,18-DiHETE	PC(30:0)	PC(O-30:1)	17,18-DiHETE
17,18-DiHETE	5alpha-androstane-3,17-diol	PC(31:0)	PC(O-32:1)	5alpha-androstane-3,17-diol
5α-androstane-3α,17β-diol	ChoE(18:2)	PC(31:1)	PC(O-34:3)	ChoE(18:2)
ChoE(18:2)	ChoE(20:2)	PC(32:0)	PC(O-36:1)	LysoPC(20:0)
ChoE(20:2)	ChoE(22:4)	PC(32:2)	PC(O-36:4)	LysoPC(20:0)-sn2
DG(38:7)	DG(36:3)	PC(33:0)	PC(O-36:5)	LysoPC(23:0)
FA(16:0)	DG(36:4)	PC(33:1)	PC(O-38:4)	LysoPC(24:0)
FA(16:1)-iso1	LysoPC(17:0)	PC(33:2)	PC(O-38:5)	PC(34:2)
FA(18:2)	LysoPC(17:0)-sn1	PC(34:0)	PC(O-38:6)	PC(36:2)
FA(18:3)-iso2	LysoPC(17:0)-sn2	PC(34:1)	PC(O-38:7)	PC(36:4)
LysoPC(18:0-e)	LysoPC(18:0)	PC(34:2)	PC(O-40:3)	PC(36:5)
LysoPC(20:0)-sn2	LysoPC(18:0)-sn2	PC(34:3)	PC(O-40:4)	PC(38:7)
LysoPC(20:4)-sn2	LysoPC(18:2)	PC(34:4)	PC(O-40:6)	PC(40:6)
LysoPC(23:0)	LysoPC(18:2)-sn2	PC(34:5)	PC(O-42:4)	PC(O-36:1)
LysoPC(O-18:1p)	LysoPC(18:3)-iso1 sn1	PC(35:1)	PC(O-42:5)	PC(O-40:6)
LysoPC(O-20:1p)	LysoPC(18:3)-iso1 sn2	PC(35:2)	PE(34:2)	PC(O-42:4)
LysoPE(19:0)-sn2	LysoPC(19:0)	PC(35:3)	PE(36:2)	PE(34:2)
LysoPE(22:1)-sn1	LysoPC(19:0)-sn1	PC(35:4)	PE(36:4)	PE(O-36:5)
LysoPE(22:3)-sn2	LysoPC(20:0)	PC(35:5)	PE(38:4)
MCA-iso3	LysoPC(20:0)-sn1	PC(36:0)	PE(O-36:5)
PC(33:0)	LysoPC(20:0)-sn2	PC(36:1)	PE(O-38:5)
PC(35:2)	LysoPC(20:2)	PC(36:2)	SM 18-1-2-23-1
PC(35:3)	LysoPC(20:2)-sn1	PC(36:3)	SM-18-1-2-15-0
PC(37:1)	LysoPC(20:2)-sn2	PC(36:4)	SM-18-1-2-16-1
PC(37:2)	LysoPC(20:4)	PC(36:5)	SM-18-1-2-25-1
PC(37:5)	LysoPC(20:4)-sn2	PC(36:6)	T4
PC(38:2)	LysoPC(20:5)	PC(37:1)	TG(48:0)
PC(38:7)	LysoPC(20:5)-sn1	PC(37:2)	TG(53:4)
PC(40:2)	LysoPC(20:5)-sn2	PC(37:4)	TG(56:3)
PC(40:9)	LysoPC(22:0)	PC(37:5)	TG(56:5)
PC(42:2)	LysoPC(22:1)-sn1	PC(37:6)	TG(56:6)
PC(O-34:1)	LysoPC(22:2)-sn1	PC(38:1)	TG(56:7)
PC(O-36:1)	LysoPC(22:6)	PC(38:2)	TG(56:8)
PC(O-40:6)	LysoPC(22:6)-sn2	PC(38:4)	TG(56:9)
PE(34:2)	LysoPC(23:0)	PC(38:5)	TG(57:3)
TG(48:0)	LysoPC(24:0)	PC(38:6)	TG(58:5)
TG(49:3)	LysoPC(O-20:6)	PC(38:7)	TG(59:2)
TG(56:7)	LysoPE(18:0)-sn1	PC(39:4)	TG(59:3)
TG(58:1)	LysoPE(18:0)-sn2	PC(39:5)	TG(59:4)
TG(60:1)	LysoPE(18:1)-sn1	PC(39:6)	TG(60:3)
	LysoPE(18:2)	PC(40:1)	TG(60:4)
	LysoPE(18:3)-iso1-sn1	PC(40:2)	TG(60:5)
	LysoPE(19:0)-sn1	PC(40:5)
	LysoPE(19:0)-sn2	PC(40:6)
	LysoPE(20:2)-sn1	PC(40:7)
	LysoPE(22:4)_sn2	PC(40:8)
	LysoPE(22:5)-sn2	PC(40:9)
	LysoPE(22:6)	PC(42:10)
	LysoPE(22:6)-sn2	PC(42:2)
		PC(42:3)
		PC(42:7)
		PC(42:8)
		PC(44:4)
Commun significant biomarkers in statistical and multivariate analyses
Commun early significant biomarkers Reg-MA vs Irreg-Ma in multivariate analysis

## Sheet: Vip score
VIP score
LysoPC(20:0)-sn2	1.96646
17,18-DiHETE	1.92923
TG(56:7)	1.82071
LysoPE(19:0)-sn2	1.80873
PC(O-40:6)	1.77718
PC(O-36:1)	1.65716
PC(33:0)	1.58884
LysoPE(22:3)-sn2	1.55878
ChoE(20:2)	1.47301
LysoPC(23:0)	1.4728
MCA-iso3	1.47001
PC(O-34:1)	1.46741
PC(38:7)	1.46103
LysoPC(O-18:1p)	1.44446
TG(49:3)	1.44045
PC(37:5)	1.43112
PC(37:2)	1.42815
FA(16:1)-iso1	1.42764
PC(38:2)	1.419
PC(40:2)	1.41015
LysoPC(O-20-1p)	1.39725
PE(34:2)	1.39586
LysoPC(20:4)-sn2	1.39396
LysoPE(22:1)-sn1	1.39347
LysoPC(18:0-e)	1.38955
PC(35:2)	1.38877
PC(40:9)	1.38025
PC(42:2)	1.38016
PC(35:3)	1.37581
ChoE(18:2)	1.3697
FA(16:0)	1.36579
13-HDHA	1.36551
TG(48:0)	1.36182
DG(38:7)	1.35918
TG(60:1)	1.35807
5α-androstane-3α,17β-diol	1.35784
PC(37:1)	1.35543
FA(18:2)	1.35383
FA(18:3)-iso2	1.35336
TG(58:1)	1.33685
ChoE(22-4)	1.3362
LysoPC(20-4)-sn1	1.33604
FA(14-1)-iso1	1.32802
MCA-iso2	1.31645
FA(18-1)	1.31119
LysoPC(24-0)	1.31087
ChoE(16-0)	1.30821
DG(36-5)	1.30278
CDCA	1.29392
PC(36-2)	1.28173
FA(20-4)	1.27825
PC(40-1)	1.27809
CA	1.27734
FA(13-0)	1.26338
SM(18:1-2-22:3)	1.26218
TG(48-2)	1.2616
PC(34-5)	1.25602
MG(18-2)	1.25348
LCA	1.25194
PC(40-6)	1.24345
PC(42-8)	1.24293
PC(36-1)	1.2425
PC(42-3)	1.2422
LysoPC(O-22:1p)	1.24141
PC(38-1)	1.2409
DG(38-6)	1.23419
PE(36-2)	1.22772
PC(30-0)	1.22618
FA(9-0)	1.22578
LysoPC(16-0)e-	1.22462
PC(36-3)	1.22023
LysoPC(20-0)-sn1	1.21919
PC(O-42-4)	1.21437
T4	1.21312
PE(O-36-5)	1.21014
FA(11-0)	1.20958
LysoPC(18-3)-iso1-sn2	1.20643
PC(39-4)	1.20312
PC(36-0)	1.20152
TG(59-3)	1.19859
TG(58-4)	1.19849
ChoE(22-6)	1.19484
PC(36-6)	1.19335
FA(14-0)	1.18814
FA(10-0)	1.18726
LysoPC(18-0)	1.17799
TG(60-4)	1.17794
PC(34-0)	1.17664
FA(16-1)-iso2	1.17631
LysoPC(16-0)	1.17531
FA(12-0)	1.17512
TG(57-3)	1.1747
FA(18-3)-iso1	1.16358
TG(58-2)	1.16227
LysoPC(O-16-1p-	1.16077
PC(35-5)	1.16074
LysoPC(18-1)-sn1	1.16014
PC(O-40-4)	1.15803
PC(O-40-3)	1.15604
SM-18-1)2-23-0)	1.15499
ChoE(18-0)	1.15467
X13-s)-HOTrE	1.15418
FA(15-0)	1.1516
LysoPC(18-3)-iso1-sn1	1.15112
LysoPC(16-1)e-	1.1496
FA(20-0)	1.14959
SM-18-1)2-22-0)	1.14948
SM-18-1)2-20-0)	1.14868
FA(12-1)	1.1461
FA(22-3)	1.1441
X15-16)-EpODE	1.14183
TG(60-3)	1.13868
FA(8-0)	1.13804
SM-18-1)2-24-1)	1.13626
PC(O-38-4)	1.13573
ChoE(20-4)	1.13346
SM-18-1)2-25-1)	1.13181
TG(60-2)	1.13178
PC(32-2)	1.13141
TG(59-4)	1.12718
ChoE(14-0)	1.12519
FA(18-0)	1.12425
PE(38-4)	1.12361
PC(44-4)	1.12306
TG(48-3)	1.11937
TG(58-3)	1.1188
X12-13-DiHOME	1.11669
PE(36-4)	1.11347
TG(52-2)	1.10819
PE(O-38-5)	1.10804
LysoPE(18-3)-iso1-sn2	1.10573
LysoPC(O-24-1p-	1.10209
PC(39-5)	1.10092
X11-12-DiHETE	1.10039
PC(O-30-1)	1.09056
X12-13)-EpOME	1.09023
PC(33-2)	1.08703
PC(36-5)	1.08627
ChoE(17-0)	1.08493
PC(O-34-3)	1.08335
PC(37-4)	1.08108
SM-18-1)2-18-0)	1.07985
PC(31-0)	1.07853
LysoPC(16-0)-sn2	1.07509
TG(55-2)	1.07389
TG(52-1)	1.07313
MG-18-0)	1.07069
LysoPC(20-5)-sn1	1.06646
DG(34-2)	1.06361
X12-s)-HETE	1.06251
FA(22-6)	1.06234
PC(34-4)	1.05986
TG(56-6)	1.05887
TG(60-5)	1.05548
LysoPC(18-0)-sn2	1.0544
Cer-18-1)2-24-2)	1.05367
LysoPC(20-5)-sn2	1.05232
PC(34-3)	1.05083
PC(37-6)	1.04906
LysoPC(17-0)-sn2	1.0471
TG(52-4)	1.04673
TG(50-1)	1.04637
SM-18-1)2-24-2)	1.04473
PC(O-42-5)	1.04257
PE(O-38-6)	1.04031
SM-18-1)2-24-0)	1.03892
TG(58-11)	1.03513
LysoPE(18-2)-sn1	1.03182
TG(58-10-	1.03105
PC(O-38-7)	1.02984
TG(50-0)	1.02839
LysoPC(19-0)-sn1	1.02588
TG(52-3)	1.02562
LysoPC(20-4)	1.02517
TG(48-1)	1.0233
TG(50-2)	1.01986
Cer-18-1)2-22-0)	1.01559
5-s-HETE	1.01401
FA(20:3)	1.01052
TG(58-9)	1.00986
TG(51-2)	1.00424
TX-B2	1.00288
PC(40-8)	1.00253
DG(45:12)	1.00082
PC(O-38:6)	1.0003

## Sheet: Sheet2
mets	p	FDR	Reg_Ma_Irreg_Ma	Reg_Ma_Acyc_Ma	Irreg_Ma_Acyc_Ma	method	FC_Reg_Ma_Irreg_Ma	FC_Reg_Ma_Acyc_Ma	FC_Irreg_Ma_Acyc_Ma	p_normality	p_normality_log	p_leven	p_leven_log
TG_56_7	7.4891e-05	0.00208843	0.454807	0.000338297	5.48066e-05	Anova	1.12503	-1.62887	-1.83254	0.404588	0.00121857	0.133072	0.00235137
PC_35_3	6.00742e-05	0.00208843	0.180517	3.55919e-05	0.000440732	Anova	-1.20233	-1.79398	-1.49208	0.0604334	0.88711	0.145277	0.972234
LPC_18_3_iso1_sn2	9.8462e-05	0.00208843	0.18025	5.5558e-05	0.000712701	Anova	-1.23864	-1.90186	-1.53545	0.122115	0.433534	0.641472	0.154311
PC_37_2	2.9069e-05	0.00208843	0.137393	1.6507e-05	0.000281687	Anova	-1.27569	-2.03147	-1.59245	0.532117	0.994885	0.749139	0.358889
PC_42_2	5.4715e-05	0.00208843	0.125389	2.82877e-05	0.000574166	Anova	-1.30067	-2.04288	-1.57063	0.711723	0.783034	0.465001	0.115773
PC_37_5	2.94861e-05	0.00208843	0.112109	1.54971e-05	0.000346572	Anova	-1.26875	-1.94093	-1.5298	0.225004	0.933939	0.162845	0.827978
LPC_18_3_iso1_sn1	5.41935e-05	0.00208843	0.1088	2.66759e-05	0.000652386	Anova	-1.294	-1.97631	-1.52729	0.495538	0.724143	0.630443	0.146633
PC_36_3	9.43605e-05	0.00208843	0.100996	4.32108e-05	0.0012114	Anova	-1.18917	-1.58962	-1.33675	0.957863	0.796	0.812941	0.162969
PC_38_2	9.00627e-05	0.00208843	0.0913975	4.01511e-05	0.00127564	Anova	-1.31343	-1.95293	-1.48689	0.539559	0.920044	0.545391	0.316316
PC_34_5	9.61745e-05	0.00208843	0.0834983	4.15421e-05	0.00148647	Anova	-1.29985	-1.88497	-1.45014	0.603224	0.374602	0.752882	0.168874
PC_40_9	5.09129e-05	0.00208843	0.0783035	2.2717e-05	0.000841064	Anova	-1.26446	-1.80467	-1.42723	0.25	0.987545	0.190659	0.786321
PC_35_2	2.98231e-05	0.00208843	0.0775771	1.38759e-05	0.000496266	Anova	-1.31958	-2.00812	-1.52179	0.502803	0.978165	0.451414	0.706683
PC_40_2	5.17138e-05	0.00208843	0.07398	2.26733e-05	0.000902068	Anova	-1.29728	-1.89037	-1.45718	0.864836	0.681042	0.750854	0.17447
PC_30_0	5.8588e-05	0.00208843	0.0642799	2.4488e-05	0.00116973	Anova	-1.28507	-1.81698	-1.41391	0.887456	0.692125	0.956583	0.298129
ChoE__20_2	1.30196e-05	0.00208843	0.0620013	6.08541e-06	0.000263291	Anova	-1.23093	-1.72979	-1.40527	0.696774	0.677335	0.547327	0.771493
PC_36_4	7.15218e-05	0.00208843	0.047126	2.73926e-05	0.00192797	Anova	-1.1377	-1.36203	-1.19718	0.603601	0.620255	0.46962	0.334466
PC_36_2	8.53579e-05	0.00208843	0.0247309	2.90001e-05	0.00431976	Anova	-1.17316	-1.39484	-1.18895	0.991631	0.629302	0.944442	0.395392
PC_36_5	6.8363e-05	0.00208843	0.0235192	2.32728e-05	0.00361676	Anova	-1.16953	-1.38963	-1.18819	0.926817	0.794962	0.714036	0.402441
PC_38_7	1.52164e-05	0.00208843	0.0171978	5.31498e-06	0.00101604	Anova	-1.6221	-2.51101	-1.548	0.178518	0.0681087	0.429262	0.076851
PC_37_1	0.000126723	0.00235553	0.229757	7.78317e-05	0.000710914	Anova	-1.20041	-1.82485	-1.5202	0.205825	0.829115	0.278196	0.224951
PC_32_0	0.00012859	0.00235553	0.0857456	5.47183e-05	0.00192755	Anova	-1.17601	-1.51164	-1.2854	0.759248	0.992684	0.538547	0.905562
PC_34_2	0.000127152	0.00235553	0.0300226	4.36678e-05	0.00534204	Anova	-1.13053	-1.29919	-1.14919	0.938875	0.856512	0.770705	0.678211
PC_33_0	0.000152803	0.00267737	0.552238	0.000160698	0.000330245	Anova	-1.11491	-1.97739	-1.77358	0.0935032	0.989973	0.0477524	0.681047
PC_35_5	0.000179662	0.00301683	0.170219	9.35159e-05	0.00134749	Anova	-1.23595	-1.83224	-1.48245	0.107143	0.855548	0.359585	0.959986
PC_39_4	0.000256009	0.00353198	0.337893	0.000179459	0.000924403	Anova	-1.15979	-1.77033	-1.52642	0.154821	0.593257	0.505297	0.44287
LPC_19_0	0.000271394	0.00353198	0.188949	0.000141815	0.00179681	Anova	-1.13438	-1.47783	-1.30276	0.153005	0.514743	0.363807	0.461935
PC_44_4	0.0002448	0.00353198	0.184493	0.000127896	0.00166904	Anova	-1.18396	-1.65327	-1.39639	0.696302	0.714755	0.831954	0.18201
PC_38_4	0.00026843	0.00353198	0.0979718	0.00011221	0.00345604	Anova	-1.08664	-1.24648	-1.1471	0.975793	0.765185	0.648499	0.304495
PC_34_0	0.000271691	0.00353198	0.0855443	0.000109463	0.00400469	Anova	-1.22886	-1.6262	-1.32334	0.141681	0.626986	0.40439	0.587268
PC_32_2	0.000236308	0.00353198	0.074178	9.27939e-05	0.00403197	Anova	-1.30461	-1.81189	-1.38883	0.756237	0.394303	0.753498	0.184681
LPC_20_0	0.000261516	0.00353198	0.0490664	9.39294e-05	0.00671257	Anova	-1.19027	-1.45549	-1.22283	0.484799	0.331267	0.311015	0.127829
PC_40_1	0.000286179	0.00360406	0.0907233	0.000116644	0.0039704	Anova	-1.25833	-1.7153	-1.36316	0.600959	0.604399	0.971126	0.174062
PC_33_2	0.000357745	0.00436882	0.147592	0.000166084	0.00300887	Anova	-1.26703	-1.84502	-1.45618	0.1606	0.927126	0.398644	0.956016
PC_31_0	0.000390402	0.00437033	0.122887	0.000169526	0.00393954	Anova	-1.20956	-1.809	-1.49559	0.0470411	0.794516	0.29458	0.923093
PC_42_3	0.000377848	0.00437033	0.11044	0.000159351	0.0042545	Anova	-1.2496	-2.05428	-1.64395	0.0248094	0.65017	0.611326	0.114088
PC_O_34_3	0.000384769	0.00437033	0.0648537	0.000142708	0.00739262	Anova	-1.19144	-1.47358	-1.2368	0.783171	0.724516	0.760202	0.675183
PC_40_8	0.000403073	0.00439022	0.173603	0.000196466	0.00285345	Anova	-1.15715	-1.52277	-1.31597	0.114665	0.608224	0.154839	0.881108
alpha_r5_androstan_3_17_diol_monosulfate_iso3	0.000414117	0.00439182	0.0126932	0.000138273	0.0319081	Anova	2.26601	5.22727	2.30682	0.000352304	0.667024	0.00195151	0.236508
LPE_19_0_sn2	0.000465438	0.00469157	0.42753	0.00190194	0.000281796	Anova	1.24238	-1.86079	-2.3118	0.223302	0.044102	0.648357	0.0930319
PC_38_1	0.000465664	0.00469157	0.350835	0.000312944	0.00155348	Anova	-1.19196	-1.90256	-1.59617	0.0582947	0.850874	0.430682	0.322111
PC_O_30_1	0.000495425	0.00486967	0.196448	0.000248826	0.00305061	Anova	-1.17707	-1.60835	-1.36641	0.508617	0.61477	0.836336	0.354469
PC_36_6	0.000576909	0.00553558	0.291213	0.000341885	0.00232123	Anova	-1.19044	-1.78228	-1.49717	0.277658	0.993688	0.489641	0.933779
PC_39_5	0.000602549	0.00564715	0.393304	0.000422324	0.00174008	Anova	-1.1551	-1.77539	-1.537	0.185002	0.710264	0.516552	0.700506
PC_37_4	0.000617945	0.00565982	0.354504	0.000405296	0.00199825	Anova	-1.16172	-1.74721	-1.50399	0.193536	0.543711	0.371916	0.656237
PC_37_6	0.000685261	0.00613689	0.223428	0.000352432	0.00361363	Anova	-1.21204	-1.84162	-1.51944	0.0196078	0.345762	0.0246878	0.257717
PC_34_3	0.000780359	0.00683662	0.338874	0.000486392	0.00260696	Anova	-1.14887	-1.65342	-1.43917	0.170736	0.993123	0.421567	0.966659
PC_34_4	0.000858358	0.00734392	0.212514	0.000423544	0.00469999	Anova	-1.2108	-1.71378	-1.41541	0.393444	0.239462	0.710038	0.169205
PC_36_0	0.00087471	0.00734392	0.129717	0.000363925	0.00799118	Anova	-1.2832	-1.79322	-1.39745	0.433577	0.960174	0.483526	0.631349
PC_35_4	0.00104464	0.00809596	0.356448	0.000649737	0.00322827	Anova	-1.15241	-1.6741	-1.4527	0.16207	0.937705	0.270286	0.70775
LPC_20_5	0.00102168	0.00809596	0.227177	0.000510136	0.00514937	Anova	-1.11128	-1.38227	-1.24385	0.677323	0.214858	0.745589	0.385054
LPC_19_0_sn1	0.00100353	0.00809596	0.101854	0.000389153	0.0116417	Anova	-1.25517	-1.65437	-1.31804	0.0807814	0.984277	0.296595	0.914999
PC_O_42_4	0.00102538	0.00809596	0.0501232	0.000354381	0.0243454	Anova	-1.19809	-1.42169	-1.18662	0.596619	0.214756	0.419273	0.10276
LPC_20_0_sn1	0.0011106	0.00844473	0.0570633	0.000388694	0.0230261	Anova	-1.28868	-1.62872	-1.26386	0.921922	0.803032	0.805497	0.672189
TG_56_8	0.00118291	0.008828	0.162177	0.000515325	0.00840519	Anova	-1.18401	-1.54206	-1.3024	0.400646	0.369136	0.3147	0.146545
DHETE_r17_18	0.00121506	0.00890306	0.0420282	0.05336	0.000410697	Anova	-2.42059	1.94314	4.70355	3.94419e-05	0.92931	0.013523	0.957425
LPC_20_5_sn1	0.00125125	0.00900452	0.319615	0.000719192	0.00429883	Anova	-1.27044	-2.09461	-1.64874	0.25382	0.448739	0.919538	0.349649
PC_O_38_4	0.00131526	0.00929914	0.0572262	0.000459234	0.0268836	Anova	-1.22983	-1.49266	-1.21372	0.631152	0.740814	0.777933	0.862276
LPC_17_0_sn2	0.00143075	0.0095492	0.357773	0.000862524	0.00429353	Anova	-1.22952	-1.98809	-1.61696	0.131334	0.929602	0.186258	0.482445
LPC_17_0_sn1	0.00146114	0.0095492	0.352374	0.000871404	0.00445168	Anova	-1.0975	-1.48234	-1.35065	0.00580082	0.227291	0.0190654	0.218296
LPC_18_2	0.00140601	0.0095492	0.248008	0.000707892	0.00629956	Anova	-1.07688	-1.26734	-1.17687	0.686439	0.401054	0.854691	0.683201
PC_O_36_4	0.00143796	0.0095492	0.0644485	0.000508085	0.0259063	Anova	-1.18599	-1.40692	-1.18628	0.770843	0.528754	0.545819	0.646424
PC_36_1	0.00146911	0.0095492	0.0611877	0.000515835	0.0278475	Anova	-1.27421	-1.59095	-1.24858	0.329115	0.306774	0.577478	0.243022
ChoE__22_4	0.00163212	0.0104404	0.208606	0.000756605	0.00868914	Anova	-1.16049	-1.50754	-1.29905	0.329823	0.978806	0.182515	0.818988
PC_40_6	0.00174402	0.0108551	0.0469591	0.000599608	0.0425655	Anova	-1.18609	-1.37	-1.15506	0.381595	0.782057	0.780819	0.919201
ChoE__18_2	0.00175083	0.0108551	0.0112897	0.000679327	0.172979	Anova	-1.18028	-1.26848	-1.07473	0.763531	0.597282	0.775332	0.559293
PC_O_32_1	0.00179339	0.0109506	0.223873	0.000847418	0.00879043	Anova	-1.13415	-1.4339	-1.2643	0.968511	0.838573	0.886039	0.63391
PE_36_4	0.0019281	0.0115974	0.06314	0.000677174	0.034668	Anova	-1.42906	-1.94252	-1.35929	0.0309261	0.717703	0.221115	0.176596
PC_35_1	0.00210581	0.01248	0.184638	0.000917095	0.0124895	Anova	-1.17355	-1.63535	-1.39351	0.0352286	0.671019	0.217683	0.908798
LPE_20_2_sn1	0.00221297	0.0125609	0.377135	0.00131296	0.00603263	Anova	-1.14503	-1.62136	-1.41599	0.336889	0.244137	0.802722	0.279478
LPC_20_5_sn2	0.00217093	0.0125609	0.202017	0.000972475	0.0116796	Anova	-1.41803	-2.26765	-1.59915	0.116446	0.217781	0.960364	0.19993
PC_O_38_7	0.00221088	0.0125609	0.0771418	0.000792386	0.0320991	Anova	-1.21605	-1.47407	-1.21218	0.611121	0.652454	0.636195	0.945918
TG_59_4	0.0024096	0.0131261	0.624208	0.00202699	0.00362182	Anova	-1.15847	-2.17214	-1.87501	0.0740235	0.636959	0.086683	0.368524
LPC_20_2_sn2	0.00239869	0.0131261	0.224416	0.0011076	0.0114421	Anova	-1.19025	-1.59849	-1.34298	0.510668	0.842895	0.876482	0.62031
PC_42_10	0.00241026	0.0131261	0.156929	0.000990452	0.0167562	Anova	-1.18465	-1.615	-1.36327	0.00134707	0.0625051	0.00364277	0.0738549
LPC_22_0	0.00262011	0.0140787	0.149133	0.00105689	0.0190684	Anova	-1.11128	-1.29402	-1.16443	0.794913	0.489262	0.356297	0.172335
PC_38_6	0.00270356	0.014336	0.14237	0.00107601	0.0205904	Anova	-1.14788	-1.3831	-1.20491	0.633291	0.968177	0.353371	0.299407
PC_O_38_6	0.00287356	0.0148467	0.0811307	0.00103214	0.0387262	Anova	-1.20482	-1.44316	-1.19782	0.849915	0.646095	0.723178	0.920226
PE_O_38_5	0.00286217	0.0148467	0.0611096	0.00100333	0.0513442	Anova	-1.21286	-1.42766	-1.1771	0.328451	0.271456	0.890705	0.444238
LPC_O_20_6p	0.00291313	0.0148607	0.619368	0.00237683	0.00434446	Anova	-1.03812	-1.27279	-1.22605	0.74169	0.324528	0.711125	0.465725
LPC_23_0	0.00315521	0.0158944	0.0378636	0.00110759	0.090174	Anova	-1.1967	-1.34888	-1.12716	0.799023	0.7442	0.73731	0.76536
PC_42_7	0.00330088	0.0160272	0.385366	0.00190127	0.00846911	Anova	-1.17601	-1.73545	-1.47571	0.358732	0.876679	0.678786	0.250453
PC_O_40_4	0.00327357	0.0160272	0.0737174	0.00116375	0.0479998	Anova	-1.22449	-1.46654	-1.19767	0.198653	0.324317	0.84861	0.800928
LPC_24_0	0.00325522	0.0160272	0.0498063	0.00113736	0.070706	Anova	-1.16751	-1.31548	-1.12674	0.904253	0.606302	0.713892	0.244776
PC_38_5	0.00360658	0.0167489	0.433138	0.00220536	0.00803711	Anova	-1.1027	-1.46775	-1.33105	0.415695	0.548226	0.719629	0.377409
PC_40_7	0.00361576	0.0167489	0.408056	0.00213205	0.00862202	Anova	-1.15752	-1.68186	-1.45299	0.284152	0.39041	0.537606	0.18831
LPE_18_0_sn1	0.003529	0.0167489	0.305977	0.00179408	0.0116253	Anova	-1.12058	-1.42853	-1.27481	0.63198	0.959645	0.281561	0.627781
PC_34_1	0.0036157	0.0167489	0.0915704	0.00131373	0.0421557	Anova	-1.16924	-1.36949	-1.17127	0.70198	0.842461	0.874153	0.808662
PC_O_40_3	0.00377644	0.0172944	0.0676797	0.001336	0.0594717	Anova	-1.21026	-1.42037	-1.17361	0.257125	0.224137	0.703761	0.567155
LPE_22_6_sn2	0.00384317	0.0174022	0.310349	0.00195134	0.0123641	Anova	-1.16466	-1.69029	-1.45132	0.00878042	0.23481	0.013095	0.189296
LPE_22_4_sn2	0.00390065	0.0174662	0.366511	0.00214861	0.0104218	Anova	-1.12381	-1.48974	-1.32561	0.289307	0.102047	0.246105	0.0238337
TG_59_3	0.00398137	0.0176318	0.794421	0.0039855	0.0042184	Anova	-1.1168	-2.49611	-2.23505	0.0598023	0.20381	0.139181	0.806956
PC_31_1	0.00419788	0.0183885	0.170503	0.00170849	0.0254211	Anova	-1.24059	-1.85975	-1.49908	0.0251442	0.986082	0.0880213	0.76949
PC_O_42_5	0.00434751	0.0188392	0.0866726	0.00156797	0.0525895	Anova	-1.17936	-1.37752	-1.16803	0.812884	0.474668	0.805502	0.365798
LPC_18_2_sn2	0.00467	0.0196043	0.416951	0.0027143	0.0106024	Anova	-1.07567	-1.32429	-1.23113	0.535477	0.565802	0.891	0.630117
LPC_20_2_sn1	0.00463916	0.0196043	0.384187	0.00257587	0.0115613	Anova	-1.14358	-1.57696	-1.37897	0.594866	0.725052	0.899649	0.628916
LPC_20_0_sn2	0.00458446	0.0196043	0.00692979	0.00281419	0.591374	Anova	-1.53041	-1.62331	-1.06071	0.77586	0.317026	0.91014	0.317228
LPE_19_0_sn1	0.00475311	0.0197474	0.656809	0.00478127	0.0587274	welch	-1.15656	-1.72834	-1.49438	0.0239959	0.129899	0.0490232	0.0385969
LPC_18_0_sn2	0.00504045	0.0207276	0.0878375	0.00182034	0.0592016	Anova	-1.10725	-1.22274	-1.10431	0.451505	0.79587	0.783345	0.978351
LPC_22_6	0.00523899	0.0213264	0.428721	0.00305814	0.0113934	Anova	-1.11013	-1.47715	-1.33061	0.0792469	0.554314	0.480119	0.976768
TG_56_9	0.00563382	0.0218812	0.861619	0.00590918	0.00519646	Anova	-1.0223	-1.40501	-1.37436	0.418813	0.997167	0.327067	0.843581
TG_60_5	0.00543379	0.0218812	0.633206	0.00417869	0.00743702	Anova	-1.16238	-2.12632	-1.82928	0.216913	0.39218	0.701273	0.525467
LPE_18_3_iso1_sn1	0.00570213	0.0218812	0.52816	0.00377959	0.00965594	Anova	-1.11135	-1.59076	-1.43137	0.566165	0.0946973	0.793294	0.292118
LPE_18_0_sn2	0.00575536	0.0218812	0.485043	0.00359343	0.0107576	Anova	-1.07644	-1.3684	-1.27122	0.494332	0.703249	0.701163	0.652448
SM_18_1_2_23_1	0.00571979	0.0218812	0.215358	0.00244463	0.0262423	Anova	-1.08575	-1.24114	-1.14312	0.573828	0.387404	0.29342	0.0998148
PC_O_38_5	0.00565215	0.0218812	0.111663	0.00209396	0.0513893	Anova	-1.24225	-1.53366	-1.23458	0.725237	0.879941	0.829429	0.731329
PE_38_4	0.00575402	0.0218812	0.108	0.00212223	0.0540164	Anova	-1.39635	-1.8622	-1.33362	0.0864687	0.766307	0.18572	0.121441
SM_18_1_2_25_1	0.00603936	0.0227464	0.0720321	0.0021647	0.084759	Anova	-1.12619	-1.24261	-1.10337	0.166722	0.036391	0.0588829	0.0052153
TG_48_0	0.00614999	0.0229486	0.185082	0.0111377	0.998874	welch	-4.00393	-3.92846	1.01921	4.40965e-05	0.370149	0.182535	0.0403902
PE_O_36_5	0.00632846	0.0233979	0.0496176	0.00229487	0.127496	Anova	-1.19221	-1.3335	-1.11851	0.164405	0.0508807	0.524005	0.230957
PC_O_36_5	0.00660304	0.0241911	0.308619	0.00318832	0.0202512	Anova	-1.11472	-1.38228	-1.24002	0.939157	0.731033	0.937719	0.775046
TG_56_6	0.00668665	0.0242767	0.292021	0.00578486	0.946524	welch	-1.50313	-1.6067	-1.0689	0.00826179	0.635815	0.0220291	0.0230169
DG_36_4	0.00702795	0.0252881	0.976269	0.00684923	0.00668031	Anova	1.00201	-1.20057	-1.20298	0.401163	0.330646	0.804952	0.494334
PC_O_36_1	0.00719765	0.0256695	0.036339	0.0027439	0.192203	Anova	-1.23172	-1.36639	-1.10933	0.990459	0.831761	0.597842	0.623137
TG_60_4	0.00781477	0.0276259	0.658512	0.00593765	0.00983996	Anova	-1.10909	-2.17155	-1.95795	0.0443975	0.880863	0.251851	0.823226
PC_33_1	0.00798592	0.0279854	0.168826	0.00314888	0.0456423	Anova	-1.20162	-1.61979	-1.348	0.0154667	0.871795	0.052961	0.561775
LPC_20_4	0.00814662	0.0283025	0.687262	0.00639735	0.00969155	Anova	-1.02167	-1.16823	-1.14345	0.278521	0.134161	0.73768	0.596879
SM_18_1_2_16_1	0.00839345	0.0289108	0.170058	0.00330887	0.0473404	Anova	-1.09253	-1.22526	-1.12149	0.669416	0.774639	0.0557873	0.202254
SM_18_1_2_15_0	0.00848568	0.0289808	0.218517	0.00355875	0.0367415	Anova	-1.11368	-1.30718	-1.17375	0.480386	0.952785	0.455853	0.793383
LPC_18_0	0.00864546	0.0292783	0.078343	0.00314422	0.106673	Anova	-1.05996	-1.11271	-1.04976	0.888657	0.855612	0.702815	0.852883
LPC_22_6_sn2	0.00920971	0.0306736	0.45028	0.00521583	0.0178794	Anova	-1.07413	-1.31408	-1.22339	0.293503	0.907346	0.320869	0.755555
LPC_17_0	0.00913716	0.0306736	0.3714	0.00466846	0.0220676	Anova	-1.09644	-1.34934	-1.23065	0.0557878	0.185882	0.0637485	0.254638
LPC_22_1_sn1	0.00937058	0.0309536	0.101533	0.00344378	0.0883416	Anova	-1.20101	-1.40372	-1.16878	0.863368	0.391059	0.514435	0.164222
LPE_22_6	0.00945791	0.0309881	0.286286	0.00430706	0.0302944	Anova	-1.16728	-1.51122	-1.29465	0.448652	0.983772	0.671855	0.882847
LPC_20_2	0.0101898	0.0327001	0.330094	0.00488556	0.0277131	Anova	-1.12606	-1.41571	-1.25722	0.64918	0.742393	0.440729	0.405343
PC_42_8	0.0101404	0.0327001	0.231857	0.00652681	0.129915	kw	-1.04754	-1.26584	-1.20838	0.0406573	0.000102757	0.243097	0.207065
PC_40_5	0.0102239	0.0327001	0.131608	0.00384818	0.0733301	Anova	-1.23834	-1.51516	-1.22354	0.0908395	0.859905	0.968205	0.508007
LPE_22_5_sn2	0.0107364	0.0335409	0.499148	0.00637385	0.018215	Anova	-1.13714	-1.6321	-1.43526	0.0959673	0.759334	0.351301	0.670405
TG_53_4	0.0106538	0.0335409	0.197044	0.00430212	0.0501169	Anova	-1.54418	-2.2655	-1.46712	0.0200185	0.738553	0.086225	0.117261
PC_39_6	0.0106108	0.0335409	0.145916	0.00404776	0.068173	Anova	-1.27853	-1.70961	-1.33716	0.00472616	0.498706	0.164506	0.702608
LPC_22_2_sn1	0.0114359	0.0354511	0.125048	0.00428179	0.0851794	Anova	-1.29924	-1.62626	-1.2517	0.377997	0.915543	0.279251	0.385844
LPE_18_1_sn1	0.012034	0.0370206	0.391161	0.0061513	0.0266236	Anova	-1.12645	-1.68216	-1.49333	0.00246054	0.595037	0.374873	0.817971
PE_34_2	0.0122016	0.0372519	0.0484427	0.0047623	0.228003	Anova	-1.49543	-1.8564	-1.24138	0.00854806	0.742845	0.152689	0.745983
TG_58_5	0.0123785	0.0375077	0.806872	0.0107751	0.0115556	Anova	-1.05876	-1.69582	-1.6017	0.341615	0.673306	0.988677	0.557148
TG_56_3	0.01308	0.0387592	0.56371	0.00824753	0.0188535	Anova	-1.20102	-2.04634	-1.70383	0.0767627	0.704722	0.510702	0.898894
TG_56_5	0.0130624	0.0387592	0.37878	0.012323	0.825853	welch	-1.66594	-1.97171	-1.18355	0.00499557	0.554878	0.0358024	0.040672
PC_O_40_6	0.0129273	0.0387592	0.0105833	0.0102304	0.913163	Anova	-1.35856	-1.36707	-1.00627	0.0411451	0.351348	0.333779	0.726589
LPE_18_2	0.0133984	0.0392111	0.849862	0.0122183	0.0116122	Anova	-1.02574	-1.38601	-1.35122	0.375328	0.00949672	0.877586	0.605289
T4	0.0134271	0.0392111	0.158757	0.00517245	0.0768165	Anova	1.1174	1.32553	1.18626	0.173717	0.566738	0.0287207	0.0660989
PE_36_2	0.0135619	0.0393197	0.0990155	0.00503825	0.12475	Anova	-1.44723	-1.8474	-1.27651	0.199849	0.988221	0.211898	0.380853
LPC_20_4_sn2	0.0145968	0.0420179	0.975601	0.0129808	0.0127678	Anova	1.00229	-1.20126	-1.20401	0.694549	0.948376	0.73624	0.791652
TG_60_3	0.0149427	0.0427087	0.808317	0.012693	0.0136716	Anova	-1.04666	-1.97438	-1.88636	0.0472059	0.787987	0.710475	0.688785
TG_59_2	0.0159407	0.0452403	0.138455	0.00604521	0.102499	Anova	-1.42862	-3.22173	-2.25513	0.00291643	0.555467	0.079765	0.119022
TG_57_3	0.0164997	0.0464992	0.939147	0.0152695	0.0135863	Anova	1.00388	-1.76458	-1.77142	0.0260591	0.653326	0.281123	0.993464
DG_36_3	0.0168546	0.0471694	0.468333	0.00918318	0.0293215	Anova	-1.05244	-1.21329	-1.15284	0.0670706	0.023025	0.150973	0.0636299
TG_58_3	0.0187119	0.0515292	0.796669	0.0151706	0.0170705	Anova	-1.0465	-2.02632	-1.93628	0.0353921	0.9458	0.367589	0.828109
LPE_16_0	0.0186668	0.0515292	0.498807	0.0104454	0.0298775	Anova	-1.04993	-1.21365	-1.15593	0.194846	0.293963	0.495982	0.543722
TG_51_4	0.018796	0.0515292	0.204843	0.00752128	0.0791584	Anova	-1.54226	-2.25156	-1.45991	0.00316633	0.399716	0.0397341	0.163384
TG_52_7	0.0211246	0.0567548	0.712435	0.0151376	0.021883	Anova	-1.07204	-1.53482	-1.43167	0.167875	0.586209	0.425566	0.889867
TG_54_3	0.0210644	0.0567548	0.15497	0.0081021	0.116301	Anova	-1.71904	-2.3088	-1.34308	0.0202136	0.731944	0.217214	0.162866
MCA_iso3	0.0209202	0.0567548	0.041958	0.041958	0.505361	kw	2.48366	3.38963	1.36478	0.000252131	0.0295473	0.00578276	0.00111277
TG_55_2	0.021278	0.0567882	0.826267	0.017606	0.018314	Anova	-1.07786	-2.02493	-1.87866	0.0179932	0.596116	0.457518	0.953988
ChoE__17_0	0.0231103	0.0594395	0.976409	0.0193747	0.0192018	Anova	1.02291	-1.34943	-1.38034	0.00693161	0.290573	0.0266872	0.0901636
LPE_17_0_sn1	0.0230365	0.0594395	0.828998	0.018915	0.0196001	Anova	-1.06532	-1.46433	-1.37454	0.0341555	0.545412	0.0831136	0.160202
SM_18_1_2_17_1	0.0227281	0.0594395	0.698894	0.0158649	0.0239277	Anova	-1.02804	-1.19676	-1.16411	0.205578	0.389891	0.503125	0.592488
LPE_20_1_sn2	0.0231544	0.0594395	0.489018	0.0125336	0.0370261	Anova	-1.14476	-1.5252	-1.33233	0.00532605	0.37262	0.250646	0.417875
LPC_22_6_sn1	0.0231563	0.0594395	0.481021	0.012418	0.0377309	Anova	-1.05236	-1.20912	-1.14896	0.910901	0.80098	0.43347	0.308334
LPC_18_1	0.0224298	0.0594395	0.464135	0.0118294	0.0381957	Anova	-1.05654	-1.21895	-1.15372	0.908559	0.796302	0.913818	0.724901
LPC_22_5_sn1	0.0242744	0.0619151	0.591119	0.0147492	0.0310096	Anova	-1.08219	-1.41963	-1.31182	0.39064	0.837753	0.846758	0.411839
LPC_18_1_sn2	0.0250749	0.0627652	0.743674	0.0182674	0.0242327	Anova	-1.05186	-1.42026	-1.35023	0.0533458	0.693736	0.720361	0.456498
TG_58_4	0.0249601	0.0627652	0.570122	0.0420689	0.0130243	Anova	1.0565	-2.01136	-2.12499	0.0270321	0.549857	0.43898	0.466519
LPE_22_6_sn1	0.0247708	0.0627652	0.457591	0.0128479	0.0423895	Anova	-1.1474	-1.64541	-1.43404	0.00161734	0.115901	0.0164101	0.065116
LPE_18_1_sn2	0.0256455	0.062895	0.489008	0.0137458	0.0405489	Anova	-1.11957	-1.63005	-1.45595	0.00278288	0.575991	0.282974	0.908338
PC_30_1	0.0257511	0.062895	0.217241	0.0103624	0.097897	Anova	-1.32709	-1.76976	-1.33356	0.0249733	0.400573	0.433947	0.507523
TG_60_1	0.0256843	0.062895	0.180007	0.153575	0.00987764	Anova	1.32207	-1.79913	-2.37857	0.0107534	0.406274	0.339255	0.0927225
TG_49_3	0.0256288	0.062895	0.016983	0.0216366	0.998347	Anova	-5.57508	-5.6342	-1.0106	0.000355493	0.267641	0.107731	0.817073
PC_39_8	0.025968	0.0629158	0.221619	0.0104867	0.0965925	Anova	-1.12918	-1.30165	-1.15274	0.2404	0.907726	0.408479	0.348149
TG_53_3	0.0260718	0.0629158	0.211077	0.0104378	0.101942	Anova	-1.49499	-2.03562	-1.36163	0.0115687	0.637826	0.0940682	0.147406
TG_54_4	0.026882	0.0644848	0.152756	0.0103947	0.145425	Anova	-1.51915	-2.03032	-1.33649	0.0688782	0.69579	0.21206	0.176299
LPE_20_5_sn1	0.027732	0.0654872	0.815116	0.021795	0.023692	Anova	-1.06182	-1.67905	-1.58129	0.113156	0.600165	0.855354	0.273677
LPC_24_1	0.027757	0.0654872	0.199593	0.011015	0.113985	Anova	-1.14327	-1.31573	-1.15084	0.195344	0.239749	0.914253	0.451899
PC_32_1	0.0277908	0.0654872	0.184061	0.0109173	0.123949	Anova	-1.34004	-1.69798	-1.26711	0.0359572	0.446077	0.278171	0.395062
TG_54_5	0.0279499	0.0654872	0.151717	0.0108197	0.151369	Anova	-1.36897	-1.72574	-1.26062	0.167085	0.59217	0.1187	0.110388
LPC_18_0_e	0.0288199	0.0671353	0.0220544	0.0207539	0.929919	Anova	-1.16701	-1.16147	1.00476	0.424146	0.491839	0.854177	0.958319
TG_58_1	0.0292665	0.0677838	0.302072	0.0993883	0.0119618	Anova	1.21623	-1.82248	-2.21655	0.0238053	0.357266	0.581535	0.337105
SM_18_1_2_25_0	0.0295393	0.0680248	0.12826	0.0114487	0.187388	Anova	-1.12605	-1.23082	-1.09304	0.86721	0.677995	0.293127	0.333571
FA_14_1_iso1	0.0307454	0.0701109	0.280317	0.0130265	0.0874662	Anova	1.24591	2.02496	1.62528	0.0756028	0.749645	0.204147	0.856073
SM_18_1_2_24_0	0.0307931	0.0701109	0.147963	0.0119626	0.16853	Anova	-1.09863	-1.18909	-1.08234	0.439889	0.416553	0.960137	0.977194
LPC_22_1	0.0312943	0.0708517	0.134045	0.0121665	0.18839	Anova	-1.11957	-1.22031	-1.08998	0.833209	0.443043	0.737588	0.578843
LPC_22_5_sn2	0.0315845	0.0711092	0.546141	0.017704	0.0430125	Anova	-1.09501	-1.41807	-1.29502	0.352131	0.994301	0.999731	0.641047
TG_58_2	0.0319339	0.0714964	0.67391	0.0207313	0.0339536	Anova	-1.02739	-2.15772	-2.1002	0.0402135	0.211276	0.561744	0.614347
TG_51_2	0.0324099	0.0721612	0.255858	0.0556699	0.856904	welch	-1.65901	-1.92097	-1.15791	0.000522555	0.201234	0.0821723	0.048952
LPC_22_2_sn2	0.0333654	0.0727503	0.940736	0.0300183	0.0233835	Anova	-1.01111	-1.36111	-1.34615	0.144718	0.0371133	0.466523	0.0666528
LPE_20_4_sn2	0.0333417	0.0727503	0.632392	0.0205129	0.038061	Anova	-1.07235	-1.3919	-1.29799	0.214116	0.831192	0.0644102	0.674336
LPE_20_1_sn1	0.0333965	0.0727503	0.545739	0.0186063	0.0452445	Anova	-1.09071	-1.52537	-1.39851	0.000770487	0.299756	0.505619	0.871134
LPE_16_0_sn1	0.0332315	0.0727503	0.443307	0.0165452	0.0569833	Anova	-1.09272	-1.34538	-1.23123	0.0278693	0.275281	0.173054	0.53356
TG_60_2	0.0357768	0.0767104	0.877246	0.0293409	0.0272441	Anova	1.0116	-2.01657	-2.03997	0.0390455	0.360162	0.621787	0.660263
SM_18_1_2_22_1	0.0361352	0.0767104	0.401112	0.0171036	0.0685284	Anova	-1.05833	-1.18479	-1.11949	0.890223	0.577632	0.220686	0.0932794
ChoE__20_5	0.0358127	0.0767104	0.297681	0.0153367	0.0937453	Anova	-1.21966	-1.56889	-1.28634	0.223246	0.656598	0.810328	0.918325
TG_54_7	0.0361662	0.0767104	0.154952	0.0141824	0.184503	Anova	-1.326	-1.61885	-1.22086	0.177293	0.614931	0.169867	0.194448
CA	0.0357006	0.0767104	0.0461956	0.0180802	0.564415	Anova	1.75263	2.19208	1.25074	0.336234	9.74051e-05	0.184872	1.34557e-05
SM_18_1_2_24_4	0.0371187	0.0775069	0.334561	0.0164236	0.0854085	Anova	-1.10081	-1.27905	-1.16192	0.42584	0.152206	0.761437	0.362263
PC_38_3	0.0369979	0.0775069	0.214652	0.0148517	0.135492	Anova	-1.28792	-1.62554	-1.26215	0.620369	0.7519	0.618043	0.35383
SM_18_1_2_14_0	0.0367922	0.0775069	0.18752	0.0145623	0.154688	Anova	-1.18338	-1.3754	-1.16226	0.717289	0.993121	0.616913	0.476611
PC_O_34_1	0.0374758	0.0778492	0.0504989	0.0185359	0.542353	Anova	-1.14637	-1.18849	-1.03674	0.788371	0.31678	0.514614	0.692688
LPC_15_0	0.0399363	0.082535	0.609202	0.0234538	0.0467468	Anova	-1.04367	-1.24034	-1.18843	0.0213015	0.205898	0.172828	0.334182
LPE_22_5_sn1	0.0427028	0.0874198	0.36451	0.0193067	0.0880602	Anova	-1.20456	-1.60056	-1.32875	0.0134383	0.38856	0.188249	0.639916
TG_52_4	0.0427338	0.0874198	0.134556	0.0170441	0.243868	Anova	-1.30483	-1.53157	-1.17377	0.273135	0.623489	0.235511	0.272529
LPC_16_0	0.0446275	0.0903763	0.5785	0.0250447	0.054813	Anova	-1.01526	-1.06848	-1.05243	0.809219	0.880596	0.627793	0.663841
LPE_20_2_sn2	0.0444438	0.0903763	0.248868	0.018249	0.136304	Anova	-1.27513	-1.62249	-1.27241	0.657294	0.11151	0.626469	0.2147
LPE_18_2_sn2	0.0478394	0.0963965	0.663133	0.0292575	0.0497941	Anova	-1.0661	-1.3677	-1.28289	0.656614	0.435457	0.366978	0.7218
TG_54_2	0.0480977	0.0964346	0.171398	0.0192106	0.212509	Anova	-1.56493	-2.06037	-1.31659	0.0604715	0.600897	0.372747	0.345805
LPC_20_3_sn2	0.0491918	0.0976566	0.279452	0.0206189	0.131967	Anova	-1.20968	-1.56767	-1.29594	0.021277	0.138984	0.517489	0.975336
TG_48_2	0.0491187	0.0976566	0.0340068	0.0353488	0.926818	Anova	-4.36295	-3.27427	1.33249	2.45888e-06	0.473008	0.158529	0.272667
PC_O_42_3	0.0508528	0.100459				Anova	-1.16923	-1.28749	-1.10114	0.681623	0.47189	0.391773	0.619832
LPE_17_0_sn2	0.0530471	0.103884				Anova	-1.10548	-1.68699	-1.52602	0.306303	0.0962442	0.315431	0.219776
LPC_20_1_sn1	0.0531019	0.103884				Anova	-1.09427	-1.50968	-1.37962	0.0168878	0.821125	0.638111	0.695691
LPC_20_1	0.0536704	0.104276				Anova	-1.09546	-1.37777	-1.2577	0.454502	0.733783	0.407189	0.349579
TG_53_2	0.0538197	0.104276				Anova	-1.48332	-1.87786	-1.26598	0.014656	0.668041	0.128477	0.165386
LPC_18_3	0.0555419	0.107098				Anova	1.04124	-1.24784	-1.29931	0.101808	0.425086	0.804312	0.648627
PC_40_4	0.0606766	0.116441				Anova	-1.19318	-1.43503	-1.2027	0.00814224	0.436248	0.799065	0.46279
LPE_18_3_iso2_sn1	0.0643947	0.122411				Anova	-1.07323	-1.43564	-1.33769	0.74739	0.287459	0.898321	0.387302
TG_57_2	0.0641257	0.122411				welch	-1.38319	-3.09336	-2.23639	0.00784669	0.159876	0.0748284	0.0156559
TG_50_5	0.0649583	0.122902				Anova	-1.44241	-1.83256	-1.27048	0.033122	0.979708	0.275758	0.465561
SM_18_1_2_17_0	0.0661291	0.123954				Anova	-1.05126	-1.21864	-1.15922	0.254287	0.467171	0.494328	0.827792
TG_52_6	0.0660365	0.123954				Anova	-1.37654	-1.78445	-1.29633	0.120821	0.905773	0.278927	0.411365
LPC_17_1	0.0666149	0.12396				Anova	-1.09769	-1.35495	-1.23437	0.0131046	0.15339	0.0950606	0.233409
TG_56_2	0.0667479	0.12396				Anova	-1.00492	-1.8748	-1.86563	0.0087489	0.97119	0.398503	0.868062
SM_18_1_2_23_0	0.0670715	0.12399				Anova	-1.13436	-1.20795	-1.06487	0.235865	0.688079	0.514962	0.579435
TG_52_5	0.0687733	0.126555				Anova	-1.4449	-1.80081	-1.24632	0.0817266	0.970611	0.215326	0.398542
LPC_18_2_sn1	0.0708685	0.129818				Anova	-1.04889	-1.21027	-1.15386	0.343176	0.59475	0.201631	0.206105
LPC_18_3_iso2_sn2	0.0736857	0.134368				Anova	1.01946	-1.26058	-1.28511	0.130565	0.745286	0.977674	0.863758
LPE_20_4	0.0749009	0.135969				Anova	-1.02333	-1.23701	-1.20881	0.447419	0.496076	0.975089	0.808376
LPC_15_0_sn2	0.0763458	0.13797				Anova	-1.00033	-1.29792	-1.29749	0.0222019	0.531019	0.337602	0.761549
TG_52_3	0.0780749	0.140465				Anova	-1.35924	-1.53264	-1.12756	0.165135	0.994411	0.136998	0.205091
LPE_16_0_sn2	0.0791929	0.141843				Anova	-1.08945	-1.31309	-1.20527	0.0119829	0.180011	0.0517788	0.150168
LPE_18_2_sn1	0.0802967	0.143184				Anova	-1.06013	-1.39382	-1.31477	0.0386932	0.517844	0.263635	0.841347
LPC_20_3_sn1	0.0813193	0.144369				Anova	-1.21144	-1.70892	-1.41065	0.0726215	0.178173	0.909722	0.270655
LPC_22_5	0.0854492	0.151035				Anova	-1.16493	-1.43216	-1.2294	0.570075	0.574507	0.380065	0.0882943
TG_56_10	0.0865819	0.152369				Anova	1.05798	-1.33107	-1.40825	0.0230119	0.381583	0.0644963	0.294345
LPC_18_1_sn1	0.0875863	0.153466				Anova	1.05987	-1.20859	-1.28095	0.572595	0.445879	0.928759	0.703968
ChoE__16_0	0.0914933	0.159618				Anova	-1.13436	-1.12141	1.01154	0.835084	0.326992	0.823956	0.607309
DG_36_5	0.0944047	0.163987				Anova	1.10475	-1.05852	-1.1694	0.45127	0.379488	0.989136	0.913263
LPC_22_4	0.0960079	0.166057				Anova	-1.12704	-1.45103	-1.28747	0.539519	0.221261	0.300604	0.0323982
LPE_20_4_sn1	0.0968287	0.166761				Anova	-1.05446	-1.3618	-1.29146	0.120814	0.986708	0.0456429	0.339297
LPC_22_4_sn2	0.0980425	0.168132				Anova	-1.04834	-1.39136	-1.32719	0.203067	0.147597	0.147546	0.0272605
LPC_14_0_sn2	0.0991308	0.169278				Anova	-1.10535	-1.27979	-1.15782	0.985264	0.75478	0.613901	0.285906
LPE_15_0_sn1	0.0997071	0.169544				Anova	-1.06367	-1.37266	-1.29049	0.00648067	0.399947	0.0826461	0.247528
DCA	0.100602	0.170347				kw	1.44106	-1.03589	-1.49278	1.81285e-07	0.0231195	0.505011	0.691798
LPC_20_3	0.105798	0.178396				Anova	-1.17131	-1.48521	-1.268	0.0711304	0.194836	0.47426	0.270283
LPC_18_3_iso2_sn1	0.106425	0.178705				Anova	1.04028	-1.214	-1.2629	0.118298	0.507026	0.956696	0.97479
SM_18_1_2_24_2	0.107821	0.180298				welch	-1.05442	-1.14319	-1.08419	0.467199	0.113871	0.00941602	0.00199965
FA_16_1_iso1	0.109637	0.182577				Anova	1.11586	1.2185	1.09198	0.876501	0.886057	0.745588	0.791319
LPE_22_4_sn1	0.114997	0.190716				Anova	-1.16862	-1.43878	-1.23118	0.301622	0.997339	0.561125	0.427306
TG_50_0	0.118295	0.195381				Anova	-1.70738	-1.89161	-1.1079	0.159297	7.44862e-05	0.589761	0.0799598
LPC_20_1_sn2	0.119045	0.195816				Anova	-1.04805	-1.42709	-1.36166	0.0190559	0.879294	0.695301	0.72954
FA_20_1	0.122645	0.200919				Anova	-1.0169	-1.27458	-1.2534	0.223719	0.960292	0.173143	0.140439
LPE_22_3_sn2	0.125219	0.204304				Anova	-1.41981	-1.37028	1.03614	0.350757	0.0426873	0.808576	0.444492
LPC_14_0_sn1	0.126861	0.206149				Anova	-1.21034	-1.35812	-1.12209	0.439065	0.408925	0.304692	0.0964693
LPC_22_3_sn2	0.129906	0.210249				Anova	1.02192	-1.27367	-1.30159	0.341573	0.347841	0.823764	0.647843
LPC_18_0_sn1	0.131192	0.211481				Anova	-1.00075	-1.14361	-1.14275	0.297894	0.0333706	0.116693	0.0668128
SM_18_1_2_16_0	0.133888	0.214968				Anova	-1.09189	-1.17401	-1.07522	0.650618	0.758541	0.0309196	0.103591
EpOME_r9_10	0.136375	0.216374				Anova	-1.12068	-1.47225	-1.31372	0.203901	0.927826	0.972807	0.797214
ChoE__18_3	0.135978	0.216374				Anova	-1.16441	-1.2453	-1.06947	0.178436	0.162581	0.706029	0.796645
TG_48_3	0.135946	0.216374				Anova	-4.26543	-3.85052	1.10776	6.84004e-06	0.402077	0.231764	0.312766
SM_18_1_2_22_3	0.140731	0.22241				Anova	1.03485	1.11396	1.07645	0.688947	0.87728	0.809896	0.846001
TG_52_1	0.142707	0.224652				Anova	-1.56133	-1.77085	-1.13419	0.0602405	0.964448	0.391467	0.550965
LPC_22_4_sn1	0.14527	0.227797				Anova	-1.0803	-1.37027	-1.26842	0.56399	0.289378	0.430157	0.0893294
ChoE__18_0	0.147811	0.230883				Anova	-1.2044	-1.24585	-1.03441	0.854627	0.864934	0.829224	0.637985
LPC_O_18_1p	0.150688	0.234468				Anova	-1.12686	1.00046	1.12737	0.583679	0.45949	0.942331	0.984307
TG_50_4	0.153742	0.238301				kw	-1.87809	-2.09811	-1.11715	0.00268021	0.0372996	0.326385	0.843675
TG_52_2	0.156093	0.241017				Anova	-1.76647	-1.73489	1.0182	0.00023337	0.735054	0.130989	0.0695605
DG_38_7	0.159088	0.244704				Anova	1.21295	1.01908	-1.19024	0.231846	0.00979652	0.950827	0.967502
TG_50_2	0.162891	0.249602				Anova	-1.80466	-1.79808	1.00366	0.000113685	0.684058	0.103813	0.0563379
TG_50_1	0.163646	0.249809				Anova	-1.83091	-1.77304	1.03264	6.13326e-05	0.701393	0.129914	0.0729015
FA_14_1_iso2	0.165937	0.252349				Anova	1.40237	1.33543	-1.05012	2.20741e-05	0.058725	0.183896	0.417123
LPE_18_1	0.171457	0.259764				Anova	1.0208	-1.49464	-1.52572	0.00829222	0.160461	0.0987812	0.174018
LCA	0.173291	0.2606				Anova	2.03737	1.35331	-1.50548	4.94905e-05	0.217695	0.0524919	0.190943
MCA_iso2	0.173302	0.2606				kw	2.23506	1.83709	-1.21663	0.0204209	0.00614208	0.0337155	0.00064934
TG_54_6	0.181081	0.271285				Anova	-1.23644	-1.30103	-1.05224	0.210866	0.91263	0.0667319	0.136448
SM_18_1_2_24_1	0.182958	0.273082				Anova	-1.07811	-1.13462	-1.05242	0.84619	0.626336	0.276835	0.0954479
FA_18_0	0.185367	0.274643				Anova	-1.12877	-1.16972	-1.03628	0.995796	0.72492	0.105172	0.0481085
ChoE__22_5	0.184877	0.274643				Anova	-1.12124	-1.22701	-1.09434	0.00127607	0.0888311	0.254798	0.416771
TG_58_11	0.193349	0.28542				Anova	1.12112	-1.17673	-1.31926	0.850922	0.424472	0.103688	0.281035
LPE_20_3_sn2	0.198317	0.291685				Anova	-1.08659	-1.34446	-1.23732	0.362897	0.857106	0.121318	0.308543
TG_50_3	0.201769	0.295683				Anova	-1.88949	-1.92126	-1.01682	3.97159e-05	0.671031	0.148402	0.147987
SM_18_1_2_20_1	0.205659	0.300292				Anova	-1.03578	-1.12903	-1.09003	0.836252	0.840214	0.900265	0.891659
LPC_20_4_sn1	0.207561	0.300889				Anova	1.02588	-1.0696	-1.09728	0.734297	0.822154	0.62414	0.578208
TG_56_1	0.207525	0.300889				Anova	-1.00181	-2.18187	-2.17794	0.00254024	0.453727	0.312464	0.566246
MG_18_2	0.214961	0.30939				Anova	1.31333	1.17555	-1.1172	0.369049	0.580948	0.657748	0.98244
TriHOME_r9_10_13	0.214468	0.30939				kw	-1.08318	-1.30949	-1.20893	6.77092e-06	0.000931694	0.222438	0.387403
CDCA	0.228255	0.327356				kw	1.89794	1.50815	-1.25846	0.175116	0.000922972	0.0146308	0.0048679
FA_18_3_iso2	0.238048	0.340189				Anova	1.31419	1.18369	-1.11025	0.234009	0.993944	0.12201	0.118383
LPC_16_0_sn2	0.239159	0.340569				Anova	-1.0211	-1.11089	-1.08793	0.123891	0.438639	0.0500596	0.065179
ChoE__20_4	0.241315	0.342429				Anova	-1.09536	-1.11166	-1.01488	0.724609	0.789887	0.126411	0.184251
FA_20_0	0.243571	0.343308				Anova	-1.14525	-1.18418	-1.03399	0.695555	0.814777	0.706065	0.545263
LPC_O_24_1p	0.243638	0.343308				kw	-1.10288	-1.1138	-1.00991	0.00715566	0.0462096	0.226804	0.249717
SM_18_1_2_21_0	0.248959	0.349583				Anova	-1.07737	-1.14254	-1.06049	0.404799	0.748866	0.740907	0.775797
MCA_iso1	0.262972	0.367978				Anova	1.72387	1.77061	1.02711	0.000134797	0.248546	0.391994	0.0510858
LPE_20_5_sn2	0.271246	0.377768				Anova	-1.18125	-1.61875	-1.37037	0.236448	0.00713092	0.650357	0.202992
LPE_20_3_sn1	0.271843	0.377768				Anova	-1.06458	-1.28026	-1.2026	0.26336	0.274087	0.527024	0.722957
Cer_18_1_2_24_0	0.272963	0.378021				Anova	-1.077	-1.18162	-1.09714	0.422346	0.77952	0.771067	0.543707
SM_18_1_2_22_0	0.275924	0.380813				Anova	-1.09398	-1.12894	-1.03196	0.201943	0.395941	0.687723	0.543356
PC_O_44_5	0.288284	0.396514				Anova	-1.08793	-1.18338	-1.08774	0.784867	0.48832	0.824076	0.797825
FA_12_1	0.290023	0.397548				Anova	1.24171	1.26038	1.01504	0.138353	0.162886	0.562575	0.157953
LPC_O_20_1p	0.297408	0.40629				Anova	-1.08334	1.01197	1.09631	0.101433	0.419276	0.870772	0.909533
HOTrE_13_s	0.3107	0.423014				Anova	-1.10905	1.24846	1.3846	0.260393	0.97776	0.935018	0.862335
TG_48_1	0.312028	0.423392				Anova	-2.34145	-1.94022	1.2068	2.91428e-06	0.349478	0.11088	0.129566
ChoE__17_1	0.316015	0.425933				Anova	-1.0224	-1.22448	-1.19765	0.176014	0.128738	0.9676	0.88086
LPE_18_3_iso1_sn2	0.315521	0.425933				welch	5.1	2.60426	-1.95833	1.61998e-05	0.0965039	3.5088e-06	0.00148243
DG_34_2	0.325031	0.436625				kw	-1.03704	-1.02893	1.00788	0.00302313	3.21149e-08	0.207506	0.0636578
LPC_16_0_sn1	0.330375	0.440865				Anova	-1.07959	-1.14019	-1.05613	0.171223	0.0186134	0.169962	0.121679
LPC_16_0_e	0.330196	0.440865				Anova	-1.09482	-1.05207	1.04063	0.42882	0.524587	0.537476	0.561583
ChoE__22_6	0.332457	0.442179				Anova	-1.14581	-1.16851	-1.01981	0.0103388	0.305421	0.0905006	0.12509
UDCA_S__HDCA_S	0.336065	0.444996				Anova	-1.00847	1.66311	1.6772	0.000159363	0.460055	0.153165	0.390609
DiHET_11_12	0.337887	0.444996				Anova	1.31846	-1.01568	-1.33914	0.00950022	0.174277	0.153222	0.768882
MG_18_0	0.337661	0.444996				Anova	1.38076	1.39018	1.00683	0.285541	0.00351823	0.805627	0.718673
ChoE__14_0	0.346411	0.454735				Anova	1.12535	-1.04034	-1.17074	0.999687	0.816623	0.508641	0.772489
FA_13_0	0.349514	0.455839				Anova	1.09743	1.14856	1.04659	0.133714	0.848541	0.573935	0.526036
DG_38_6	0.349063	0.455839				Anova	1.21532	1.12434	-1.08092	0.0689192	0.0603697	0.491471	0.510538
HDHA_r13	0.371296	0.482685				Anova	-1.44683	-1.06893	1.35352	0.62479	0.000314756	0.67974	0.107874
LPE_14_0_sn1	0.374679	0.485517				Anova	-1.13939	-1.18345	-1.03867	0.275279	0.299559	0.347094	0.196299
LPC_14_0	0.376848	0.486762				Anova	-1.08375	-1.15319	-1.06407	0.711811	0.476767	0.780483	0.53347
FA_14_0	0.387743	0.499235				Anova	1.19518	1.18988	-1.00445	0.78283	0.39323	0.815235	0.995654
FA_11_0	0.389606	0.500036				Anova	1.03608	-1.01758	-1.05429	0.433505	0.149707	0.367543	0.259736
EpOME_r12_13	0.394332	0.504494				Anova	1.20082	1.21137	1.00879	0.066579	0.724835	0.464306	0.481422
DG_36_2	0.39707	0.506389				Anova	-1.15562	-1.17897	-1.0202	0.399427	0.874838	0.189905	0.118399
FA_9_0	0.40841	0.519209				Anova	-1.026	-1.04308	-1.01665	0.333077	0.167127	0.0983872	0.0692801
LPC_15_0_sn1	0.416084	0.526028				Anova	-1.02542	-1.18354	-1.1542	0.016738	0.401734	0.260196	0.567422
SM_18_1_2_20_4	0.416384	0.526028				Anova	-1.0029	-1.10733	-1.10413	0.143384	0.598417	0.175157	0.243712
LPC_16_1_sn2	0.435734	0.547043				Anova	-1.03421	-1.21812	-1.17782	0.0137067	0.148698	0.891865	0.775979
DG_34_3	0.435073	0.547043				Anova	-1.10095	-1.24131	-1.12749	0.341289	0.719064	0.556073	0.342916
FA_20_4	0.438901	0.549308				welch	1.0262	1.0404	1.01385	0.0464357	0.0602764	0.0453719	0.0348878
FA_20_2	0.453457	0.565769				Anova	-1.03389	-1.14641	-1.10882	0.0450534	0.268149	0.382111	0.326985
FA_16_1_iso2	0.462767	0.575602				Anova	1.18835	1.17963	-1.00739	0.0803808	0.172998	0.5915	0.50737
DiHOME_12_13	0.468906	0.581443				Anova	1.25672	1.18219	-1.06304	0.0261118	0.613926	0.698765	0.785007
LPC_16_1_sn1	0.47395	0.584447				Anova	-1.02378	-1.21568	-1.18745	0.0094486	0.168443	0.965647	0.943298
LPC_O_22_1p	0.474228	0.584447				Anova	-1.10086	-1.05519	1.04329	0.480013	0.769777	0.971744	0.890261
LPE_22_1_sn1	0.485428	0.594612				Anova	-1.18125	-1.155	1.02273	0.0996112	0.366143	0.133513	0.10225
TG_60_12	0.485012	0.594612				Anova	1.02468	-1.13653	-1.16457	0.205199	0.980607	0.735513	0.9945
FA_15_0	0.536503	0.655184				Anova	1.11936	1.08755	-1.02925	0.342741	0.408475	0.306666	0.227116
SM_18_1_2_18_1	0.538285	0.655374				Anova	1.01436	-1.08132	-1.09684	0.141155	0.56466	0.0703322	0.0949049
FA_22_5_iso2	0.544788	0.661294				Anova	-1.0345	1.06498	1.10173	0.00553335	0.519634	0.502286	0.484901
LPC_16_1	0.547662	0.662787				kw	-1.08949	-1.16932	-1.07327	0.00430555	0.0189477	0.128418	0.132207
DG_36_1	0.556315	0.671243				Anova	1.03313	-1.13613	-1.17377	0.531131	0.0145611	0.28574	0.308704
LPE_14_0_sn2	0.559076	0.67256				kw	1.04762	-1.05398	-1.10417	0.00371617	0.0457704	0.145233	0.307353
DiHOME_9_10	0.571062	0.684934				Anova	1.23148	1.11645	-1.10303	0.0645542	0.209736	0.625029	0.705995
FA_22_3	0.574242	0.686704				Anova	-1.13137	-1.06635	1.06098	0.883824	0.813245	0.537196	0.331534
FA_18_2	0.578796	0.690103				Anova	1.07863	1.03863	-1.03851	0.161326	0.308143	0.515433	0.523199
UDCA__HDCA	0.581664	0.691477				Anova	1.46041	1.10724	-1.31896	0.0642777	0.0819176	0.184722	0.776656
EpODE_15_16	0.584281	0.692545				Anova	-1.1761	1.09201	1.28431	0.0023309	0.497615	0.308725	0.578886
TX_B2	0.58853	0.695535				Anova	1.06035	1.15996	1.09394	0.847755	0.0187144	0.142376	0.082165
FA_18_3_iso1	0.593981	0.699925				Anova	1.12806	1.10231	-1.02337	0.645891	0.643439	0.659813	0.629736
TG_58_10	0.597103	0.701552				Anova	1.11226	-1.02614	-1.14133	0.994346	0.582755	0.216498	0.438686
FA_10_0	0.599857	0.70274				Anova	1.06347	1.01141	-1.05147	0.0119494	0.126507	0.667214	0.793799
TCDCA_S	0.605233	0.705827				Anova	1.376	-1.03488	-1.424	0.00248672	0.408842	0.414155	0.394153
Cer_18_1_2_23_0	0.605995	0.705827				Anova	-1.07496	-1.10981	-1.03242	0.025428	0.230023	0.364788	0.39109
HETE_r5_s	0.613763	0.712815				welch	1.17729	-1.03215	-1.21515	0.662077	0.0654557	0.0188977	0.00115603
TUDCA__THDCA	0.616909	0.714408				Anova	1.42302	-1.11757	-1.59033	0.000172699	0.842972	0.668462	0.749679
ChoE__18_1	0.6199	0.715815				Anova	-1.08451	-1.07052	1.01307	0.201716	0.466758	0.0904498	0.0535653
FA_20_5	0.621724	0.715871				Anova	1.16522	1.03244	-1.12861	0.0255487	0.466875	0.281104	0.385905
LPE_22_3_sn1	0.629847	0.723158				Anova	-1.24519	-1.27885	-1.02703	0.204545	0.337264	0.164249	0.262763
DG_45_12	0.633938	0.725787				Anova	1.003	1.08605	1.08279	0.903025	0.96569	0.631447	0.534755
T3	0.642228	0.733195				Anova	-1.15625	-1.03125	1.12121	0.0140721	0.137819	0.153514	0.14039
DHETE_5_15	0.644686	0.733922				Anova	1.07452	-1.0158	-1.0915	0.0042825	0.776109	0.155649	0.0687408
GDCA	0.650008	0.735823				Anova	1.9999	1.03156	-1.93871	0.00178434	0.0684978	0.131445	0.380568
DiHODE_15_16	0.649186	0.735823				Anova	1.22764	1.09383	-1.12233	0.181483	0.557939	0.293567	0.535592
Cer_18_1_2_24_1	0.654848	0.739226				Anova	-1.02796	-1.09925	-1.06935	0.538603	0.849784	0.305865	0.162123
PE_O_38_6	0.684228	0.770234				kw	2.13899	1.09364	-1.95584	9.87344e-08	8.44078e-06	0.0357847	0.030541
FA_20_3	0.697267	0.782726				Anova	-1.0739	-1.08022	-1.00588	0.467931	0.657965	0.70061	0.811896
DG_38_2	0.704067	0.788164				Anova	1.08561	1.08384	-1.00163	0.820937	0.219093	0.760183	0.601777
TCDCA	0.706354	0.788533				Anova	-1.0329	-1.22158	-1.18267	0.00814087	0.249089	0.693725	0.591593
GMCA	0.709289	0.789622				Anova	2.06647	-1.19938	-2.47849	1.58318e-05	0.15006	0.0708351	0.429967
FA_12_0	0.71967	0.798973				Anova	1.09084	1.08151	-1.00863	0.0145887	0.218362	0.439926	0.46816
FA_8_0	0.739712	0.818966				kw	-1.00836	-1.016	-1.00757	0.000463553	0.00740321	0.197576	0.201808
ChoE__20_3	0.74572	0.823356				Anova	-1.03709	-1.10396	-1.06448	0.865732	0.821712	0.40965	0.407811
FA_18_1	0.757551	0.834134				Anova	1.05597	1.02924	-1.02597	0.439602	0.726006	0.941333	0.930643
LPE_22_1_sn2	0.761124	0.835784				Anova	-1.08841	1.0897	1.18605	0.467396	0.000668394	0.337657	0.0285521
LPC_14_1_sn1	0.773675	0.847258				Anova	-1.06094	-1.14115	-1.0756	0.0314735	0.521907	0.615549	0.931375
HETE_r15_s	0.783329	0.855506				Anova	1.01425	1.08961	1.0743	0.884124	0.122702	0.379893	0.140475
TG_60_10	0.789341	0.859741				Anova	-1.1824	-1.02262	1.15625	0.00128368	0.229923	0.23345	0.125488
alpha_r5_androstan_3_17_diol_monosulfate_iso1	0.793539	0.861984				kw	2.13333	1.68421	-1.26667	8.53788e-08	0.0292494	0.0716693	0.939315
TG_58_9	0.808748	0.876144				Anova	1.06199	1.00296	-1.05885	0.141653	0.471561	0.605536	0.648004
HODE_r9_s	0.820337	0.879244				Anova	1.05081	-1.05154	-1.10496	0.381254	0.987642	0.341337	0.236649
HETE_r12_s	0.818224	0.879244				Anova	-1.03393	1.04585	1.08133	0.873255	0.0164583	0.120241	0.0579082
LPC_O_16_1p	0.815814	0.879244				Anova	-1.02893	-1.03017	-1.00121	0.952105	0.842248	0.514568	0.662774
LPE_22_2_sn2	0.817321	0.879244				kw	1.05882	-1.06944	-1.13235	0.000769648	0.000682357	0.857252	0.775978
SM_18_1_2_20_0	0.822574	0.879303				Anova	1.00152	1.03892	1.03735	0.554041	0.816878	0.935239	0.937751
GHDCA__GUDCA	0.830136	0.879994				Anova	1.78618	1.53778	-1.16153	7.91245e-05	0.731382	0.114445	0.384837
GCA	0.828972	0.879994				Anova	1.81172	1.36652	-1.3258	4.94548e-05	0.242839	0.0376274	0.720736
DG_34_1	0.831954	0.879994				Anova	-1.11695	-1.13493	-1.0161	0.1676	0.141135	0.712844	0.510335
TriHOME_9_12_13	0.826929	0.879994				welch	1.06331	-1.0005	-1.06384	0.0458975	0.966938	0.0300796	0.03167
ChoE__16_1	0.848631	0.895284				Anova	-1.04643	-1.08872	-1.04042	0.0023704	0.204892	0.873532	0.516982
GLCA	0.872053	0.917591				Anova	2.36361	1.28173	-1.84407	2.94122e-05	0.0526081	0.0443595	0.29711
DiHODE_12_13	0.877208	0.918995				Anova	1.11633	1.1019	-1.01309	0.104882	0.486085	0.726956	0.608445
LPC_16_1_e	0.877948	0.918995				Anova	-1.02078	-1.02604	-1.00515	0.928645	0.809821	0.611027	0.741813
SM_18_1_2_18_0	0.882253	0.921109				Anova	1.02614	1.04394	1.01735	0.521853	0.865941	0.051864	0.0565109
FA_22_5_iso1	0.888717	0.92546				Anova	1.00032	-1.06962	-1.06997	0.0015425	0.0933993	0.474246	0.531813
FA_22_6	0.89509	0.929694				kw	-1.00619	-1.01348	-1.00725	0.000612539	0.00907214	0.285648	0.245853
TDCA	0.898955	0.931308				Anova	-1.18869	-1.06488	1.11627	7.59666e-05	0.859895	0.350602	0.427762
TMCA	0.90887	0.934374				Anova	-1.26267	-1.14823	1.09966	6.56995e-05	0.214391	0.260749	0.443466
HODE_13_s	0.908745	0.934374				Anova	1.07704	1.05732	-1.01865	0.147903	0.255767	0.675079	0.684135
Cer_18_1_2_22_0	0.907754	0.934374				Anova	-1.05899	-1.02158	1.03662	0.00187231	0.0628306	0.126945	0.14871
GCDCA	0.918146	0.941508				Anova	1.88462	-1.08835	-2.05113	1.90314e-05	0.111293	0.0960797	0.378993
TCA	0.923583	0.94468				Anova	-1.12501	1.12955	1.27076	0.000123802	0.643239	0.445437	0.51916
FA_16_0	0.934134	0.953053				Anova	1.01945	1.01312	-1.00625	0.532633	0.681786	0.703762	0.690201
HEPE_r12_s	0.947011	0.963751				Anova	1.0537	-1.01602	-1.07058	0.158491	0.999983	0.149396	0.0794703
LPE_18_3_iso2_sn2	0.957298	0.969324				Anova			-1.03125	0.730997	0.614111	0.501348	0.737721
TG_60_11	0.954939	0.969324				Anova	-1.00489	1.05106	1.0562	0.00404463	0.208514	0.486728	0.525431
FA_22_4	0.96431	0.973977				Anova	-1.01388	-1.00884	1.005	0.00373238	0.0946318	0.631507	0.699148
LPC_14_1_sn2	0.972606	0.977457				Anova	1.02857	1.07143	1.04167	0.175654	0.020698	0.642483	0.714465
Cer_18_1_2_24_2	0.970855	0.977457				welch	-1.02964	-1.01525	1.01417	0.0425062	0.236321	0.0122877	0.0133692
LPC_22_3_sn1	0.982014	0.984457				Anova	1	-1.02885	-1.02885	0.526929	0.737973	0.134104	0.209435
HOTrE_9_s	0.994294	0.994294				Anova	1.01532	-1.00904	-1.02449	0.11528	0.0740264	0.659492	0.604949

## Sheet: PADJ05 (2)
Lipid	HDMB ID	Common name HDMB ID	Description	Chemical taxonomy	ONTOLOGY/Biological properties	Mean decrease gini	p	FDR	Reg_Ma vs. Irreg_Ma	Reg_Ma vs. Acyc_Ma	Irreg_Ma vs. Acyc_Ma	method	Fold-change Reg_Ma vs. Irreg_Ma	Fold-change Reg_Ma vs. Acyc_Ma	Fold-change Irreg_Ma vs. Acyc_Ma	PUBMED	Metabolic pathways
LysoPC(20:0)-sn2	HMDB0010390	LysoPC(20:0/0:0)	Belongs to the class of organic compounds known as 1-acyl-sn-glycero-3-phosphocholines. These are glycerophosphocholines in which the glycerol is esterified with a fatty acid at O-1 position, and linked at position 3 to a phosphocholine. LysoPC(20:0/0:0) is a lysophospholipid (LyP). It is a monoglycerophospholipid in which a phosphorylcholine moiety occupies a glycerol substitution site. Lysophos…	Class Glycerophospholipids Sub Class Glycerophosphocholines Direct Parent 1-acyl-sn-glycero-3-phosphocholines Alternative Parents: Phosphocholines Fatty acid esters Dialkyl phosphates Tetraalkylammonium salts Secondary alcohols Carboxylic acid esters Monocarboxylic acids and derivatives Organopnictogen compounds Organic salts Organic oxides Hydrocarbon derivatives Carbonyl compounds Amines	Health effect Alzheimer's Disease (PMID: 30845751) Renal failure (PMID: 30845751) Renal cell carcinoma (PMID: 26162894) Ovarian cancer (PMID: 30845751) Colorectal cancer (PMID: 26162894) Multiple sclerosis (PMID: 30845751) Atherosclerosis (PMID: 18220755) Diabetes mellitus (PMID: 18220755) Stomach cancer (PMID: 26162894) Biological process Cellular process: Apoptosis (PMID: 30845751) Cell signali…	0.132883	0.00458446	0.0196043	0.00692979	0.00281419	0.591374	Anova	-1.53041	-1.62331	-1.06071	McDermott, Ian R.; Robinson, Cecil H. Novel synthesis of 5a-androstane-3a,17a-diol. Journal of the Chemical Society, Chemical Communications (1979), (1), 28-9 Eriksson H, Gustafsson JA, Sjovall J: Excretion of steroid hormones in adults. C19 and C21 steroids in faeces from pregnant women. Eur J Biochem. 1970 Feb;12(3):520-6. [PubMed:5440628 ] Laatikainen T, Vihko R: Identification of C19O2 and C2…
PC(O-40:6)	HMDB0013422	PC(O-40:6)	Belongs to the class of organic compounds known as 1-alkyl,2-acylglycero-3-phosphocholines. These are glycerophosphocholines that carry exactly one acyl chain attached to the glycerol moiety through an ester linkage at the O2-position, and one alkyl chain attached through an ether linkage at the O1-position. PC(O-18:0/22:6(4Z,7Z,10Z,13Z,16Z,19Z)) is a phosphatidylcholine (PC or GPCho). It is a gl…	Class Glycerophospholipids Sub Class Glycerophosphocholines Direct Parent 1-alkyl,2-acylglycero-3-phosphocholines Alternative Parents: Phosphocholines Glycerol ethers Fatty acid esters Dialkyl phosphates Tetraalkylammonium salts Carboxylic acid esters Monocarboxylic acids and derivatives Dialkyl ethers Organopnictogen compounds Organic salts Organic oxides Hydrocarbon derivatives Carbonyl compoun…	Health effect Atherosclerosis (PMID: 21475195) Breast cancer (PMID: 9468591) Ulcerative colitis (PMID: 33440385) Cervical cancer (PMID: 26566624) Metabolic pathway: Phosphatidylcholine Biosynthesis Fatty Acid Metabolism Lipid metabolism pathway Cellular process: Apoptosis (PMID: 23350810) Cell signaling Cell proliferation (PMID: 23350810) Chemical reaction: Lipid Peroxidation Biochemical process:…	0.11389	0.0129273	0.0387592	0.0105833	0.0102304	0.913163	Anova	-1.35856	-1.36707	-1.00627	Lundberg, Bo; Pellas, Lars. Preparation and characterization of cholesteryl linoleate. Acta Academiae Aboensis, Series B: Mathematica et Physica (1973), 33(4), 4 pp. Lima ES, Di Mascio P, Abdalla DS: Cholesteryl nitrolinoleate, a nitrated lipid present in human blood plasma and lipoproteins. J Lipid Res. 2003 Sep;44(9):1660-6. Epub 2003 Jul 1. [PubMed:12837858 ] Saito Y, Shiki Y, Shirai K, Yoshid…
ChoE(18:2)	HMDB0000610	CE(18:2)	Cholesteryl linoleic Belongs to the class of organic compounds known as cholesteryl esters. Cholesteryl esters are compounds containing an esterified cholestane moiety. Cholesteryl linoleic acid is a cholesteryl ester. Same information CE() Cholesteryl linoleate is contained in low density lipoprotein and atherosclerotic lesions. The oxidation products of cholesteryl linoleate may cause chronic i…	Class Steroids and steroid derivatives Sub Class Steroid esters Direct Parent Cholesteryl esters Alternative Parents: Cholesterols and derivatives Delta-5-steroids Lineolic acids and derivatives Carboxylic acid esters Monocarboxylic acids and derivatives Organic oxides Hydrocarbon derivatives Carbonyl compounds	Health effect Atherosclerosis Breast cancer (PMID: 30906624) Colorectal cancer (PMID: 30906624)	0.0899868	0.00175083	0.0108551	0.0112897	0.000679327	0.172979	Anova	-1.18028	-1.26848	-1.07473	Cullen P, Fobker M, Tegelkamp K, Meyer K, Kannenberg F, Cignarella A, Benninghoven A, Assmann G: An improved method for quantification of cholesterol and cholesteryl esters in human monocyte-derived macrophages by high performance liquid chromatography with identification of unassigned cholesteryl ester species by means of secondary ion mass spectrometry. J Lipid Res. 1997 Feb;38(2):401-9. [PubMe…
5alpha-androstane-3,17-diol monosulfate-iso3	HMDB0000458	5alpha-Androstane-3alpha,17alpha-diol	Belongs to the class of organic compounds known as androgens and derivatives. These are 3-hydroxylated C19 steroid hormones. They are known to favour the development of masculine characteristics. They also show profound effects on scalp and body hair in humans.	Class Steroids and steroid derivatives Sub Class Androstane steroids Direct Parent Androgens and derivatives Alternative Parents: 3-alpha-hydroxysteroids 17-hydroxysteroids Secondary alcohols Cyclic alcohols and derivatives Hydrocarbon derivatives	Biological process Chemical reaction: Lipid peroxidation Biochemical process: Fatty acid metabolism Cellular process: Cell signaling System process: Reproduction Biochemical pathway: Lipid metabolism pathway Biological role Membrane stabilizer Molecular messenger Hormone	0.112974	0.000414117	0.00439182	0.0126932	0.000138273	0.0319081	Anova	2.26601	5.22727	2.30682	Sinclair AJ, Begg D, Mathai M, Weisinger RS: Omega 3 fatty acids and the brain: review of studies in depression. Asia Pac J Clin Nutr. 2007;16 Suppl 1:391-7. [PubMed:17392137 ] Houssaini FZ, Foulon T, Iraqi MR, Payen N, Groslambert P: Lipids, lipoproteins, and fatty acids during infantile marasmus in the Fes area of Morocco. Biomed Pharmacother. 1999 Jun;53(5-6):278-83. [PubMed:10424250 ] Cullen …
PC(38:7)	HMDB0008436	PC(20:4(5Z,8Z,11Z,14Z)/18:3(9Z,12Z,15Z))	Belongs to the class of organic compounds known as phosphatidylcholines. These are glycerophosphocholines in which the two free -OH are attached to one fatty acid each through an ester linkage. PC(20:4(5Z,8Z,11Z,14Z)/18:3(9Z,12Z,15Z)) is a phosphatidylcholine (PC or GPCho). It is a glycerophospholipid in which a phosphorylcholine moiety occupies a glycerol substitution site. As is the case with d…	Class Glycerophospholipids Sub Class Glycerophosphocholines Direct Parent Phosphatidylcholines Alternative Parents: Phosphocholines Fatty acid esters Dialkyl phosphates Dicarboxylic acids and derivatives Tetraalkylammonium salts Carboxylic acid esters Organopnictogen compounds Organic salts Organic oxides Hydrocarbon derivatives Carbonyl compounds Amines	Health effect Atherosclerosis (PMID: 21475195) Breast cancer (PMID: 9468591) Ulcerative colitis (PMID: 33440385) Cervical cancer (PMID: 26566624)	0.142507	1.52164e-05	0.00208843	0.0171978	5.31498e-06	0.00101604	Anova	-1.6221	-2.51101	-1.548
PC(36:5)	HMDB0007890	PC(36:5)	Belongs to the class of organic compounds known as phosphatidylcholines. These are glycerophosphocholines in which the two free -OH are attached to one fatty acid each through an ester linkage. PC(14:0/22:5(4Z,7Z,10Z,13Z,16Z)) is a phosphatidylcholine (PC or GPCho). It is a glycerophospholipid in which a phosphorylcholine moiety occupies a glycerol substitution site. As is the case with diacylgly…	Class Glycerophospholipids Sub Class Glycerophosphocholines Direct Parent Phosphatidylcholines Alternative Parents: Phosphocholines Fatty acid esters Dialkyl phosphates Dicarboxylic acids and derivatives Tetraalkylammonium salts Carboxylic acid esters Organopnictogen compounds Organic salts Organic oxides Hydrocarbon derivatives Carbonyl compounds Amines	Health effect Atherosclerosis (PMID: 21475195) Breast cancer (PMID: 9468591) Ulcerative colitis (PMID: 33440385) Cervical cancer (PMID: 26566624)	0.0953522	6.8363e-05	0.00208843	0.0235192	2.32728e-05	0.00361676	Anova	-1.16953	-1.38963	-1.18819
PC(36:2)	HMDB0000593	PC(36:2)	Belongs to the class of organic compounds known as phosphatidylcholines. These are glycerophosphocholines in which the two free -OH are attached to one fatty acid each through an ester linkage. PC(18:1(9Z)/18:1(9Z)) is a phosphatidylcholine (PC or GPCho). It is a glycerophospholipid in which a phosphorylcholine moiety occupies a glycerol substitution site. As is the case with diacylglycerols, gly…	Class Glycerophospholipids Sub Class Glycerophosphocholines Direct Parent Phosphatidylcholines Alternative Parents: Phosphocholines Fatty acid esters Dialkyl phosphates Dicarboxylic acids and derivatives Tetraalkylammonium salts Carboxylic acid esters Organopnictogen compounds Organic salts Organic oxides Hydrocarbon derivatives Carbonyl compounds Amines	Health effect Atherosclerosis (PMID: 21475195) Breast cancer (PMID: 9468591) Ulcerative colitis (PMID: 33440385) Cervical cancer (PMID: 26566624)	0.129295	8.53579e-05	0.00208843	0.0247309	2.90001e-05	0.00431976	Anova	-1.17316	-1.39484	-1.18895	Psychogios N, Hau DD, Peng J, Guo AC, Mandal R, Bouatra S, Sinelnikov I, Krishnamurthy R, Eisner R, Gautam B, Young N, Xia J, Knox C, Dong E, Huang P, Hollander Z, Pedersen TL, Smith SR, Bamforth F, Greiner R, McManus B, Newman JW, Goodfriend T, Wishart DS: The human serum metabolome. PLoS One. 2011 Feb 16;6(2):e16957. doi: 10.1371/journal.pone.0016957. [PubMed:21359215 ] Zhang X, Yang N, Ai D, Z…
PC(34:2)	HMDB0007880	PC(34:2)	Belongs to the class of organic compounds known as phosphatidylcholines. These are glycerophosphocholines in which the two free -OH are attached to one fatty acid each through an ester linkage. PC(14:0/20:2(11Z,14Z)) is a phosphatidylcholine (PC or GPCho). It is a glycerophospholipid in which a phosphorylcholine moiety occupies a glycerol substitution site. As is the case with diacylglycerols, gl…	Class Glycerophospholipids Sub Class Glycerophosphocholines Direct Parent Phosphatidylcholines Alternative Parents: Phosphocholines Fatty acid esters Dialkyl phosphates Dicarboxylic acids and derivatives Tetraalkylammonium salts Carboxylic acid esters Organopnictogen compounds Organic salts Organic oxides Hydrocarbon derivatives Carbonyl compounds Amines	Health effect Atherosclerosis (PMID: 21475195) Breast cancer (PMID: 9468591) Ulcerative colitis (PMID: 33440385) Cervical cancer (PMID: 26566624)	0.0940482	0.000127152	0.00235553	0.0300226	4.36678e-05	0.00534204	Anova	-1.13053	-1.29919	-1.14919	Cai S, Huo T, Li N, Xiong Z, Li F: Lysophosphatidylcholine--biomarker of Metformin action: studied using UPLC/MS/MS. Biomed Chromatogr. 2009 Jul;23(7):782-6. doi: 10.1002/bmc.1185. [PubMed:19309761 ] Simons K, Toomre D: Lipid rafts and signal transduction. Nat Rev Mol Cell Biol. 2000 Oct;1(1):31-9. [PubMed:11413487 ] Watson AD: Thematic review series: systems biology approaches to metabolic and c…
PC(O-36:1)	HMDB0013414	PC(O-36:1)	Belongs to the class of organic compounds known as 1-alkyl,2-acylglycero-3-phosphocholines. These are glycerophosphocholines that carry exactly one acyl chain attached to the glycerol moiety through an ester linkage at the O2-position, and one alkyl chain attached through an ether linkage at the O1-position. PC(O-16:1(9Z)/20:0) is a phosphatidylcholine (PC or GPCho). It is a glycerophospholipid i…	Class Glycerophospholipids Sub Class Glycerophosphocholines Direct Parent 1-alkyl,2-acylglycero-3-phosphocholines Alternative Parents: Phosphocholines Glycerol ethers Fatty acid esters Dialkyl phosphates Tetraalkylammonium salts Carboxylic acid esters Monocarboxylic acids and derivatives Dialkyl ethers Organopnictogen compounds Organic salts Organic oxides Hydrocarbon derivatives Carbonyl compoun…	Health effect Atherosclerosis (PMID: 21475195) Breast cancer (PMID: 9468591) Ulcerative colitis (PMID: 33440385) Cervical cancer (PMID: 26566624) Metabolic pathway: Phosphatidylcholine Biosynthesis Fatty Acid Metabolism Lipid metabolism pathway Cellular process: Apoptosis (PMID: 23350810) Cell signaling Cell proliferation (PMID: 23350810) Chemical reaction: Lipid Peroxidation Biochemical process:…	0.0692795	0.00719765	0.0256695	0.036339	0.0027439	0.192203	Anova	-1.23172	-1.36639	-1.10933	Cai S, Huo T, Li N, Xiong Z, Li F: Lysophosphatidylcholine--biomarker of Metformin action: studied using UPLC/MS/MS. Biomed Chromatogr. 2009 Jul;23(7):782-6. doi: 10.1002/bmc.1185. [PubMed:19309761 ] Simons K, Toomre D: Lipid rafts and signal transduction. Nat Rev Mol Cell Biol. 2000 Oct;1(1):31-9. [PubMed:11413487 ] Watson AD: Thematic review series: systems biology approaches to metabolic and c…
LysoPC(23:0)	-	-	-	-	-	0.0855593	0.00315521	0.0158944	0.0378636	0.00110759	0.090174	Anova	-1.1967	-1.34888	-1.12716	Cai S, Huo T, Li N, Xiong Z, Li F: Lysophosphatidylcholine--biomarker of Metformin action: studied using UPLC/MS/MS. Biomed Chromatogr. 2009 Jul;23(7):782-6. doi: 10.1002/bmc.1185. [PubMed:19309761 ] Simons K, Toomre D: Lipid rafts and signal transduction. Nat Rev Mol Cell Biol. 2000 Oct;1(1):31-9. [PubMed:11413487 ] Watson AD: Thematic review series: systems biology approaches to metabolic and c…
17,18-DiHETE	HMDB0010211	17,18-DiHETE	17,18-DiHETE belongs to the class of organic compounds known as hydroxyeicosatetraenoic acids. These are eicosanoic acids with an attached hydroxyl group and four CC double bonds. Thus, 17,18-dihete is considered to be an eicosanoid. Based on a literature review very few articles have been published on 17,18-DiHETE.	Class Fatty Acyls Sub Class Eicosanoids Direct Parent Hydroxyeicosatetraenoic acids Alternative Parents: Long-chain fatty acids Hydroxy fatty acids Unsaturated fatty acids Secondary alcohols 1,2-diols Monocarboxylic acids and derivatives Carboxylic acids Organic oxides Hydrocarbon derivatives Carbonyl compounds		0.172764	0.00121506	0.00890306	0.0420282	0.05336	0.000410697	Anova	-2.42059	1.94314	4.70355	Obesity: Cho K, Moon JS, Kang JH, Jang HB, Lee HJ, Park SI, Yu KS, Cho JY: Combined untargeted and targeted metabolomic profiling reveals urinary biomarkers for discriminating obese from normal-weight adolescents. Pediatr Obes. 2017 Apr;12(2):93-101. doi: 10.1111/ijpo.12114. Epub 2016 Feb 22. [PubMed:26910390 ] Knuplez E, Marsche G: An Updated Review of Pro- and Anti-Inflammatory Properties of Pl…
PC(40:6)	HMDB0008057	PC(40:6)	Belongs to the class of organic compounds known as phosphatidylcholines. These are glycerophosphocholines in which the two free -OH are attached to one fatty acid each through an ester linkage. PC(18:0/22:6(4Z,7Z,10Z,13Z,16Z,19Z)) is a phosphatidylcholine (PC or GPCho). It is a glycerophospholipid in which a phosphorylcholine moiety occupies a glycerol substitution site. As is the case with diacy…	Class Glycerophospholipids Sub Class Glycerophosphocholines Direct Parent Phosphatidylcholines Alternative Parents: Phosphocholines Fatty acid esters Dialkyl phosphates Dicarboxylic acids and derivatives Tetraalkylammonium salts Carboxylic acid esters Organopnictogen compounds Organic salts Organic oxides Hydrocarbon derivatives Carbonyl compounds Amines	Health effect Atherosclerosis (PMID: 21475195) Breast cancer (PMID: 9468591) Ulcerative colitis (PMID: 33440385) Cervical cancer (PMID: 26566624)	0.121234	0.00174402	0.0108551	0.0469591	0.000599608	0.0425655	Anova	-1.18609	-1.37	-1.15506	Obesity: Cho K, Moon JS, Kang JH, Jang HB, Lee HJ, Park SI, Yu KS, Cho JY: Combined untargeted and targeted metabolomic profiling reveals urinary biomarkers for discriminating obese from normal-weight adolescents. Pediatr Obes. 2017 Apr;12(2):93-101. doi: 10.1111/ijpo.12114. Epub 2016 Feb 22. [PubMed:26910390 ] Knuplez E, Marsche G: An Updated Review of Pro- and Anti-Inflammatory Properties of Pl…
PC(36:4)	HMDB0007889	PC(36:4)	Belongs to the class of organic compounds known as phosphatidylcholines. These are glycerophosphocholines in which the two free -OH are attached to one fatty acid each through an ester linkage. PC(14:0/22:4(7Z,10Z,13Z,16Z)) is a phosphatidylcholine (PC or GPCho). It is a glycerophospholipid in which a phosphorylcholine moiety occupies a glycerol substitution site. As is the case with diacylglycer…	Class Glycerophospholipids Sub Class Glycerophosphocholines Direct Parent Phosphatidylcholines Alternative Parents: Phosphocholines Fatty acid esters Dialkyl phosphates Dicarboxylic acids and derivatives Tetraalkylammonium salts Carboxylic acid esters Organopnictogen compounds Organic salts Organic oxides Hydrocarbon derivatives Carbonyl compounds Amines	Health effect Atherosclerosis (PMID: 21475195) Breast cancer (PMID: 9468591) Ulcerative colitis (PMID: 33440385) Cervical cancer (PMID: 26566624)	0.0963995	7.15218e-05	0.00208843	0.047126	2.73926e-05	0.00192797	Anova	-1.1377	-1.36203	-1.19718	Obesity Reinehr T, Wolters B, Knop C, Lass N, Hellmuth C, Harder U, Peissner W, Wahl S, Grallert H, Adamski J, Illig T, Prehn C, Yu Z, Wang-Sattler R, Koletzko B: Changes in the serum metabolite profile in obese children with weight loss. Eur J Nutr. 2015 Mar;54(2):173-81. doi: 10.1007/s00394-014-0698-8. Epub 2014 Apr 17. [PubMed:24740590 ] Wahl S, Yu Z, Kleber M, Singmann P, Holzapfel C, He Y, M…
PE(34:2)	HMDB0009023	PE(18:1(11Z)/16:1(9Z))	Belongs to the class of organic compounds known as phosphatidylethanolamines. These are glycerophosphoetahnolamines in which two fatty acids are bonded to the glycerol moiety through ester linkages. PE(18:1(11Z)/16:1(9Z)) is a phosphatidylethanolamine (PE or GPEtn). It is a glycerophospholipid in which a phosphorylethanolamine moiety occupies a glycerol substitution site. As is the case with diac…	Class Glycerophospholipids Sub Class Glycerophosphoethanolamines Direct Parent Phosphatidylethanolamines Alternative Parents: Phosphoethanolamines Fatty acid esters Dialkyl phosphates Dicarboxylic acids and derivatives Carboxylic acid esters Amino acids and derivatives Organopnictogen compounds Organic oxides Monoalkylamines Hydrocarbon derivatives Carbonyl compounds	Health effect Diabetes mellitus type 2 (PMID: 30402908) Non-alcoholic fatty liver disease (PMID: 26811286) Parkinson's disease (PMID: 26811286) Alzheimer's Disease (PMID: 26811286) Biochemical process: Lipid transport (PMID: 26811286) Metabolic pathway: Phosphatidylethanolamine Biosynthesis (HMDB: HMDB0009023) Phosphatidylcholine Biosynthesis PC(18:1(11Z)/16:1(9Z)) (PathBank: SMP0014394) Phosphat…	0.142099	0.0122016	0.0372519	0.0484427	0.0047623	0.228003	Anova	-1.49543	-1.8564	-1.24138	Obesity Reinehr T, Wolters B, Knop C, Lass N, Hellmuth C, Harder U, Peissner W, Wahl S, Grallert H, Adamski J, Illig T, Prehn C, Yu Z, Wang-Sattler R, Koletzko B: Changes in the serum metabolite profile in obese children with weight loss. Eur J Nutr. 2015 Mar;54(2):173-81. doi: 10.1007/s00394-014-0698-8. Epub 2014 Apr 17. [PubMed:24740590 ] Wahl S, Yu Z, Kleber M, Singmann P, Holzapfel C, He Y, M…
LysoPC(20:0)	HMDB0010390	LysoPC(20:0/0:0)	Belongs to the class of organic compounds known as 1-acyl-sn-glycero-3-phosphocholines. These are glycerophosphocholines in which the glycerol is esterified with a fatty acid at O-1 position, and linked at position 3 to a phosphocholine. LysoPC(20:0/0:0) is a lysophospholipid (LyP). It is a monoglycerophospholipid in which a phosphorylcholine moiety occupies a glycerol substitution site. Lysophos…	Class Glycerophospholipids Sub Class Glycerophosphocholines Direct Parent 1-acyl-sn-glycero-3-phosphocholines Alternative Parents: Phosphocholines Fatty acid esters Dialkyl phosphates Tetraalkylammonium salts Secondary alcohols Carboxylic acid esters Monocarboxylic acids and derivatives Organopnictogen compounds Organic salts Organic oxides Hydrocarbon derivatives Carbonyl compounds Amines	Health effect Alzheimer's Disease (PMID: 30845751) Renal failure (PMID: 30845751) Renal cell carcinoma (PMID: 26162894) Ovarian cancer (PMID: 30845751) Colorectal cancer (PMID: 26162894) Multiple sclerosis (PMID: 30845751) Atherosclerosis (PMID: 18220755) Diabetes mellitus (PMID: 18220755) Stomach cancer (PMID: 26162894) Biological process Cellular process: Apoptosis (PMID: 30845751) Cell signali…	0.103244	0.000261516	0.00353198	0.0490664	9.39294e-05	0.00671257	Anova	-1.19027	-1.45549	-1.22283	Wernly B, Lichtenauer M, Hoppe UC, Jung C: Hyperglycemia in septic patients: an essential stress survival response in all, a robust marker for risk stratification in some, to be messed with in none. J Thorac Dis. 2016 Jul;8(7):E621-4. doi: 10.21037/jtd.2016.05.24. [PubMed:27501420 ] Knuplez E, Marsche G: An Updated Review of Pro- and Anti-Inflammatory Properties of Plasma Lysophosphatidylcholines…
PE(O-36:5)	HMDB0013415	PC(O-36:5)	Belongs to the class of organic compounds known as 1-alkyl,2-acylglycero-3-phosphocholines. These are glycerophosphocholines that carry exactly one acyl chain attached to the glycerol moiety through an ester linkage at the O2-position, and one alkyl chain attached through an ether linkage at the O1-position. PC(O-16:1(9Z)/20:4(8Z,11Z,14Z,17Z)) is a phosphatidylcholine (PC or GPCho). It is a glyce…	Class Glycerophospholipids Sub Class Glycerophosphocholines Direct Parent 1-alkyl,2-acylglycero-3-phosphocholines Alternative Parents: Phosphocholines Glycerol ethers Fatty acid esters Dialkyl phosphates Tetraalkylammonium salts Carboxylic acid esters Monocarboxylic acids and derivatives Dialkyl ethers Organopnictogen compounds Organic salts Organic oxides Hydrocarbon derivatives Carbonyl compoun…	Health effect Atherosclerosis (PMID: 21475195) Breast cancer (PMID: 9468591) Ulcerative colitis (PMID: 33440385) Cervical cancer (PMID: 26566624) Metabolic pathway Phosphatidylcholine Biosynthesis (HMDB: HMDB0013415) Fatty Acid Metabolism (HMDB: HMDB0013415) Lipid metabolism pathway (HMDB: HMDB0013415) Cellular process: Apoptosis (PMID: 23350810) Cell signaling (HMDB: HMDB0013415) Cell proliferat…	0.0820899	0.00632846	0.0233979	0.0496176	0.00229487	0.127496	Anova	-1.19221	-1.3335	-1.11851	Wernly B, Lichtenauer M, Hoppe UC, Jung C: Hyperglycemia in septic patients: an essential stress survival response in all, a robust marker for risk stratification in some, to be messed with in none. J Thorac Dis. 2016 Jul;8(7):E621-4. doi: 10.21037/jtd.2016.05.24. [PubMed:27501420 ] Knuplez E, Marsche G: An Updated Review of Pro- and Anti-Inflammatory Properties of Plasma Lysophosphatidylcholines…
LysoPC(24:0)	HMDB0010405	LysoPC(24:0/0:0)	Belongs to the class of organic compounds known as 1-acyl-sn-glycero-3-phosphocholines. These are glycerophosphocholines in which the glycerol is esterified with a fatty acid at O-1 position, and linked at position 3 to a phosphocholine. LysoPC(24:0) is a lysophospholipid (LyP). It is a monoglycerophospholipid in which a phosphorylcholine moiety occupies a glycerol substitution site. Lysophosphat…	Class Glycerophospholipids Sub Class Glycerophosphocholines Direct Parent 1-acyl-sn-glycero-3-phosphocholines Alternative Parents: Phosphocholines Fatty acid esters Dialkyl phosphates Tetraalkylammonium salts Secondary alcohols Carboxylic acid esters Monocarboxylic acids and derivatives Organopnictogen compounds Organic salts Organic oxides Hydrocarbon derivatives Carbonyl compounds Amines	Health effect Alzheimer's Disease (PMID: 30845751) Renal failure (PMID: 30845751) Renal cell carcinoma (PMID: 26162894) Ovarian cancer (PMID: 30845751) Colorectal cancer (PMID: 26162894) Multiple sclerosis (PMID: 30845751) Atherosclerosis (PMID: 18220755) Diabetes mellitus (PMID: 18220755) Stomach cancer (PMID: 26162894) Biological process Cellular process: Apoptosis (PMID: 30845751) Cell signali…	0.0800687	0.00325522	0.0160272	0.0498063	0.00113736	0.070706	Anova	-1.16751	-1.31548	-1.12674
PC(O-42:4)	HMDB0013448	PC(O-42:4)	Belongs to the class of organic compounds known as 1-alkyl,2-acylglycero-3-phosphocholines. These are glycerophosphocholines that carry exactly one acyl chain attached to the glycerol moiety through an ester linkage at the O2-position, and one alkyl chain attached through an ether linkage at the O1-position. PC(O-22:0/20:4(8Z,11Z,14Z,17Z)) is a phosphatidylcholine (PC or GPCho). It is a glyceroph…	Class Glycerophospholipids Sub Class Glycerophosphocholines Direct Parent 1-alkyl,2-acylglycero-3-phosphocholines Alternative Parents: Phosphocholines Glycerol ethers Fatty acid esters Dialkyl phosphates Tetraalkylammonium salts Carboxylic acid esters Monocarboxylic acids and derivatives Dialkyl ethers Organopnictogen compounds Organic salts Organic oxides Hydrocarbon derivatives Carbonyl compoun…	Health effect Atherosclerosis (PMID: 21475195) Breast cancer (PMID: 9468591) Ulcerative colitis (PMID: 33440385) Cervical cancer (PMID: 26566624) Metabolic pathway: Phosphatidylcholine Biosynthesis Fatty Acid Metabolism Lipid metabolism pathway Cellular process: Apoptosis (PMID: 23350810) Cell signaling Cell proliferation (PMID: 23350810) Chemical reaction: Lipid Peroxidation Biochemical process:…	0.115747	0.00102538	0.00809596	0.0501232	0.000354381	0.0243454	Anova	-1.19809	-1.42169	-1.18662
LysoPC(20:0)-sn1	HMDB0010390	LysoPC(20:0/0:0)	Belongs to the class of organic compounds known as 1-acyl-sn-glycero-3-phosphocholines. These are glycerophosphocholines in which the glycerol is esterified with a fatty acid at O-1 position, and linked at position 3 to a phosphocholine. LysoPC(20:0/0:0) is a lysophospholipid (LyP). It is a monoglycerophospholipid in which a phosphorylcholine moiety occupies a glycerol substitution site. Lysophos…	Class Glycerophospholipids Sub Class Glycerophosphocholines Direct Parent 1-acyl-sn-glycero-3-phosphocholines Alternative Parents: Phosphocholines Fatty acid esters Dialkyl phosphates Tetraalkylammonium salts Secondary alcohols Carboxylic acid esters Monocarboxylic acids and derivatives Organopnictogen compounds Organic salts Organic oxides Hydrocarbon derivatives Carbonyl compounds Amines	Health effect Alzheimer's Disease (PMID: 30845751) Renal failure (PMID: 30845751) Renal cell carcinoma (PMID: 26162894) Ovarian cancer (PMID: 30845751) Colorectal cancer (PMID: 26162894) Multiple sclerosis (PMID: 30845751) Atherosclerosis (PMID: 18220755) Diabetes mellitus (PMID: 18220755) Stomach cancer (PMID: 26162894) Biological process Cellular process: Apoptosis (PMID: 30845751) Cell signali…	0.0750361	0.0011106	0.00844473	0.0570633	0.000388694	0.0230261	Anova	-1.28868	-1.62872	-1.26386	Wernly B, Lichtenauer M, Hoppe UC, Jung C: Hyperglycemia in septic patients: an essential stress survival response in all, a robust marker for risk stratification in some, to be messed with in none. J Thorac Dis. 2016 Jul;8(7):E621-4. doi: 10.21037/jtd.2016.05.24. [PubMed:27501420 ] Knuplez E, Marsche G: An Updated Review of Pro- and Anti-Inflammatory Properties of Plasma Lysophosphatidylcholines…
PC(O-38:4)	HMDB0013420	PC(O-38:4)	Belongs to the class of organic compounds known as 1-alkyl,2-acylglycero-3-phosphocholines. These are glycerophosphocholines that carry exactly one acyl chain attached to the glycerol moiety through an ester linkage at the O2-position, and one alkyl chain attached through an ether linkage at the O1-position. PC(O-18:0/20:4(8Z,11Z,14Z,17Z)) is a phosphatidylcholine (PC or GPCho). It is a glyceroph…	Class Glycerophospholipids Sub Class Glycerophosphocholines Direct Parent 1-alkyl,2-acylglycero-3-phosphocholines Alternative Parents: Phosphocholines Glycerol ethers Fatty acid esters Dialkyl phosphates Tetraalkylammonium salts Carboxylic acid esters Monocarboxylic acids and derivatives Dialkyl ethers Organopnictogen compounds Organic salts Organic oxides Hydrocarbon derivatives Carbonyl compoun…	Health effect Atherosclerosis (PMID: 21475195) Breast cancer (PMID: 9468591) Ulcerative colitis (PMID: 33440385) Cervical cancer (PMID: 26566624) Metabolic pathway: Phosphatidylcholine Biosynthesis Fatty Acid Metabolism Lipid metabolism pathway Cellular process: Apoptosis (PMID: 23350810) Cell signaling Cell proliferation (PMID: 23350810) Chemical reaction: Lipid Peroxidation Biochemical process:…	0.0791947	0.00131526	0.00929914	0.0572262	0.000459234	0.0268836	Anova	-1.22983	-1.49266	-1.21372	Wernly B, Lichtenauer M, Hoppe UC, Jung C: Hyperglycemia in septic patients: an essential stress survival response in all, a robust marker for risk stratification in some, to be messed with in none. J Thorac Dis. 2016 Jul;8(7):E621-4. doi: 10.21037/jtd.2016.05.24. [PubMed:27501420 ] Knuplez E, Marsche G: An Updated Review of Pro- and Anti-Inflammatory Properties of Plasma Lysophosphatidylcholines…
PE(O-38:5)	HMDB0013432	PE(O-38:5)	Belongs to the class of organic compounds known as 1-alkyl,2-acylglycero-3-phosphocholines. These are glycerophosphocholines that carry exactly one acyl chain attached to the glycerol moiety through an ester linkage at the O2-position, and one alkyl chain attached through an ether linkage at the O1-position. PC(O-18:1(9Z)/20:4(8Z,11Z,14Z,17Z)) is a phosphatidylcholine (PC or GPCho). It is a glyce…	Class Glycerophospholipids Sub Class Glycerophosphocholines Direct Parent 1-alkyl,2-acylglycero-3-phosphocholines Alternative Parents: Phosphocholines Glycerol ethers Fatty acid esters Dialkyl phosphates Tetraalkylammonium salts Carboxylic acid esters Monocarboxylic acids and derivatives Dialkyl ethers Organopnictogen compounds Organic salts Organic oxides Hydrocarbon derivatives Carbonyl compoun…	Health effect Atherosclerosis (PMID: 21475195) Breast cancer (PMID: 9468591) Ulcerative colitis (PMID: 33440385) Cervical cancer (PMID: 26566624) Metabolic pathway Phosphatidylcholine Biosynthesis (HMDB: HMDB0013432) Fatty Acid Metabolism (HMDB: HMDB0013432) Lipid metabolism pathway (HMDB: HMDB0013432) Cellular process: Apoptosis (PMID: 23350810) Cell signaling (HMDB: HMDB0013415) Cell proliferat…	0.0765983	0.00286217	0.0148467	0.0611096	0.00100333	0.0513442	Anova	-1.21286	-1.42766	-1.1771	Wernly B, Lichtenauer M, Hoppe UC, Jung C: Hyperglycemia in septic patients: an essential stress survival response in all, a robust marker for risk stratification in some, to be messed with in none. J Thorac Dis. 2016 Jul;8(7):E621-4. doi: 10.21037/jtd.2016.05.24. [PubMed:27501420 ] Knuplez E, Marsche G: An Updated Review of Pro- and Anti-Inflammatory Properties of Plasma Lysophosphatidylcholines…
PC(36:1)	HMDB0007887	PC(36:1)	Belongs to the class of organic compounds known as phosphatidylcholines. These are glycerophosphocholines in which the two free -OH are attached to one fatty acid each through an ester linkage. PC(14:0/22:1(13Z)) is a phosphatidylcholine (PC or GPCho). It is a glycerophospholipid in which a phosphorylcholine moiety occupies a glycerol substitution site. As is the case with diacylglycerols, glycer…	Class Glycerophospholipids Sub Class Glycerophosphocholines Direct Parent Phosphatidylcholines Alternative Parents: Phosphocholines Fatty acid esters Dialkyl phosphates Dicarboxylic acids and derivatives Tetraalkylammonium salts Carboxylic acid esters Organopnictogen compounds Organic salts Organic oxides Hydrocarbon derivatives Carbonyl compounds Amines	Health effect Atherosclerosis (PMID: 21475195) Breast cancer (PMID: 9468591) Ulcerative colitis (PMID: 33440385) Cervical cancer (PMID: 26566624)	0.0945252	0.00146911	0.0095492	0.0611877	0.000515835	0.0278475	Anova	-1.27421	-1.59095	-1.24858	Wernly B, Lichtenauer M, Hoppe UC, Jung C: Hyperglycemia in septic patients: an essential stress survival response in all, a robust marker for risk stratification in some, to be messed with in none. J Thorac Dis. 2016 Jul;8(7):E621-4. doi: 10.21037/jtd.2016.05.24. [PubMed:27501420 ] Knuplez E, Marsche G: An Updated Review of Pro- and Anti-Inflammatory Properties of Plasma Lysophosphatidylcholines…
ChoE(20:2)	HMDB0006734	CE(20:2(6Z,9Z))	Cholesteryl eicosadienoic Belongs to the class of organic compounds known as cholesteryl esters. Cholesteryl esters are compounds containing an esterified cholestane moiety. Cholesteryl eicosadienoic acid is a cholesteryl ester. Same information CE() Cholesteryl eicosadienoic acid has been found in triglycerides-rich cells such as monocyte-derived macrophages.	Class Steroids and steroid derivatives Sub Class Steroid esters Direct Parent Cholesteryl esters Alternative Parents: Cholesterols and derivatives Delta-5-steroids Carboxylic acid esters Monocarboxylic acids and derivatives Organic oxides Hydrocarbon derivatives Carbonyl compounds		0.25215	1.30196e-05	0.00208843	0.0620013	6.08541e-06	0.000263291	Anova	-1.23093	-1.72979	-1.40527	Wernly B, Lichtenauer M, Hoppe UC, Jung C: Hyperglycemia in septic patients: an essential stress survival response in all, a robust marker for risk stratification in some, to be messed with in none. J Thorac Dis. 2016 Jul;8(7):E621-4. doi: 10.21037/jtd.2016.05.24. [PubMed:27501420 ] Knuplez E, Marsche G: An Updated Review of Pro- and Anti-Inflammatory Properties of Plasma Lysophosphatidylcholines…
PE(36:4)	HMDB0009189	PE(18:4(6Z,9Z,12Z,15Z)/18:0)	Belongs to the class of organic compounds known as phosphatidylethanolamines. These are glycerophosphoetahnolamines in which two fatty acids are bonded to the glycerol moiety through ester linkages. PE(18:4(6Z,9Z,12Z,15Z)/18:0) is a phosphatidylethanolamine (PE or GPEtn). It is a glycerophospholipid in which a phosphorylethanolamine moiety occupies a glycerol substitution site. As is the case wit…	Class Glycerophospholipids Sub Class Glycerophosphoethanolamines Direct Parent Phosphatidylethanolamines Alternative Parents: Phosphoethanolamines Fatty acid esters Dialkyl phosphates Dicarboxylic acids and derivatives Carboxylic acid esters Amino acids and derivatives Organopnictogen compounds Organic oxides Monoalkylamines Hydrocarbon derivatives Carbonyl compounds	Health effect Diabetes mellitus type 2 (PMID: 30402908) Non-alcoholic fatty liver disease (PMID: 26811286) Parkinson's disease (PMID: 26811286) Alzheimer's Disease (PMID: 26811286) Biochemical process: Lipid transport (PMID: 26811286) Metabolic pathway: Phosphatidylethanolamine Biosynthesis (HMDB: HMDB0009189) Phosphatidylcholine Biosynthesis PC(18:4(6Z,9Z,12Z,15Z)/18:0) (PathBank: SMP0014539) Ph…	0.0848975	0.0019281	0.0115974	0.06314	0.000677174	0.034668	Anova	-1.42906	-1.94252	-1.35929	Wernly B, Lichtenauer M, Hoppe UC, Jung C: Hyperglycemia in septic patients: an essential stress survival response in all, a robust marker for risk stratification in some, to be messed with in none. J Thorac Dis. 2016 Jul;8(7):E621-4. doi: 10.21037/jtd.2016.05.24. [PubMed:27501420 ] Knuplez E, Marsche G: An Updated Review of Pro- and Anti-Inflammatory Properties of Plasma Lysophosphatidylcholines…
PC(30:0)	HMDB0007869	PC(30:0)	Belongs to the class of organic compounds known as phosphatidylcholines. These are glycerophosphocholines in which the two free -OH are attached to one fatty acid each through an ester linkage. PC(14:0/16:0) is a phosphatidylcholine (PC or GPCho). It is a glycerophospholipid in which a phosphorylcholine moiety occupies a glycerol substitution site. As is the case with diacylglycerols, glycerophos…	Class Glycerophospholipids Sub Class Glycerophosphocholines Direct Parent Phosphatidylcholines Alternative Parents: Phosphocholines Fatty acid esters Dialkyl phosphates Dicarboxylic acids and derivatives Tetraalkylammonium salts Carboxylic acid esters Organopnictogen compounds Organic salts Organic oxides Hydrocarbon derivatives Carbonyl compounds Amines	Health effect Atherosclerosis (PMID: 21475195) Breast cancer (PMID: 9468591) Ulcerative colitis (PMID: 33440385) Cervical cancer (PMID: 26566624)	0.143185	5.8588e-05	0.00208843	0.0642799	2.4488e-05	0.00116973	Anova	-1.28507	-1.81698	-1.41391	Obesity Reinehr T, Wolters B, Knop C, Lass N, Hellmuth C, Harder U, Peissner W, Wahl S, Grallert H, Adamski J, Illig T, Prehn C, Yu Z, Wang-Sattler R, Koletzko B: Changes in the serum metabolite profile in obese children with weight loss. Eur J Nutr. 2015 Mar;54(2):173-81. doi: 10.1007/s00394-014-0698-8. Epub 2014 Apr 17. [PubMed:24740590 ] Wahl S, Yu Z, Kleber M, Singmann P, Holzapfel C, He Y, M…
PC(O-36:4)	HMDB0013407	PC(O-36:4)	Belongs to the class of organic compounds known as 1-alkyl,2-acylglycero-3-phosphocholines. These are glycerophosphocholines that carry exactly one acyl chain attached to the glycerol moiety through an ester linkage at the O2-position, and one alkyl chain attached through an ether linkage at the O1-position. PC(O-16:0/20:4(8Z,11Z,14Z,17Z)) is a phosphatidylcholine (PC or GPCho). It is a glyceroph…	Class Glycerophospholipids Sub Class Glycerophosphocholines Direct Parent 1-alkyl,2-acylglycero-3-phosphocholines Alternative Parents: Phosphocholines Glycerol ethers Fatty acid esters Dialkyl phosphates Tetraalkylammonium salts Carboxylic acid esters Monocarboxylic acids and derivatives Dialkyl ethers Organopnictogen compounds Organic salts Organic oxides Hydrocarbon derivatives Carbonyl compoun…	Health effect Atherosclerosis (PMID: 21475195) Breast cancer (PMID: 9468591) Ulcerative colitis (PMID: 33440385) Cervical cancer (PMID: 26566624) Metabolic pathway: Phosphatidylcholine Biosynthesis Fatty Acid Metabolism Lipid metabolism pathway Cellular process: Apoptosis (PMID: 23350810) Cell signaling Cell proliferation (PMID: 23350810) Chemical reaction: Lipid Peroxidation Biochemical process:…	0.0739629	0.00143796	0.0095492	0.0644485	0.000508085	0.0259063	Anova	-1.18599	-1.40692	-1.18628	Obesity Reinehr T, Wolters B, Knop C, Lass N, Hellmuth C, Harder U, Peissner W, Wahl S, Grallert H, Adamski J, Illig T, Prehn C, Yu Z, Wang-Sattler R, Koletzko B: Changes in the serum metabolite profile in obese children with weight loss. Eur J Nutr. 2015 Mar;54(2):173-81. doi: 10.1007/s00394-014-0698-8. Epub 2014 Apr 17. [PubMed:24740590 ] Wahl S, Yu Z, Kleber M, Singmann P, Holzapfel C, He Y, M…
PC(O-34:3)	HMDB0013413	PC(O-34:3)	Belongs to the class of organic compounds known as 1-alkyl,2-acylglycero-3-phosphocholines. These are glycerophosphocholines that carry exactly one acyl chain attached to the glycerol moiety through an ester linkage at the O2-position, and one alkyl chain attached through an ether linkage at the O1-position. PC(O-16:1(9Z)/18:2(9Z,12Z)) is a phosphatidylcholine (PC or GPCho). It is a glycerophosph…	Class Glycerophospholipids Sub Class Glycerophosphocholines Direct Parent 1-alkyl,2-acylglycero-3-phosphocholines Alternative Parents: Phosphocholines Glycerol ethers Fatty acid esters Dialkyl phosphates Tetraalkylammonium salts Carboxylic acid esters Monocarboxylic acids and derivatives Dialkyl ethers Organopnictogen compounds Organic salts Organic oxides Hydrocarbon derivatives Carbonyl compoun…	Health effect Atherosclerosis (PMID: 21475195) Breast cancer (PMID: 9468591) Ulcerative colitis (PMID: 33440385) Cervical cancer (PMID: 26566624) Metabolic pathway: Phosphatidylcholine Biosynthesis Fatty Acid Metabolism Lipid metabolism pathway Cellular process: Apoptosis (PMID: 23350810) Cell signaling Cell proliferation (PMID: 23350810) Chemical reaction: Lipid Peroxidation Biochemical process:…	0.0950713	0.000384769	0.00437033	0.0648537	0.000142708	0.00739262	Anova	-1.19144	-1.47358	-1.2368	Wernly B, Lichtenauer M, Hoppe UC, Jung C: Hyperglycemia in septic patients: an essential stress survival response in all, a robust marker for risk stratification in some, to be messed with in none. J Thorac Dis. 2016 Jul;8(7):E621-4. doi: 10.21037/jtd.2016.05.24. [PubMed:27501420 ] Knuplez E, Marsche G: An Updated Review of Pro- and Anti-Inflammatory Properties of Plasma Lysophosphatidylcholines…
PC(O-40:3)	HMDB0013445	PC(O-40:3)	Belongs to the class of organic compounds known as 1-alkyl,2-acylglycero-3-phosphocholines. These are glycerophosphocholines that carry exactly one acyl chain attached to the glycerol moiety through an ester linkage at the O2-position, and one alkyl chain attached through an ether linkage at the O1-position. PC(O-22:0/18:3(6Z,9Z,12Z)) is a phosphatidylcholine (PC or GPCho). It is a glycerophospho…	Class Glycerophospholipids Sub Class Glycerophosphocholines Direct Parent 1-alkyl,2-acylglycero-3-phosphocholines Alternative Parents: Phosphocholines Glycerol ethers Fatty acid esters Dialkyl phosphates Tetraalkylammonium salts Carboxylic acid esters Monocarboxylic acids and derivatives Dialkyl ethers Organopnictogen compounds Organic salts Organic oxides Hydrocarbon derivatives Carbonyl compoun…	Health effect Atherosclerosis (PMID: 21475195) Breast cancer (PMID: 9468591) Ulcerative colitis (PMID: 33440385) Cervical cancer (PMID: 26566624) Metabolic pathway: Phosphatidylcholine Biosynthesis Fatty Acid Metabolism Lipid metabolism pathway Cellular process: Apoptosis (PMID: 23350810) Cell signaling Cell proliferation (PMID: 23350810) Chemical reaction: Lipid Peroxidation Biochemical process:…	0.0670679	0.00377644	0.0172944	0.0676797	0.001336	0.0594717	Anova	-1.21026	-1.42037	-1.17361	Wernly B, Lichtenauer M, Hoppe UC, Jung C: Hyperglycemia in septic patients: an essential stress survival response in all, a robust marker for risk stratification in some, to be messed with in none. J Thorac Dis. 2016 Jul;8(7):E621-4. doi: 10.21037/jtd.2016.05.24. [PubMed:27501420 ] Knuplez E, Marsche G: An Updated Review of Pro- and Anti-Inflammatory Properties of Plasma Lysophosphatidylcholines…
SM-18-1-2-25-1	-	-	-	-	-	0.0644238	0.00603936	0.0227464	0.0720321	0.0021647	0.084759	Anova	-1.12619	-1.24261	-1.10337	Wernly B, Lichtenauer M, Hoppe UC, Jung C: Hyperglycemia in septic patients: an essential stress survival response in all, a robust marker for risk stratification in some, to be messed with in none. J Thorac Dis. 2016 Jul;8(7):E621-4. doi: 10.21037/jtd.2016.05.24. [PubMed:27501420 ] Knuplez E, Marsche G: An Updated Review of Pro- and Anti-Inflammatory Properties of Plasma Lysophosphatidylcholines…
PC(O-40:4)	HMDB0013442	PC(O-40:4)	Belongs to the class of organic compounds known as 1-alkyl,2-acylglycero-3-phosphocholines. These are glycerophosphocholines that carry exactly one acyl chain attached to the glycerol moiety through an ester linkage at the O2-position, and one alkyl chain attached through an ether linkage at the O1-position. PC(O-20:0/20:4(8Z,11Z,14Z,17Z)) is a phosphatidylcholine (PC or GPCho). It is a glyceroph…	Class Glycerophospholipids Sub Class Glycerophosphocholines Direct Parent 1-alkyl,2-acylglycero-3-phosphocholines Alternative Parents: Phosphocholines Glycerol ethers Fatty acid esters Dialkyl phosphates Tetraalkylammonium salts Carboxylic acid esters Monocarboxylic acids and derivatives Dialkyl ethers Organopnictogen compounds Organic salts Organic oxides Hydrocarbon derivatives Carbonyl compoun…	Health effect Atherosclerosis (PMID: 21475195) Breast cancer (PMID: 9468591) Ulcerative colitis (PMID: 33440385) Cervical cancer (PMID: 26566624) Metabolic pathway: Phosphatidylcholine Biosynthesis Fatty Acid Metabolism Lipid metabolism pathway Cellular process: Apoptosis (PMID: 23350810) Cell signaling Cell proliferation (PMID: 23350810) Chemical reaction: Lipid Peroxidation Biochemical process:…	0.0799991	0.00327357	0.0160272	0.0737174	0.00116375	0.0479998	Anova	-1.22449	-1.46654	-1.19767	Wernly B, Lichtenauer M, Hoppe UC, Jung C: Hyperglycemia in septic patients: an essential stress survival response in all, a robust marker for risk stratification in some, to be messed with in none. J Thorac Dis. 2016 Jul;8(7):E621-4. doi: 10.21037/jtd.2016.05.24. [PubMed:27501420 ] Knuplez E, Marsche G: An Updated Review of Pro- and Anti-Inflammatory Properties of Plasma Lysophosphatidylcholines…
PC(40:2)	HMDB0008688	PC(40:2)	Belongs to the class of organic compounds known as 1-acyl,2-(1z-alkenyl)-glycerophosphocholines. These are glycerophosphocholines that carry exactly one acyl chain attached to the glycerol moiety through an ester linkage at the O1-position, and one 1Z-alkenyl chain attached through an ether linkage at the O2-position. PC(22:5(4Z,7Z,10Z,13Z,16Z)/P-18:1(9Z)) is a phosphatidylcholine (PC or GPCho). …	Class Glycerophospholipids Sub Class Glycerophosphocholines Direct Parent 1-acyl,2-(1Z-alkenyl)-glycerophosphocholines Alternative Parents: Phosphocholines Glycerol vinyl ethers Fatty acid esters Dialkyl phosphates Tetraalkylammonium salts Carboxylic acid esters Monocarboxylic acids and derivatives Organopnictogen compounds Organic salts Organic oxides Hydrocarbon derivatives Carbonyl compounds A…	Health effect Atherosclerosis (PMID: 21475195) Breast cancer (PMID: 9468591) Ulcerative colitis (PMID: 33440385) Cervical cancer (PMID: 26566624)	0.145851	5.17138e-05	0.00208843	0.07398	2.26733e-05	0.000902068	Anova	-1.29728	-1.89037	-1.45718	Wernly B, Lichtenauer M, Hoppe UC, Jung C: Hyperglycemia in septic patients: an essential stress survival response in all, a robust marker for risk stratification in some, to be messed with in none. J Thorac Dis. 2016 Jul;8(7):E621-4. doi: 10.21037/jtd.2016.05.24. [PubMed:27501420 ] Knuplez E, Marsche G: An Updated Review of Pro- and Anti-Inflammatory Properties of Plasma Lysophosphatidylcholines…
PC(32:2)	HMDB0007874	PC(32:2)	Belongs to the class of organic compounds known as phosphatidylcholines. These are glycerophosphocholines in which the two free -OH are attached to one fatty acid each through an ester linkage. PC(14:0/18:2(9Z,12Z)) is a phosphatidylcholine (PC or GPCho). It is a glycerophospholipid in which a phosphorylcholine moiety occupies a glycerol substitution site. As is the case with diacylglycerols, gly…	Class Glycerophospholipids Sub Class Glycerophosphocholines Direct Parent Phosphatidylcholines Alternative Parents: Phosphocholines Fatty acid esters Dialkyl phosphates Dicarboxylic acids and derivatives Tetraalkylammonium salts Carboxylic acid esters Organopnictogen compounds Organic salts Organic oxides Hydrocarbon derivatives Carbonyl compounds Amines	Health effect Atherosclerosis (PMID: 21475195) Breast cancer (PMID: 9468591) Ulcerative colitis (PMID: 33440385) Cervical cancer (PMID: 26566624)	0.110578	0.000236308	0.00353198	0.074178	9.27939e-05	0.00403197	Anova	-1.30461	-1.81189	-1.38883	Wernly B, Lichtenauer M, Hoppe UC, Jung C: Hyperglycemia in septic patients: an essential stress survival response in all, a robust marker for risk stratification in some, to be messed with in none. J Thorac Dis. 2016 Jul;8(7):E621-4. doi: 10.21037/jtd.2016.05.24. [PubMed:27501420 ] Knuplez E, Marsche G: An Updated Review of Pro- and Anti-Inflammatory Properties of Plasma Lysophosphatidylcholines…
PC(35:2)	HMDB0008330	PC(20:2(11Z,14Z)/15:0)	Belongs to the class of organic compounds known as phosphatidylcholines. These are glycerophosphocholines in which the two free -OH are attached to one fatty acid each through an ester linkage. PC(20:2(11Z,14Z)/15:0) is a phosphatidylcholine (PC or GPCho). It is a glycerophospholipid in which a phosphorylcholine moiety occupies a glycerol substitution site. As is the case with diacylglycerols, gl…	Class Glycerophospholipids Sub Class Glycerophosphocholines Direct Parent Phosphatidylcholines Alternative Parents: Phosphocholines Fatty acid esters Dialkyl phosphates Dicarboxylic acids and derivatives Tetraalkylammonium salts Carboxylic acid esters Organopnictogen compounds Organic salts Organic oxides Hydrocarbon derivatives Carbonyl compounds Amines	Health effect Atherosclerosis (PMID: 21475195) Breast cancer (PMID: 9468591) Ulcerative colitis (PMID: 33440385) Cervical cancer (PMID: 26566624)	0.144751	2.98231e-05	0.00208843	0.0775771	1.38759e-05	0.000496266	Anova	-1.31958	-2.00812	-1.52179	Wernly B, Lichtenauer M, Hoppe UC, Jung C: Hyperglycemia in septic patients: an essential stress survival response in all, a robust marker for risk stratification in some, to be messed with in none. J Thorac Dis. 2016 Jul;8(7):E621-4. doi: 10.21037/jtd.2016.05.24. [PubMed:27501420 ] Knuplez E, Marsche G: An Updated Review of Pro- and Anti-Inflammatory Properties of Plasma Lysophosphatidylcholines…
PC(40:9)	HMDB0008445	PC(20:4(5Z,8Z,11Z,14Z)/20:5(5Z,8Z,11Z,14Z,17Z))	Belongs to the class of organic compounds known as phosphatidylcholines. These are glycerophosphocholines in which the two free -OH are attached to one fatty acid each through an ester linkage. PC(20:4(5Z,8Z,11Z,14Z)/20:5(5Z,8Z,11Z,14Z,17Z)) is a phosphatidylcholine (PC or GPCho). It is a glycerophospholipid in which a phosphorylcholine moiety occupies a glycerol substitution site. As is the case…	Class Glycerophospholipids Sub Class Glycerophosphocholines Direct Parent Phosphatidylcholines Alternative Parents: Phosphocholines Fatty acid esters Dialkyl phosphates Dicarboxylic acids and derivatives Tetraalkylammonium salts Carboxylic acid esters Organopnictogen compounds Organic salts Organic oxides Hydrocarbon derivatives Carbonyl compounds Amines	Health effect Atherosclerosis (PMID: 21475195) Breast cancer (PMID: 9468591) Ulcerative colitis (PMID: 33440385) Cervical cancer (PMID: 26566624)	0.143799	5.09129e-05	0.00208843	0.0783035	2.2717e-05	0.000841064	Anova	-1.26446	-1.80467	-1.42723	Knuplez E, Marsche G: An Updated Review of Pro- and Anti-Inflammatory Properties of Plasma Lysophosphatidylcholines in the Vascular System. Int J Mol Sci. 2020 Jun 24;21(12). pii: ijms21124501. doi: 10.3390/ijms21124501. [PubMed:32599910 ] Sun JK, Sun F, Wang X, Yuan ST, Zheng SY, Mu XW: Risk factors and prognosis of hypoalbuminemia in surgical septic patients. PeerJ. 2015 Oct 1;3:e1267. doi: 10.…
LysoPC(18:0)	HMDB0010384	LysoPC(18:0/0:0)	Belongs to the class of organic compounds known as 1-acyl-sn-glycero-3-phosphocholines. These are glycerophosphocholines in which the glycerol is esterified with a fatty acid at O-1 position, and linked at position 3 to a phosphocholine. LysoPC(18:0) is a lysophospholipid (LyP). It is a monoglycerophospholipid in which a phosphorylcholine moiety occupies a glycerol substitution site. sn-1: Lysoph…	Class Glycerophospholipids Sub Class Glycerophosphocholines Direct Parent 1-acyl-sn-glycero-3-phosphocholines Alternative Parents: Phosphocholines Fatty acid esters Dialkyl phosphates Tetraalkylammonium salts Secondary alcohols Carboxylic acid esters Monocarboxylic acids and derivatives Organopnictogen compounds Organic salts Organic oxides Hydrocarbon derivatives Carbonyl compounds Amines		0.064249	0.00864546	0.0292783	0.078343	0.00314422	0.106673	Anova	-1.05996	-1.11271	-1.04976
PC(O-38:6)	HMDB0013409	PC(O-38:6)	Belongs to the class of organic compounds known as 1-alkyl,2-acylglycero-3-phosphocholines. These are glycerophosphocholines that carry exactly one acyl chain attached to the glycerol moiety through an ester linkage at the O2-position, and one alkyl chain attached through an ether linkage at the O1-position. PC(O-16:0/22:6(4Z,7Z,10Z,13Z,16Z,19Z)) is a phosphatidylcholine (PC or GPCho). It is a gl…	Class Glycerophospholipids Sub Class Glycerophosphocholines Direct Parent 1-alkyl,2-acylglycero-3-phosphocholines Alternative Parents: Phosphocholines Glycerol ethers Fatty acid esters Dialkyl phosphates Tetraalkylammonium salts Carboxylic acid esters Monocarboxylic acids and derivatives Dialkyl ethers Organopnictogen compounds Organic salts Organic oxides Hydrocarbon derivatives Carbonyl compoun…	Health effect Atherosclerosis (PMID: 21475195) Breast cancer (PMID: 9468591) Ulcerative colitis (PMID: 33440385) Cervical cancer (PMID: 26566624) Metabolic pathway: Phosphatidylcholine Biosynthesis Fatty Acid Metabolism Lipid metabolism pathway Cellular process: Apoptosis (PMID: 23350810) Cell signaling Cell proliferation (PMID: 23350810) Chemical reaction: Lipid Peroxidation Biochemical process:…	0.101292	0.00287356	0.0148467	0.0811307	0.00103214	0.0387262	Anova	-1.20482	-1.44316	-1.19782	Wernly B, Lichtenauer M, Hoppe UC, Jung C: Hyperglycemia in septic patients: an essential stress survival response in all, a robust marker for risk stratification in some, to be messed with in none. J Thorac Dis. 2016 Jul;8(7):E621-4. doi: 10.21037/jtd.2016.05.24. [PubMed:27501420 ] Knuplez E, Marsche G: An Updated Review of Pro- and Anti-Inflammatory Properties of Plasma Lysophosphatidylcholines…
PC(34:5)	HMDB0008492	PC(20:5(5Z,8Z,11Z,14Z,17Z)/14:0)	Belongs to the class of organic compounds known as phosphatidylcholines. These are glycerophosphocholines in which the two free -OH are attached to one fatty acid each through an ester linkage. PC(20:5(5Z,8Z,11Z,14Z,17Z)/14:0) is a phosphatidylcholine (PC or GPCho). It is a glycerophospholipid in which a phosphorylcholine moiety occupies a glycerol substitution site. As is the case with diacylgly…	Class Glycerophospholipids Sub Class Glycerophosphocholines Direct Parent Phosphatidylcholines Alternative Parents: Phosphocholines Fatty acid esters Dialkyl phosphates Dicarboxylic acids and derivatives Tetraalkylammonium salts Carboxylic acid esters Organopnictogen compounds Organic salts Organic oxides Hydrocarbon derivatives Carbonyl compounds Amines	Health effect Atherosclerosis (PMID: 21475195) Breast cancer (PMID: 9468591) Ulcerative colitis (PMID: 33440385) Cervical cancer (PMID: 26566624)	0.152275	9.61745e-05	0.00208843	0.0834983	4.15421e-05	0.00148647	Anova	-1.29985	-1.88497	-1.45014
PC(34:0)	HMDB0008034	PC(18:0/16:0)	Belongs to the class of organic compounds known as phosphatidylcholines. These are glycerophosphocholines in which the two free -OH are attached to one fatty acid each through an ester linkage. PC(18:0/16:0) is a phosphatidylcholine (PC or GPCho). It is a glycerophospholipid in which a phosphorylcholine moiety occupies a glycerol substitution site. As is the case with diacylglycerols, glycerophos…	Class Glycerophospholipids Sub Class Glycerophosphocholines Direct Parent Phosphatidylcholines Alternative Parents: Phosphocholines Fatty acid esters Dialkyl phosphates Dicarboxylic acids and derivatives Tetraalkylammonium salts Carboxylic acid esters Organopnictogen compounds Organic salts Organic oxides Hydrocarbon derivatives Carbonyl compounds Amines	Health effect Atherosclerosis (PMID: 21475195) Breast cancer (PMID: 9468591) Ulcerative colitis (PMID: 33440385) Cervical cancer (PMID: 26566624)	0.178651	0.000271691	0.00353198	0.0855443	0.000109463	0.00400469	Anova	-1.22886	-1.6262	-1.32334	Simons K, Toomre D: Lipid rafts and signal transduction. Nat Rev Mol Cell Biol. 2000 Oct;1(1):31-9. [PubMed:11413487 ] Watson AD: Thematic review series: systems biology approaches to metabolic and cardiovascular disorders. Lipidomics: a global approach to lipid analysis in biological systems. J Lipid Res. 2006 Oct;47(10):2101-11. Epub 2006 Aug 10. [PubMed:16902246 ] Sethi JK, Vidal-Puig AJ: Them…
PC(32:0)	HMDB0000564	PC(32:0)	Belongs to the class of organic compounds known as phosphatidylcholines. These are glycerophosphocholines in which the two free -OH are attached to one fatty acid each through an ester linkage. PC(16:0/16:0) is a phosphatidylcholine (PC or GPCho). It is a glycerophospholipid in which a phosphorylcholine moiety occupies a glycerol substitution site. As is the case with diacylglycerols, glycerophos…	Class Glycerophospholipids Sub Class Glycerophosphocholines Direct Parent Phosphatidylcholines Alternative Parents: Phosphocholines Fatty acid esters Dialkyl phosphates Dicarboxylic acids and derivatives Tetraalkylammonium salts Carboxylic acid esters Organopnictogen compounds Organic salts Organic oxides Hydrocarbon derivatives Carbonyl compounds Amines	Health effect Atherosclerosis (PMID: 21475195) Breast cancer (PMID: 9468591) Ulcerative colitis (PMID: 33440385) Cervical cancer (PMID: 26566624)	0.123162	0.00012859	0.00235553	0.0857456	5.47183e-05	0.00192755	Anova	-1.17601	-1.51164	-1.2854	Simons K, Toomre D: Lipid rafts and signal transduction. Nat Rev Mol Cell Biol. 2000 Oct;1(1):31-9. [PubMed:11413487 ] Watson AD: Thematic review series: systems biology approaches to metabolic and cardiovascular disorders. Lipidomics: a global approach to lipid analysis in biological systems. J Lipid Res. 2006 Oct;47(10):2101-11. Epub 2006 Aug 10. [PubMed:16902246 ] Sethi JK, Vidal-Puig AJ: Them…
PC(O-42:5)	HMDB0013451	PC(O-42:5)	Belongs to the class of organic compounds known as 1-alkyl,2-acylglycero-3-phosphocholines. These are glycerophosphocholines that carry exactly one acyl chain attached to the glycerol moiety through an ester linkage at the O2-position, and one alkyl chain attached through an ether linkage at the O1-position. PC(O-22:1(13Z)/20:4(8Z,11Z,14Z,17Z)) is a phosphatidylcholine (PC or GPCho). It is a glyc…	Class Glycerophospholipids Sub Class Glycerophosphocholines Direct Parent 1-alkyl,2-acylglycero-3-phosphocholines Alternative Parents: Phosphocholines Glycerol ethers Fatty acid esters Dialkyl phosphates Tetraalkylammonium salts Carboxylic acid esters Monocarboxylic acids and derivatives Dialkyl ethers Organopnictogen compounds Organic salts Organic oxides Hydrocarbon derivatives Carbonyl compoun…	Health effect Atherosclerosis (PMID: 21475195) Breast cancer (PMID: 9468591) Ulcerative colitis (PMID: 33440385) Cervical cancer (PMID: 26566624) Metabolic pathway: Phosphatidylcholine Biosynthesis Fatty Acid Metabolism Lipid metabolism pathway Cellular process: Apoptosis (PMID: 23350810) Cell signaling Cell proliferation (PMID: 23350810) Chemical reaction: Lipid Peroxidation Biochemical process:…	0.0624432	0.00434751	0.0188392	0.0866726	0.00156797	0.0525895	Anova	-1.17936	-1.37752	-1.16803	Simons K, Toomre D: Lipid rafts and signal transduction. Nat Rev Mol Cell Biol. 2000 Oct;1(1):31-9. [PubMed:11413487 ] Watson AD: Thematic review series: systems biology approaches to metabolic and cardiovascular disorders. Lipidomics: a global approach to lipid analysis in biological systems. J Lipid Res. 2006 Oct;47(10):2101-11. Epub 2006 Aug 10. [PubMed:16902246 ] Sethi JK, Vidal-Puig AJ: Them…
LysoPC(18:0)-sn2	HMDB0010384	LysoPC(18:0/0:0)	Belongs to the class of organic compounds known as 1-acyl-sn-glycero-3-phosphocholines. These are glycerophosphocholines in which the glycerol is esterified with a fatty acid at O-1 position, and linked at position 3 to a phosphocholine. LysoPC(18:0) is a lysophospholipid (LyP). It is a monoglycerophospholipid in which a phosphorylcholine moiety occupies a glycerol substitution site. sn-1: Lysoph…	Class Glycerophospholipids Sub Class Glycerophosphocholines Direct Parent 1-acyl-sn-glycero-3-phosphocholines Alternative Parents: Phosphocholines Fatty acid esters Dialkyl phosphates Tetraalkylammonium salts Secondary alcohols Carboxylic acid esters Monocarboxylic acids and derivatives Organopnictogen compounds Organic salts Organic oxides Hydrocarbon derivatives Carbonyl compounds Amines		0.0582994	0.00504045	0.0207276	0.0878375	0.00182034	0.0592016	Anova	-1.10725	-1.22274	-1.10431	Zhang J, Yan L, Tian M, Huang Q, Peng S, Dong S, Shen H: The metabonomics of combined dietary exposure to phthalates and polychlorinated biphenyls in mice. J Pharm Biomed Anal. 2012 Jul;66:287-97. doi: 10.1016/j.jpba.2012.03.045. Epub 2012 Apr 3. [PubMed:22502909 ] Simons K, Toomre D: Lipid rafts and signal transduction. Nat Rev Mol Cell Biol. 2000 Oct;1(1):31-9. [PubMed:11413487 ] Watson AD: The…
PC(40:1)	HMDB0007993	PC(40:1)	Belongs to the class of organic compounds known as phosphatidylcholines. These are glycerophosphocholines in which the two free -OH are attached to one fatty acid each through an ester linkage. PC(16:0/24:1(15Z)) is a phosphatidylcholine (PC or GPCho). It is a glycerophospholipid in which a phosphorylcholine moiety occupies a glycerol substitution site. As is the case with diacylglycerols, glycer…	Class Glycerophospholipids Sub Class Glycerophosphocholines Direct Parent Phosphatidylcholines Alternative Parents: Phosphocholines Fatty acid esters Dialkyl phosphates Dicarboxylic acids and derivatives Tetraalkylammonium salts Carboxylic acid esters Organopnictogen compounds Organic salts Organic oxides Hydrocarbon derivatives Carbonyl compounds Amines	Health effect Atherosclerosis (PMID: 21475195) Breast cancer (PMID: 9468591) Ulcerative colitis (PMID: 33440385) Cervical cancer (PMID: 26566624)	0.115127	0.000286179	0.00360406	0.0907233	0.000116644	0.0039704	Anova	-1.25833	-1.7153	-1.36316	Simons K, Toomre D: Lipid rafts and signal transduction. Nat Rev Mol Cell Biol. 2000 Oct;1(1):31-9. [PubMed:11413487 ] Watson AD: Thematic review series: systems biology approaches to metabolic and cardiovascular disorders. Lipidomics: a global approach to lipid analysis in biological systems. J Lipid Res. 2006 Oct;47(10):2101-11. Epub 2006 Aug 10. [PubMed:16902246 ] Sethi JK, Vidal-Puig AJ: Them…
PC(38:2)	HMDB0008593	PC(22:2(13Z,16Z)/16:0)	Belongs to the class of organic compounds known as phosphatidylcholines. These are glycerophosphocholines in which the two free -OH are attached to one fatty acid each through an ester linkage. PC(22:2(13Z,16Z)/16:0) is a phosphatidylcholine (PC or GPCho). It is a glycerophospholipid in which a phosphorylcholine moiety occupies a glycerol substitution site. As is the case with diacylglycerols, gl…	Class Glycerophospholipids Sub Class Glycerophosphocholines Direct Parent Phosphatidylcholines Alternative Parents: Phosphocholines Fatty acid esters Dialkyl phosphates Dicarboxylic acids and derivatives Tetraalkylammonium salts Carboxylic acid esters Organopnictogen compounds Organic salts Organic oxides Hydrocarbon derivatives Carbonyl compounds Amines	Health effect Atherosclerosis (PMID: 21475195) Breast cancer (PMID: 9468591) Ulcerative colitis (PMID: 33440385) Cervical cancer (PMID: 26566624)	0.165844	9.00627e-05	0.00208843	0.0913975	4.01511e-05	0.00127564	Anova	-1.31343	-1.95293	-1.48689
PC(34:1)	HMDB0007879	PC(34:1)	Belongs to the class of organic compounds known as phosphatidylcholines. These are glycerophosphocholines in which the two free -OH are attached to one fatty acid each through an ester linkage. PC(14:0/20:1(11Z)) is a phosphatidylcholine (PC or GPCho). It is a glycerophospholipid in which a phosphorylcholine moiety occupies a glycerol substitution site. As is the case with diacylglycerols, glycer…	Class Glycerophospholipids Sub Class Glycerophosphocholines Direct Parent Phosphatidylcholines Alternative Parents: Phosphocholines Fatty acid esters Dialkyl phosphates Dicarboxylic acids and derivatives Tetraalkylammonium salts Carboxylic acid esters Organopnictogen compounds Organic salts Organic oxides Hydrocarbon derivatives Carbonyl compounds Amines	Health effect Atherosclerosis (PMID: 21475195) Breast cancer (PMID: 9468591) Ulcerative colitis (PMID: 33440385) Cervical cancer (PMID: 26566624)	0.0481872	0.0036157	0.0167489	0.0915704	0.00131373	0.0421557	Anova	-1.16924	-1.36949	-1.17127
PC(38:4)	HMDB0007988	PC(38:4)	Belongs to the class of organic compounds known as phosphatidylcholines. These are glycerophosphocholines in which the two free -OH are attached to one fatty acid each through an ester linkage. PC(16:0/22:4(7Z,10Z,13Z,16Z)) is a phosphatidylcholine (PC or GPCho). It is a glycerophospholipid in which a phosphorylcholine moiety occupies a glycerol substitution site. As is the case with diacylglycer…	Class Glycerophospholipids Sub Class Glycerophosphocholines Direct Parent Phosphatidylcholines Alternative Parents: Phosphocholines Fatty acid esters Dialkyl phosphates Dicarboxylic acids and derivatives Tetraalkylammonium salts Carboxylic acid esters Organopnictogen compounds Organic salts Organic oxides Hydrocarbon derivatives Carbonyl compounds Amines	Health effect Atherosclerosis (PMID: 21475195) Breast cancer (PMID: 9468591) Ulcerative colitis (PMID: 33440385) Cervical cancer (PMID: 26566624)	0.102268	0.00026843	0.00353198	0.0979718	0.00011221	0.00345604	Anova	-1.08664	-1.24648	-1.1471	Simons K, Toomre D: Lipid rafts and signal transduction. Nat Rev Mol Cell Biol. 2000 Oct;1(1):31-9. [PubMed:11413487 ] Watson AD: Thematic review series: systems biology approaches to metabolic and cardiovascular disorders. Lipidomics: a global approach to lipid analysis in biological systems. J Lipid Res. 2006 Oct;47(10):2101-11. Epub 2006 Aug 10. [PubMed:16902246 ] Sethi JK, Vidal-Puig AJ: Them…
PE(36:2)	HMDB0009025	PE(18:1(11Z)/18:1(11Z))	Belongs to the class of organic compounds known as phosphatidylethanolamines. These are glycerophosphoetahnolamines in which two fatty acids are bonded to the glycerol moiety through ester linkages. PE(18:1(11Z)/18:1(11Z)) is a phosphatidylethanolamine (PE or GPEtn). It is a glycerophospholipid in which a phosphorylethanolamine moiety occupies a glycerol substitution site. As is the case with dia…	Class Glycerophospholipids Sub Class Glycerophosphoethanolamines Direct Parent Phosphatidylethanolamines Alternative Parents: Phosphoethanolamines Fatty acid esters Dialkyl phosphates Dicarboxylic acids and derivatives Carboxylic acid esters Amino acids and derivatives Organopnictogen compounds Organic oxides Monoalkylamines Hydrocarbon derivatives Carbonyl compounds	Health effect Diabetes mellitus type 2 (PMID: 30402908) Non-alcoholic fatty liver disease (PMID: 26811286) Parkinson's disease (PMID: 26811286) Alzheimer's Disease (PMID: 26811286) Biochemical process: Lipid transport (PMID: 26811286) Metabolic pathway: Phosphatidylethanolamine Biosynthesis (HMDB: HMDB0009025) Phosphatidylcholine Biosynthesis PC(18:1(11Z)/18:1(11Z)) (PathBank: SMP0002674) Phospha…	0.0590581	0.0135619	0.0393197	0.0990155	0.00503825	0.12475	Anova	-1.44723	-1.8474	-1.27651	Simons K, Toomre D: Lipid rafts and signal transduction. Nat Rev Mol Cell Biol. 2000 Oct;1(1):31-9. [PubMed:11413487 ] Watson AD: Thematic review series: systems biology approaches to metabolic and cardiovascular disorders. Lipidomics: a global approach to lipid analysis in biological systems. J Lipid Res. 2006 Oct;47(10):2101-11. Epub 2006 Aug 10. [PubMed:16902246 ] Sethi JK, Vidal-Puig AJ: Them…
PC(36:3)	HMDB0007921	PC(36:3)	Belongs to the class of organic compounds known as phosphatidylcholines. These are glycerophosphocholines in which the two free -OH are attached to one fatty acid each through an ester linkage. PC(14:1(9Z)/22:2(13Z,16Z)) is a phosphatidylcholine (PC or GPCho). It is a glycerophospholipid in which a phosphorylcholine moiety occupies a glycerol substitution site. As is the case with diacylglycerols…	Class Glycerophospholipids Sub Class Glycerophosphocholines Direct Parent Phosphatidylcholines Alternative Parents: Phosphocholines Fatty acid esters Dialkyl phosphates Dicarboxylic acids and derivatives Tetraalkylammonium salts Carboxylic acid esters Organopnictogen compounds Organic salts Organic oxides Hydrocarbon derivatives Carbonyl compounds Amines	Health effect Atherosclerosis (PMID: 21475195) Breast cancer (PMID: 9468591) Ulcerative colitis (PMID: 33440385) Cervical cancer (PMID: 26566624)	0.169071	9.43605e-05	0.00208843	0.100996	4.32108e-05	0.0012114	Anova	-1.18917	-1.58962	-1.33675	Simons K, Toomre D: Lipid rafts and signal transduction. Nat Rev Mol Cell Biol. 2000 Oct;1(1):31-9. [PubMed:11413487 ] Watson AD: Thematic review series: systems biology approaches to metabolic and cardiovascular disorders. Lipidomics: a global approach to lipid analysis in biological systems. J Lipid Res. 2006 Oct;47(10):2101-11. Epub 2006 Aug 10. [PubMed:16902246 ] Sethi JK, Vidal-Puig AJ: Them…
LysoPC(22:1)-sn1	HMDB0010399	LysoPC(22:1(13Z)/0:0)	Belongs to the class of organic compounds known as 1-acyl-sn-glycero-3-phosphocholines. These are glycerophosphocholines in which the glycerol is esterified with a fatty acid at O-1 position, and linked at position 3 to a phosphocholine. LysoPC(22:1(13Z)) is a lysophospholipid (LyP). It is a monoglycerophospholipid in which a phosphorylcholine moiety occupies a glycerol substitution site. Lysopho…	Class Glycerophospholipids Sub Class Glycerophosphocholines Direct Parent 1-acyl-sn-glycero-3-phosphocholines Alternative Parents: Phosphocholines Fatty acid esters Dialkyl phosphates Tetraalkylammonium salts Secondary alcohols Carboxylic acid esters Monocarboxylic acids and derivatives Organopnictogen compounds Organic salts Organic oxides Hydrocarbon derivatives Carbonyl compounds Amines		0.0741205	0.00937058	0.0309536	0.101533	0.00344378	0.0883416	Anova	-1.20101	-1.40372	-1.16878	Ressom HW, Xiao JF, Tuli L, Varghese RS, Zhou B, Tsai TH, Ranjbar MR, Zhao Y, Wang J, Di Poto C, Cheema AK, Tadesse MG, Goldman R, Shetty K: Utilization of metabolomics to identify serum biomarkers for hepatocellular carcinoma in patients with liver cirrhosis. Anal Chim Acta. 2012 Sep 19;743:90-100. doi: 10.1016/j.aca.2012.07.013. Epub 2012 Jul 20. [PubMed:22882828 ] Simons K, Toomre D: Lipid raf…
LysoPC(19:0)-sn1	-	-	-	.		0.117905	0.00100353	0.00809596	0.101854	0.000389153	0.0116417	Anova	-1.25517	-1.65437	-1.31804	Ressom HW, Xiao JF, Tuli L, Varghese RS, Zhou B, Tsai TH, Ranjbar MR, Zhao Y, Wang J, Di Poto C, Cheema AK, Tadesse MG, Goldman R, Shetty K: Utilization of metabolomics to identify serum biomarkers for hepatocellular carcinoma in patients with liver cirrhosis. Anal Chim Acta. 2012 Sep 19;743:90-100. doi: 10.1016/j.aca.2012.07.013. Epub 2012 Jul 20. [PubMed:22882828 ] Simons K, Toomre D: Lipid raf…
PE(38:4)	HMDB0009420	PE(20:4(8Z,11Z,14Z,17Z)/18:0)	Belongs to the class of organic compounds known as phosphatidylethanolamines. These are glycerophosphoetahnolamines in which two fatty acids are bonded to the glycerol moiety through ester linkages. PE(20:4(8Z,11Z,14Z,17Z)/18:0) is a phosphatidylethanolamine (PE or GPEtn). It is a glycerophospholipid in which a phosphorylethanolamine moiety occupies a glycerol substitution site. As is the case wi…	Class Glycerophospholipids Sub Class Glycerophosphoethanolamines Direct Parent Phosphatidylethanolamines Alternative Parents: Phosphoethanolamines Fatty acid esters Dialkyl phosphates Dicarboxylic acids and derivatives Carboxylic acid esters Amino acids and derivatives Organopnictogen compounds Organic oxides Monoalkylamines Hydrocarbon derivatives Carbonyl compounds	Health effect Diabetes mellitus type 2 (PMID: 30402908) Non-alcoholic fatty liver disease (PMID: 26811286) Parkinson's disease (PMID: 26811286) Alzheimer's Disease (PMID: 26811286) Biochemical process: Lipid transport (PMID: 26811286) Metabolic pathway: Phosphatidylethanolamine Biosynthesis (HMDB: HMDB0009420) Phosphatidylcholine Biosynthesis PC(20:4(8Z,11Z,14Z,17Z)/18:0) (PathBank: SMP0014742) P…	0.0848243	0.00575402	0.0218812	0.108	0.00212223	0.0540164	Anova	-1.39635	-1.8622	-1.33362	Obesity Simone Wahl, Christina Holzapfel, Zhonghao Yu, Michaela Breier, Ivan Kondofersky, Christiane Fuchs, Paula Singmann, Cornelia Prehn, Jerzy Adamski, Harald Grallert, Thomas Illig, Rui Wang-Sattler, Thomas Reinehr (2013). Metabolomics reveals determinants of weight loss during lifestyle intervention in obese children. Metabolomics.	Metabolic pathway Phosphatidylcholine Biosynthesis PC(20:3(5Z,8Z,11Z)/18:2(9Z,12Z)) (PathBank: SMP0014658) Phosphatidylcholine Biosynthesis PC(20:3(5Z,8Z,11Z)/18:3(6Z,9Z,12Z)) (PathBank: SMP0014659) Phosphatidylcholine Biosynthesis PC(20:3(5Z,8Z,11Z)/18:3(9Z,12Z,15Z)) (PathBank: SMP0014660) Phosphatidylcholine Biosynthesis PC(20:3(5Z,8Z,11Z)/18:4(6Z,9Z,12Z,15Z)) (PathBank: SMP0014661) Phosphatidy…	Phosphatidylcholine Biosynthesis PC(24:0/20:5(5Z,8Z,11Z,14Z,17Z)) (PathBank: SMP0015017) Phosphatidylcholine Biosynthesis PC(24:0/22:0) (PathBank: SMP0015018) Phosphatidylcholine Biosynthesis PC(24:0/22:1(13Z)) (PathBank: SMP0015019) Phosphatidylcholine Biosynthesis PC(24:0/22:2(13Z,16Z)) (PathBank: SMP0015020) Phosphatidylcholine Biosynthesis PC(24:0/22:4(7Z,10Z,13Z,16Z)) (PathBank: SMP0015021) …	Phosphatidylethanolamine Biosynthesis PE(18:4(6Z,9Z,12Z,15Z)/20:3(8Z,11Z,14Z)) (PathBank: SMP0015390) Phosphatidylethanolamine Biosynthesis PE(18:4(6Z,9Z,12Z,15Z)/20:4(5Z,8Z,11Z,14Z)) (PathBank: SMP0015391) Phosphatidylethanolamine Biosynthesis PE(18:4(6Z,9Z,12Z,15Z)/20:4(8Z,11Z,14Z,17Z)) (PathBank: SMP0015392) Phosphatidylethanolamine Biosynthesis PE(18:4(6Z,9Z,12Z,15Z)/20:5(5Z,8Z,11Z,14Z,17Z)) …	Phosphatidylethanolamine Biosynthesis PE(22:4(7Z,10Z,13Z,16Z)/22:0) (PathBank: SMP0015742) Phosphatidylethanolamine Biosynthesis PE(22:4(7Z,10Z,13Z,16Z)/22:1(13Z)) (PathBank: SMP0015743) Phosphatidylethanolamine Biosynthesis PE(22:4(7Z,10Z,13Z,16Z)/22:2(13Z,16Z)) (PathBank: SMP0015744) Phosphatidylethanolamine Biosynthesis PE(22:4(7Z,10Z,13Z,16Z)/22:4(7Z,10Z,13Z,16Z)) (PathBank: SMP0015745) Phosp…	Phosphatidylcholine/Phosphatidylethanolamine Biosynthesis PC(18:0/18:3(6Z,9Z,12Z)) | PE(18:0/18:3(6Z,9Z,12Z)) (PathBank: SMP0100201) Phosphatidylcholine/Phosphatidylethanolamine Biosynthesis PC(18:0/18:3(9Z,12Z,15Z)) | PE(18:0/18:3(9Z,12Z,15Z)) (PathBank: SMP0100202) Phosphatidylcholine/Phosphatidylethanolamine Biosynthesis PC(18:0/20:0) | PE(18:0/20:0) (PathBank: SMP0100203) Phosphatidylcholine/…	Phosphatidylcholine Biosynthesis PC(20:0/20:5(5Z,8Z,11Z,14Z,17Z)) (PathBank: SMP0087032) Phosphatidylcholine Biosynthesis PC(20:1(11Z)/22:4(7Z,10Z,13Z,16Z)) (PathBank: SMP0087052) Phosphatidylcholine Biosynthesis PC(20:2(11Z,14Z)/22:2(13Z,16Z)) (PathBank: SMP0087066) Alpha Linolenic Acid and Linoleic Acid Metabolism (PathBank: SMP0087171) Retinol Metabolism (PathBank: SMP0087353) Phospholipid Bio…
LysoPC(18:3)-iso1 sn1	HMDB0010388	LysoPC(18:3(9Z,12Z,15Z)/0:0)	Belongs to the class of organic compounds known as 1-acyl-sn-glycero-3-phosphocholines. These are glycerophosphocholines in which the glycerol is esterified with a fatty acid at O-1 position, and linked at position 3 to a phosphocholine. LysoPC(18:3(9Z,12Z,15Z)) is a lysophospholipid (LyP). It is a monoglycerophospholipid in which a phosphorylcholine moiety occupies a glycerol substitution site. …	Class Glycerophospholipids Sub Class Glycerophosphocholines Direct Parent 1-acyl-sn-glycero-3-phosphocholines Alternative Parents: Phosphocholines Fatty acid esters Dialkyl phosphates Tetraalkylammonium salts Secondary alcohols Carboxylic acid esters Monocarboxylic acids and derivatives Organopnictogen compounds Organic salts Organic oxides Hydrocarbon derivatives Carbonyl compounds Amines	Health effect Alzheimer's Disease (PMID: 30845751) Renal failure (PMID: 30845751) Renal cell carcinoma (PMID: 26162894) Ovarian cancer (PMID: 30845751) Colorectal cancer (PMID: 26162894) Multiple sclerosis (PMID: 30845751) Atherosclerosis (PMID: 18220755) Diabetes mellitus (PMID: 18220755) Stomach cancer (PMID: 26162894) Biological process Cellular process: Apoptosis (PMID: 30845751) Signaling pa…	0.185418	5.41935e-05	0.00208843	0.1088	2.66759e-05	0.000652386	Anova	-1.294	-1.97631	-1.52729		Metabolic pathway Phosphatidylcholine Biosynthesis (HMDB: HMDB0007935) Arachidonic Acid Metabolism (PathBank: SMP0000075) Phosphatidylcholine Biosynthesis PC(15:0/16:0) (PathBank: SMP0002659) Phosphatidylethanolamine Biosynthesis PE(15:0/16:0) (PathBank: SMP0015117) Phosphatidylcholine/Phosphatidylethanolamine Biosynthesis PC(15:0/16:0) | PE(15:0/16:0) (PathBank: SMP0100302) Phospholipid Biosynth…	Phosphatidylcholine Biosynthesis PC(18:3(6Z,9Z,12Z)/20:1(11Z)) (PathBank: SMP0014489) Phosphatidylcholine Biosynthesis PC(18:3(6Z,9Z,12Z)/20:2(11Z,14Z)) (PathBank: SMP0014490) Phosphatidylcholine Biosynthesis PC(18:3(6Z,9Z,12Z)/20:3(5Z,8Z,11Z)) (PathBank: SMP0014491) Phosphatidylcholine Biosynthesis PC(18:3(6Z,9Z,12Z)/20:3(8Z,11Z,14Z)) (PathBank: SMP0014492) Phosphatidylcholine Biosynthesis PC(18…	Phosphatidylcholine Biosynthesis PC(22:2(13Z,16Z)/18:2(9Z,12Z)) (PathBank: SMP0014861) Phosphatidylcholine Biosynthesis PC(22:2(13Z,16Z)/18:3(6Z,9Z,12Z)) (PathBank: SMP0014862) Phosphatidylcholine Biosynthesis PC(22:2(13Z,16Z)/18:3(9Z,12Z,15Z)) (PathBank: SMP0014863) Phosphatidylcholine Biosynthesis PC(22:2(13Z,16Z)/18:4(6Z,9Z,12Z,15Z)) (PathBank: SMP0014864) Phosphatidylcholine Biosynthesis PC(2…	Phosphatidylethanolamine Biosynthesis PE(18:1(11Z)/15:0) (PathBank: SMP0015231) Phosphatidylethanolamine Biosynthesis PE(18:1(11Z)/16:0) (PathBank: SMP0015232) Phosphatidylethanolamine Biosynthesis PE(18:1(11Z)/16:1(9Z)) (PathBank: SMP0015233) Phosphatidylethanolamine Biosynthesis PE(18:1(11Z)/18:0) (PathBank: SMP0015234) Phosphatidylethanolamine Biosynthesis PE(18:1(11Z)/18:1(11Z)) (PathBank: SM…	Phosphatidylethanolamine Biosynthesis PE(20:4(8Z,11Z,14Z,17Z)/18:3(6Z,9Z,12Z)) (PathBank: SMP0015586) Phosphatidylethanolamine Biosynthesis PE(20:4(8Z,11Z,14Z,17Z)/18:3(9Z,12Z,15Z)) (PathBank: SMP0015587) Phosphatidylethanolamine Biosynthesis PE(20:4(8Z,11Z,14Z,17Z)/18:4(6Z,9Z,12Z,15Z)) (PathBank: SMP0015588) Phosphatidylethanolamine Biosynthesis PE(20:4(8Z,11Z,14Z,17Z)/20:0) (PathBank: SMP001558…	Phosphatidylcholine Biosynthesis PC(9D5/9M5) (PathBank: SMP0030285) Phosphatidylcholine Biosynthesis PC(11M3/11D3) (PathBank: SMP0030286) Phosphatidylcholine Biosynthesis PC(11M3/11D5) (PathBank: SMP0030287) Phosphatidylcholine Biosynthesis PC(11M3/13D5) (PathBank: SMP0030288) Phosphatidylcholine Biosynthesis PC(11M3/9D3) (PathBank: SMP0030289) Phosphatidylcholine Biosynthesis PC(11M3/9D5) (PathB…
PC(42:3)	HMDB0008381	PC(20:3(5Z,8Z,11Z)/22:0)	Belongs to the class of organic compounds known as phosphatidylcholines. These are glycerophosphocholines in which the two free -OH are attached to one fatty acid each through an ester linkage. PC(20:3(5Z,8Z,11Z)/22:0) is a phosphatidylcholine (PC or GPCho). It is a glycerophospholipid in which a phosphorylcholine moiety occupies a glycerol substitution site. As is the case with diacylglycerols, …	Class Glycerophospholipids Sub Class Glycerophosphocholines Direct Parent Phosphatidylcholines Alternative Parents: Phosphocholines Fatty acid esters Dialkyl phosphates Dicarboxylic acids and derivatives Tetraalkylammonium salts Carboxylic acid esters Organopnictogen compounds Organic salts Organic oxides Hydrocarbon derivatives Carbonyl compounds Amines	Health effect Atherosclerosis (PMID: 21475195) Breast cancer (PMID: 9468591) Ulcerative colitis (PMID: 33440385) Cervical cancer (PMID: 26566624)	0.256109	0.000377848	0.00437033	0.11044	0.000159351	0.0042545	Anova	-1.2496	-2.05428	-1.64395		Metabolic pathway Phosphatidylcholine Biosynthesis (HMDB: HMDB0008000) Phospholipid Biosynthesis (PathBank: SMP0000025) Phosphatidylcholine Biosynthesis PC(16:1(9Z)/15:0) (PathBank: SMP0014334) Phosphatidylethanolamine Biosynthesis PE(16:1(9Z)/15:0) (PathBank: SMP0015174) Arachidonic Acid Metabolism (PathBank: SMP0000075) Alpha Linolenic Acid and Linoleic Acid Metabolism (PathBank: SMP0000018) Sp…	Phosphatidylcholine Biosynthesis PC(18:3(6Z,9Z,12Z)/20:3(5Z,8Z,11Z)) (PathBank: SMP0014491) Phosphatidylcholine Biosynthesis PC(18:3(6Z,9Z,12Z)/20:3(8Z,11Z,14Z)) (PathBank: SMP0014492) Phosphatidylcholine Biosynthesis PC(18:3(6Z,9Z,12Z)/20:4(5Z,8Z,11Z,14Z)) (PathBank: SMP0014493) Phosphatidylcholine Biosynthesis PC(18:3(6Z,9Z,12Z)/20:4(8Z,11Z,14Z,17Z)) (PathBank: SMP0014494) Phosphatidylcholine B…	Phosphatidylcholine Biosynthesis PC(22:2(13Z,16Z)/18:3(9Z,12Z,15Z)) (PathBank: SMP0014863) Phosphatidylcholine Biosynthesis PC(22:2(13Z,16Z)/18:4(6Z,9Z,12Z,15Z)) (PathBank: SMP0014864) Phosphatidylcholine Biosynthesis PC(22:2(13Z,16Z)/20:0) (PathBank: SMP0014865) Phosphatidylcholine Biosynthesis PC(22:2(13Z,16Z)/20:1(11Z)) (PathBank: SMP0014866) Phosphatidylcholine Biosynthesis PC(22:2(13Z,16Z)/2…	Phosphatidylethanolamine Biosynthesis PE(18:1(11Z)/16:1(9Z)) (PathBank: SMP0015233) Phosphatidylethanolamine Biosynthesis PE(18:1(11Z)/18:0) (PathBank: SMP0015234) Phosphatidylethanolamine Biosynthesis PE(18:1(11Z)/18:1(11Z)) (PathBank: SMP0015235) Phosphatidylethanolamine Biosynthesis PE(18:1(11Z)/18:1(9Z)) (PathBank: SMP0015236) Phosphatidylethanolamine Biosynthesis PE(18:1(11Z)/18:2(9Z,12Z)) (…	Phosphatidylethanolamine Biosynthesis PE(20:4(8Z,11Z,14Z,17Z)/18:3(9Z,12Z,15Z)) (PathBank: SMP0015587) Phosphatidylethanolamine Biosynthesis PE(20:4(8Z,11Z,14Z,17Z)/18:4(6Z,9Z,12Z,15Z)) (PathBank: SMP0015588) Phosphatidylethanolamine Biosynthesis PE(20:4(8Z,11Z,14Z,17Z)/20:0) (PathBank: SMP0015589) Phosphatidylethanolamine Biosynthesis PE(20:4(8Z,11Z,14Z,17Z)/20:1(11Z)) (PathBank: SMP0015590) Pho…	Phosphatidylcholine Biosynthesis PC(11M3/11D3) (PathBank: SMP0030286) Phosphatidylcholine Biosynthesis PC(11M3/11D5) (PathBank: SMP0030287) Phosphatidylcholine Biosynthesis PC(11M3/13D5) (PathBank: SMP0030288) Phosphatidylcholine Biosynthesis PC(11M3/9D3) (PathBank: SMP0030289) Phosphatidylcholine Biosynthesis PC(11M3/9D5) (PathBank: SMP0030290) Phosphatidylcholine Biosynthesis PC(11M3/11M3) (Pat…
PC(O-38:5)	HMDB0013432	PC(O-38:5)	Belongs to the class of organic compounds known as 1-alkyl,2-acylglycero-3-phosphocholines. These are glycerophosphocholines that carry exactly one acyl chain attached to the glycerol moiety through an ester linkage at the O2-position, and one alkyl chain attached through an ether linkage at the O1-position. PC(O-18:1(9Z)/20:4(8Z,11Z,14Z,17Z)) is a phosphatidylcholine (PC or GPCho). It is a glyce…	Class Glycerophospholipids Sub Class Glycerophosphocholines Direct Parent 1-alkyl,2-acylglycero-3-phosphocholines Alternative Parents: Phosphocholines Glycerol ethers Fatty acid esters Dialkyl phosphates Tetraalkylammonium salts Carboxylic acid esters Monocarboxylic acids and derivatives Dialkyl ethers Organopnictogen compounds Organic salts Organic oxides Hydrocarbon derivatives Carbonyl compoun…	Health effect Atherosclerosis (PMID: 21475195) Breast cancer (PMID: 9468591) Ulcerative colitis (PMID: 33440385) Cervical cancer (PMID: 26566624) Metabolic pathway: Phosphatidylcholine Biosynthesis Fatty Acid Metabolism Lipid metabolism pathway Cellular process: Apoptosis (PMID: 23350810) Cell signaling Cell proliferation (PMID: 23350810) Chemical reaction: Lipid Peroxidation Biochemical process:…	0.0597451	0.00565215	0.0218812	0.111663	0.00209396	0.0513893	Anova	-1.24225	-1.53366	-1.23458	Obesity Simone Wahl, Christina Holzapfel, Zhonghao Yu, Michaela Breier, Ivan Kondofersky, Christiane Fuchs, Paula Singmann, Cornelia Prehn, Jerzy Adamski, Harald Grallert, Thomas Illig, Rui Wang-Sattler, Thomas Reinehr (2013). Metabolomics reveals determinants of weight loss during lifestyle intervention in obese children. Metabolomics.
PC(37:5)	HMDB0007956	PC(15:0/22:5(4Z,7Z,10Z,13Z,16Z))	Belongs to the class of organic compounds known as phosphatidylcholines. These are glycerophosphocholines in which the two free -OH are attached to one fatty acid each through an ester linkage. PC(15:0/22:5(4Z,7Z,10Z,13Z,16Z)) is a phosphatidylcholine (PC or GPCho). It is a glycerophospholipid in which a phosphorylcholine moiety occupies a glycerol substitution site. As is the case with diacylgly…	Class Glycerophospholipids Sub Class Glycerophosphocholines Direct Parent Phosphatidylcholines Alternative Parents: Phosphocholines Fatty acid esters Dialkyl phosphates Dicarboxylic acids and derivatives Tetraalkylammonium salts Carboxylic acid esters Organopnictogen compounds Organic salts Organic oxides Hydrocarbon derivatives Carbonyl compounds Amines	Health effect Atherosclerosis (PMID: 21475195) Breast cancer (PMID: 9468591) Ulcerative colitis (PMID: 33440385) Cervical cancer (PMID: 26566624)	0.196012	2.94861e-05	0.00208843	0.112109	1.54971e-05	0.000346572	Anova	-1.26875	-1.94093	-1.5298	Obesity Simone Wahl, Christina Holzapfel, Zhonghao Yu, Michaela Breier, Ivan Kondofersky, Christiane Fuchs, Paula Singmann, Cornelia Prehn, Jerzy Adamski, Harald Grallert, Thomas Illig, Rui Wang-Sattler, Thomas Reinehr (2013). Metabolomics reveals determinants of weight loss during lifestyle intervention in obese children. Metabolomics.
PC(31:0)	HMDB0007935	PC(15:0/16:0)	Belongs to the class of organic compounds known as phosphatidylcholines. These are glycerophosphocholines in which the two free -OH are attached to one fatty acid each through an ester linkage. PC(15:0/16:0) is a phosphatidylcholine (PC or GPCho). It is a glycerophospholipid in which a phosphorylcholine moiety occupies a glycerol substitution site. As is the case with diacylglycerols, glycerophos…	Class Glycerophospholipids Sub Class Glycerophosphocholines Direct Parent Phosphatidylcholines Alternative Parents: Phosphocholines Fatty acid esters Dialkyl phosphates Dicarboxylic acids and derivatives Tetraalkylammonium salts Carboxylic acid esters Organopnictogen compounds Organic salts Organic oxides Hydrocarbon derivatives Carbonyl compounds Amines	Health effect Breast cancer (PMID: 9468591) Cervical cancer (PMID: 26566624) Ulcerative colitis (PMID: 33440385) Atherosclerosis (PMID: 21475195)	0.123451	0.000390402	0.00437033	0.122887	0.000169526	0.00393954	Anova	-1.20956	-1.809	-1.49559
LysoPC(22:2)-sn1	HMDB0010400	LysoPC(22:2(13Z,16Z)/0:0)	Belongs to the class of organic compounds known as 1-acyl-sn-glycero-3-phosphocholines. These are glycerophosphocholines in which the glycerol is esterified with a fatty acid at O-1 position, and linked at position 3 to a phosphocholine. ysoPC(22:2(13Z,16Z)) is a lysophospholipid (LyP). It is a monoglycerophospholipid in which a phosphorylcholine moiety occupies a glycerol substitution site. Lyso…	Class Glycerophospholipids Sub Class Glycerophosphocholines Direct Parent 1-acyl-sn-glycero-3-phosphocholines Alternative Parents: Phosphocholines Fatty acid esters Dialkyl phosphates Tetraalkylammonium salts Secondary alcohols Carboxylic acid esters Monocarboxylic acids and derivatives Organopnictogen compounds Organic salts Organic oxides Hydrocarbon derivatives Carbonyl compounds Amines		0.0628606	0.0114359	0.0354511	0.125048	0.00428179	0.0851794	Anova	-1.29924	-1.62626	-1.2517
PC(42:2)	HMDB0008092	PC(42:2)	Belongs to the class of organic compounds known as phosphatidylcholines. These are glycerophosphocholines in which the two free -OH are attached to one fatty acid each through an ester linkage. PC(18:1(11Z)/24:1(15Z)) is a phosphatidylcholine (PC or GPCho). It is a glycerophospholipid in which a phosphorylcholine moiety occupies a glycerol substitution site. As is the case with diacylglycerols, g…	Class Glycerophospholipids Sub Class Glycerophosphocholines Direct Parent Phosphatidylcholines Alternative Parents: Phosphocholines Fatty acid esters Dialkyl phosphates Dicarboxylic acids and derivatives Tetraalkylammonium salts Carboxylic acid esters Organopnictogen compounds Organic salts Organic oxides Hydrocarbon derivatives Carbonyl compounds Amines	Health effect Atherosclerosis (PMID: 21475195) Breast cancer (PMID: 9468591) Ulcerative colitis (PMID: 33440385) Cervical cancer (PMID: 26566624)	0.163483	5.4715e-05	0.00208843	0.125389	2.82877e-05	0.000574166	Anova	-1.30067	-2.04288	-1.57063
PC(36:0)	HMDB0007886	PC(36:0)	Belongs to the class of organic compounds known as phosphatidylcholines. These are glycerophosphocholines in which the two free -OH are attached to one fatty acid each through an ester linkage. PC(14:0/22:0) is a phosphatidylcholine (PC or GPCho). It is a glycerophospholipid in which a phosphorylcholine moiety occupies a glycerol substitution site. As is the case with diacylglycerols, glycerophos…	Class Glycerophospholipids Sub Class Glycerophosphocholines Direct Parent Phosphatidylcholines Alternative Parents: Phosphocholines Fatty acid esters Dialkyl phosphates Dicarboxylic acids and derivatives Tetraalkylammonium salts Carboxylic acid esters Organopnictogen compounds Organic salts Organic oxides Hydrocarbon derivatives Carbonyl compounds Amines	Health effect Atherosclerosis (PMID: 21475195) Breast cancer (PMID: 9468591) Ulcerative colitis (PMID: 33440385) Cervical cancer (PMID: 26566624)	0.0673009	0.00087471	0.00734392	0.129717	0.000363925	0.00799118	Anova	-1.2832	-1.79322	-1.39745
PC(40:5)	HMDB0008055	PC(40:5)	Belongs to the class of organic compounds known as phosphatidylcholines. These are glycerophosphocholines in which the two free -OH are attached to one fatty acid each through an ester linkage. PC(18:0/22:5(4Z,7Z,10Z,13Z,16Z)) is a phosphatidylcholine (PC or GPCho). It is a glycerophospholipid in which a phosphorylcholine moiety occupies a glycerol substitution site. As is the case with diacylgly…	Class Glycerophospholipids Sub Class Glycerophosphocholines Direct Parent Phosphatidylcholines Alternative Parents: Phosphocholines Fatty acid esters Dialkyl phosphates Dicarboxylic acids and derivatives Tetraalkylammonium salts Carboxylic acid esters Organopnictogen compounds Organic salts Organic oxides Hydrocarbon derivatives Carbonyl compounds Amines	Health effect Atherosclerosis (PMID: 21475195) Breast cancer (PMID: 9468591) Ulcerative colitis (PMID: 33440385) Cervical cancer (PMID: 26566624)	0.0918375	0.0102239	0.0327001	0.131608	0.00384818	0.0733301	Anova	-1.23834	-1.51516	-1.22354	Obesity Cho K, Moon JS, Kang JH, Jang HB, Lee HJ, Park SI, Yu KS, Cho JY: Combined untargeted and targeted metabolomic profiling reveals urinary biomarkers for discriminating obese from normal-weight adolescents. Pediatr Obes. 2017 Apr;12(2):93-101. doi: 10.1111/ijpo.12114. Epub 2016 Feb 22. [PubMed:26910390 ] Simone Wahl, Christina Holzapfel, Zhonghao Yu, Michaela Breier, Ivan Kondofersky, Chris…
PC(37:2)	HMDB0008592	PC(22:2(13Z,16Z)/15:0)	Belongs to the class of organic compounds known as phosphatidylcholines. These are glycerophosphocholines in which the two free -OH are attached to one fatty acid each through an ester linkage. PC(22:2(13Z,16Z)/15:0) is a phosphatidylcholine (PC or GPCho). It is a glycerophospholipid in which a phosphorylcholine moiety occupies a glycerol substitution site. As is the case with diacylglycerols, gl…	Class Glycerophospholipids Sub Class Glycerophosphocholines Direct Parent Phosphatidylcholines Alternative Parents: Phosphocholines Fatty acid esters Dialkyl phosphates Dicarboxylic acids and derivatives Tetraalkylammonium salts Carboxylic acid esters Organopnictogen compounds Organic salts Organic oxides Hydrocarbon derivatives Carbonyl compounds Amines	Health effect Atherosclerosis (PMID: 21475195) Breast cancer (PMID: 9468591) Ulcerative colitis (PMID: 33440385) Cervical cancer (PMID: 26566624)	0.212296	2.9069e-05	0.00208843	0.137393	1.6507e-05	0.000281687	Anova	-1.27569	-2.03147	-1.59245	Obesity Cho K, Moon JS, Kang JH, Jang HB, Lee HJ, Park SI, Yu KS, Cho JY: Combined untargeted and targeted metabolomic profiling reveals urinary biomarkers for discriminating obese from normal-weight adolescents. Pediatr Obes. 2017 Apr;12(2):93-101. doi: 10.1111/ijpo.12114. Epub 2016 Feb 22. [PubMed:26910390 ] Simone Wahl, Christina Holzapfel, Zhonghao Yu, Michaela Breier, Ivan Kondofersky, Chris…
PC(38:6)	HMDB0007991	PC(38:6)	Belongs to the class of organic compounds known as phosphatidylcholines. These are glycerophosphocholines in which the two free -OH are attached to one fatty acid each through an ester linkage. C(16:0/22:6(4Z,7Z,10Z,13Z,16Z,19Z)) is a phosphatidylcholine (PC or GPCho). It is a glycerophospholipid in which a phosphorylcholine moiety occupies a glycerol substitution site. As is the case with diacyl…	Class Glycerophospholipids Sub Class Glycerophosphocholines Direct Parent Phosphatidylcholines Alternative Parents: Phosphocholines Fatty acid esters Dialkyl phosphates Dicarboxylic acids and derivatives Tetraalkylammonium salts Carboxylic acid esters Organopnictogen compounds Organic salts Organic oxides Hydrocarbon derivatives Carbonyl compounds Amines	Health effect Atherosclerosis (PMID: 21475195) Breast cancer (PMID: 9468591) Ulcerative colitis (PMID: 33440385) Cervical cancer (PMID: 26566624)	0.0837708	0.00270356	0.014336	0.14237	0.00107601	0.0205904	Anova	-1.14788	-1.3831	-1.20491	Obesity Simone Wahl, Christina Holzapfel, Zhonghao Yu, Michaela Breier, Ivan Kondofersky, Christiane Fuchs, Paula Singmann, Cornelia Prehn, Jerzy Adamski, Harald Grallert, Thomas Illig, Rui Wang-Sattler, Thomas Reinehr (2013). Metabolomics reveals determinants of weight loss during lifestyle intervention in obese children. Metabolomics.
PC(39:6)	HMDB0240629	PC(17:0/22:6(4Z,7Z,10Z,13Z,16Z,19Z))	Belongs to the class of organic compounds known as phosphatidylcholines. These are glycerophosphocholines in which the two free -OH are attached to one fatty acid each through an ester linkage. PC(17:0/22:6(4Z,7Z,10Z,13Z,16Z,19Z)) is a phosphatidylcholine (PC). It is a glycerophospholipid in which a phosphorylcholine moiety occupies a glycerol substitution site. As is the case with diacylglycerol…	Class Glycerophospholipids Sub Class Glycerophosphocholines Direct Parent Phosphatidylcholines Alternative Parents: Phosphocholines Fatty acid esters Dialkyl phosphates Dicarboxylic acids and derivatives Tetraalkylammonium salts Carboxylic acid esters Organopnictogen compounds Organic salts Organic oxides Hydrocarbon derivatives Carbonyl compounds Amines	Health effect Atherosclerosis (PMID: 21475195) Breast cancer (PMID: 9468591) Ulcerative colitis (PMID: 33440385) Cervical cancer (PMID: 26566624) Biological process Metabolic pathway: Phosphatidylcholine Biosynthesis Signaling pathway: Apoptosis (PMID: 23350810) Biochemical process: Lipid transport (PMID: 21979151) Cellular process: Apoptosis (PMID: 23350810) Cell proliferation (PMID: 23350810) B…	0.070445	0.0106108	0.0335409	0.145916	0.00404776	0.068173	Anova	-1.27853	-1.70961	-1.33716	Obesity Cho K, Moon JS, Kang JH, Jang HB, Lee HJ, Park SI, Yu KS, Cho JY: Combined untargeted and targeted metabolomic profiling reveals urinary biomarkers for discriminating obese from normal-weight adolescents. Pediatr Obes. 2017 Apr;12(2):93-101. doi: 10.1111/ijpo.12114. Epub 2016 Feb 22. [PubMed:26910390 ] Simone Wahl, Christina Holzapfel, Zhonghao Yu, Michaela Breier, Ivan Kondofersky, Chris…
PC(33:2)	HMDB0008132	PC(18:2(9Z,12Z)/15:0)	Belongs to the class of organic compounds known as phosphatidylcholines. These are glycerophosphocholines in which the two free -OH are attached to one fatty acid each through an ester linkage. PC(18:2(9Z,12Z)/15:0) is a phosphatidylcholine (PC or GPCho). It is a glycerophospholipid in which a phosphorylcholine moiety occupies a glycerol substitution site. As is the case with diacylglycerols, gly…	Class Glycerophospholipids Sub Class Glycerophosphocholines Direct Parent Phosphatidylcholines Alternative Parents: Phosphocholines Fatty acid esters Dialkyl phosphates Dicarboxylic acids and derivatives Tetraalkylammonium salts Carboxylic acid esters Organopnictogen compounds Organic salts Organic oxides Hydrocarbon derivatives Carbonyl compounds Amines	Health effect Atherosclerosis (PMID: 21475195) Breast cancer (PMID: 9468591) Ulcerative colitis (PMID: 33440385) Cervical cancer (PMID: 26566624)	0.124162	0.000357745	0.00436882	0.147592	0.000166084	0.00300887	Anova	-1.26703	-1.84502	-1.45618
LysoPC(22:0)	HMDB0010398	LysoPC(22:1(13Z)/0:0)	Belongs to the class of organic compounds known as 1-acyl-sn-glycero-3-phosphocholines. These are glycerophosphocholines in which the glycerol is esterified with a fatty acid at O-1 position, and linked at position 3 to a phosphocholine. LysoPC(22:0) is a lysophospholipid (LyP). It is a monoglycerophospholipid in which a phosphorylcholine moiety occupies a glycerol substitution site. Lysophosphat…	Class Glycerophospholipids Sub Class Glycerophosphocholines Direct Parent 1-acyl-sn-glycero-3-phosphocholines Alternative Parents: Phosphocholines Fatty acid esters Dialkyl phosphates Tetraalkylammonium salts Secondary alcohols Carboxylic acid esters Monocarboxylic acids and derivatives Organopnictogen compounds Organic salts Organic oxides Hydrocarbon derivatives Carbonyl compounds Amines		0.100504	0.00262011	0.0140787	0.149133	0.00105689	0.0190684	Anova	-1.11128	-1.29402	-1.16443
PC(42:10)	HMDB0008708	PC(22:5(7Z,10Z,13Z,16Z,19Z)/20:5(5Z,8Z,11Z,14Z,17Z))	Belongs to the class of organic compounds known as phosphatidylcholines. These are glycerophosphocholines in which the two free -OH are attached to one fatty acid each through an ester linkage. PC(22:5(7Z,10Z,13Z,16Z,19Z)/20:5(5Z,8Z,11Z,14Z,17Z)) is a phosphatidylcholine (PC or GPCho). It is a glycerophospholipid in which a phosphorylcholine moiety occupies a glycerol substitution site. As is the…	Class Glycerophospholipids Sub Class Glycerophosphocholines Direct Parent Phosphatidylcholines Alternative Parents: Phosphocholines Fatty acid esters Dialkyl phosphates Dicarboxylic acids and derivatives Tetraalkylammonium salts Carboxylic acid esters Organopnictogen compounds Organic salts Organic oxides Hydrocarbon derivatives Carbonyl compounds Amines	Health effect Atherosclerosis (PMID: 21475195) Breast cancer (PMID: 9468591) Ulcerative colitis (PMID: 33440385) Cervical cancer (PMID: 26566624)	0.0703275	0.00241026	0.0131261	0.156929	0.000990452	0.0167562	Anova	-1.18465	-1.615	-1.36327
T4	HMDB0000248	Thyroxine	Belongs to the class of organic compounds known as phenylalanine and derivatives. Phenylalanine and derivatives are compounds containing phenylalanine or a derivative thereof resulting from reaction of phenylalanine at the amino group or the carboxy group, or from the replacement of any hydrogen of glycine by a heteroatom. Thyroxine (3,5,3‚Ä≤,5‚Ä≤-tetraiodothyronine) or T4 is one of two major hor…	Class Sphingolipids Sub Class Phosphosphingolipids Direct Parent Phosphosphingolipids Alternative Parents: Phosphocholines Phosphoethanolamines Dialkyl phosphates N-acyl amines Tetraalkylammonium salts Secondary carboxylic acid amides Secondary alcohols Organopnictogen compounds Organic zwitterions Organic salts Organic oxides Hydrocarbon derivatives Carbonyl compounds Amines	Metabolic pathway Thyroid Hormone Synthesis (PathBank: SMP0000716) Thyroid hormone synthesis (PathBank: SMP0063679)	0.0782988	0.0134271	0.0392111	0.158757	0.00517245	0.0768165	Anova	1.1174	1.32553	1.18626
PC(33:1)	HMDB0008099	PC(18:1(9Z)/15:0)	Belongs to the class of organic compounds known as phosphatidylcholines. These are glycerophosphocholines in which the two free -OH are attached to one fatty acid each through an ester linkage. PC(18:1(9Z)/15:0) is a phosphatidylcholine (PC or GPCho). It is a glycerophospholipid in which a phosphorylcholine moiety occupies a glycerol substitution site. As is the case with diacylglycerols, glycero…	Class Glycerophospholipids Sub Class Glycerophosphocholines Direct Parent Phosphatidylcholines Alternative Parents: Phosphocholines Fatty acid esters Dialkyl phosphates Dicarboxylic acids and derivatives Tetraalkylammonium salts Carboxylic acid esters Organopnictogen compounds Organic salts Organic oxides Hydrocarbon derivatives Carbonyl compounds Amines	Health effect Atherosclerosis (PMID: 21475195) Breast cancer (PMID: 9468591) Ulcerative colitis (PMID: 33440385) Cervical cancer (PMID: 26566624)	0.0512065	0.00798592	0.0279854	0.168826	0.00314888	0.0456423	Anova	-1.20162	-1.61979	-1.348
SM-18-1-2-16-1	HMDB0240613	SM(d18:1/16:1)	Belongs to the class of organic compounds known as phosphosphingolipids. These are sphingolipids with a structure based on a sphingoid base that is attached to a phosphate head group. They differ from phosphonospingolipids which have a phosphonate head group. Sphingomyelin (d18:1/16:1(9Z)) or SM(d18:1/16:1(9Z)) is a type of sphingolipid found in animal cell membranes, especially in the membranous…	Class Sphingolipids Sub Class Phosphosphingolipids Direct Parent Phosphosphingolipids Alternative Parents: Phosphocholines Phosphoethanolamines Dialkyl phosphates N-acyl amines Tetraalkylammonium salts Secondary carboxylic acid amides Secondary alcohols Organopnictogen compounds Organic zwitterions Organic salts Organic oxides Hydrocarbon derivatives Carbonyl compounds Amines	Health effect Pick's disease (PMID: 32310589) Diabetes mellitus type 2 (PMID: 30310470) Diabetes mellitus type 1 (PMID: 30310470) Insulin resistance (PMID: 21844222) Atherosclerosis (PMID: 17963772) Cardiovascular disease (PMID: 30310470) Metabolic syndrome (PMID: 21844222) Cellular process: Signal transduction (PMID: 8086039) Biological role Nutrient (PMID: 23684760)	0.0490232	0.00839345	0.0289108	0.170058	0.00330887	0.0473404	Anova	-1.09253	-1.22526	-1.12149
PC(35:5)	HMDB0007951	PC(15:0/20:5(5Z,8Z,11Z,14Z,17Z))	Belongs to the class of organic compounds known as phosphatidylcholines. These are glycerophosphocholines in which the two free -OH are attached to one fatty acid each through an ester linkage. PC(15:0/20:5(5Z,8Z,11Z,14Z,17Z)) is a phosphatidylcholine (PC or GPCho). It is a glycerophospholipid in which a phosphorylcholine moiety occupies a glycerol substitution site. As is the case with diacylgly…	Class Glycerophospholipids Sub Class Glycerophosphocholines Direct Parent Phosphatidylcholines Alternative Parents: Phosphocholines Fatty acid esters Dialkyl phosphates Dicarboxylic acids and derivatives Tetraalkylammonium salts Carboxylic acid esters Organopnictogen compounds Organic salts Organic oxides Hydrocarbon derivatives Carbonyl compounds Amines	Health effect Atherosclerosis (PMID: 21475195) Breast cancer (PMID: 9468591) Ulcerative colitis (PMID: 33440385) Cervical cancer (PMID: 26566624)	0.117349	0.000179662	0.00301683	0.170219	9.35159e-05	0.00134749	Anova	-1.23595	-1.83224	-1.48245	Obesity Simone Wahl, Christina Holzapfel, Zhonghao Yu, Michaela Breier, Ivan Kondofersky, Christiane Fuchs, Paula Singmann, Cornelia Prehn, Jerzy Adamski, Harald Grallert, Thomas Illig, Rui Wang-Sattler, Thomas Reinehr (2013). Metabolomics reveals determinants of weight loss during lifestyle intervention in obese children. Metabolomics.
PC(31:1)	HMDB0008000	PC(16:1(9Z)/15:0)	Belongs to the class of organic compounds known as phosphatidylcholines. These are glycerophosphocholines in which the two free -OH are attached to one fatty acid each through an ester linkage. PC(16:1(9Z)/15:0) is a phosphatidylcholine (PC or GPCho). It is a glycerophospholipid in which a phosphorylcholine moiety occupies a glycerol substitution site. As is the case with diacylglycerols, glycero…	Class Glycerophospholipids Sub Class Glycerophosphocholines Direct Parent Phosphatidylcholines Alternative Parents: Phosphocholines Fatty acid esters Dialkyl phosphates Dicarboxylic acids and derivatives Tetraalkylammonium salts Carboxylic acid esters Organopnictogen compounds Organic salts Organic oxides Hydrocarbon derivatives Carbonyl compounds Amines	Health effect Breast cancer (PMID: 9468591) Cervical cancer (PMID: 26566624) Ulcerative colitis (PMID: 33440385) Atherosclerosis (PMID: 21475195)	0.0662625	0.00419788	0.0183885	0.170503	0.00170849	0.0254211	Anova	-1.24059	-1.85975	-1.49908	Obesity Cho K, Moon JS, Kang JH, Jang HB, Lee HJ, Park SI, Yu KS, Cho JY: Combined untargeted and targeted metabolomic profiling reveals urinary biomarkers for discriminating obese from normal-weight adolescents. Pediatr Obes. 2017 Apr;12(2):93-101. doi: 10.1111/ijpo.12114. Epub 2016 Feb 22. [PubMed:26910390 ] Simone Wahl, Christina Holzapfel, Zhonghao Yu, Michaela Breier, Ivan Kondofersky, Chris…
PC(40:8)	HMDB0008477	PC(20:4(8Z,11Z,14Z,17Z)/20:4(8Z,11Z,14Z,17Z))	Belongs to the class of organic compounds known as phosphatidylcholines. These are glycerophosphocholines in which the two free -OH are attached to one fatty acid each through an ester linkage. PC(20:4(8Z,11Z,14Z,17Z)/20:4(8Z,11Z,14Z,17Z)) is a phosphatidylcholine (PC or GPCho). It is a glycerophospholipid in which a phosphorylcholine moiety occupies a glycerol substitution site. As is the case w…	Class Glycerophospholipids Sub Class Glycerophosphocholines Direct Parent Phosphatidylcholines Alternative Parents: Phosphocholines Fatty acid esters Dialkyl phosphates Dicarboxylic acids and derivatives Tetraalkylammonium salts Carboxylic acid esters Organopnictogen compounds Organic salts Organic oxides Hydrocarbon derivatives Carbonyl compounds Amines	Health effect Atherosclerosis (PMID: 21475195) Breast cancer (PMID: 9468591) Ulcerative colitis (PMID: 33440385) Cervical cancer (PMID: 26566624)	0.0924737	0.000403073	0.00439022	0.173603	0.000196466	0.00285345	Anova	-1.15715	-1.52277	-1.31597	Obesity Simone Wahl, Christina Holzapfel, Zhonghao Yu, Michaela Breier, Ivan Kondofersky, Christiane Fuchs, Paula Singmann, Cornelia Prehn, Jerzy Adamski, Harald Grallert, Thomas Illig, Rui Wang-Sattler, Thomas Reinehr (2013). Metabolomics reveals determinants of weight loss during lifestyle intervention in obese children. Metabolomics. Synthesis Reference Tokuyama, Satoru; Morisawa, Kazuya; Naka…
LysoPC(18:3)-iso1 sn2	HMDB0010388	LysoPC(18:3(9Z,12Z,15Z)/0:0)	Belongs to the class of organic compounds known as 1-acyl-sn-glycero-3-phosphocholines. These are glycerophosphocholines in which the glycerol is esterified with a fatty acid at O-1 position, and linked at position 3 to a phosphocholine. LysoPC(18:3(9Z,12Z,15Z)) is a lysophospholipid (LyP). It is a monoglycerophospholipid in which a phosphorylcholine moiety occupies a glycerol substitution site. …	Class Glycerophospholipids Sub Class Glycerophosphocholines Direct Parent 1-acyl-sn-glycero-3-phosphocholines Alternative Parents: Phosphocholines Fatty acid esters Dialkyl phosphates Tetraalkylammonium salts Secondary alcohols Carboxylic acid esters Monocarboxylic acids and derivatives Organopnictogen compounds Organic salts Organic oxides Hydrocarbon derivatives Carbonyl compounds Amines	Health effect Alzheimer's Disease (PMID: 30845751) Renal failure (PMID: 30845751) Renal cell carcinoma (PMID: 26162894) Ovarian cancer (PMID: 30845751) Colorectal cancer (PMID: 26162894) Multiple sclerosis (PMID: 30845751) Atherosclerosis (PMID: 18220755) Diabetes mellitus (PMID: 18220755) Stomach cancer (PMID: 26162894) Biological process Cellular process: Apoptosis (PMID: 30845751) Signaling pa…	0.213469	9.8462e-05	0.00208843	0.18025	5.5558e-05	0.000712701	Anova	-1.23864	-1.90186	-1.53545	Obesity Simone Wahl, Christina Holzapfel, Zhonghao Yu, Michaela Breier, Ivan Kondofersky, Christiane Fuchs, Paula Singmann, Cornelia Prehn, Jerzy Adamski, Harald Grallert, Thomas Illig, Rui Wang-Sattler, Thomas Reinehr (2013). Metabolomics reveals determinants of weight loss during lifestyle intervention in obese children. Metabolomics.
PC(35:3)	HMDB0008396	PC(20:3(8Z,11Z,14Z)/15:0)	Belongs to the class of organic compounds known as phosphatidylcholines. These are glycerophosphocholines in which the two free -OH are attached to one fatty acid each through an ester linkage. PC(20:3(8Z,11Z,14Z)/15:0) is a phosphatidylcholine (PC or GPCho). It is a glycerophospholipid in which a phosphorylcholine moiety occupies a glycerol substitution site. As is the case with diacylglycerols,…	Class Glycerophospholipids Sub Class Glycerophosphocholines Direct Parent Phosphatidylcholines Alternative Parents: Phosphocholines Fatty acid esters Dialkyl phosphates Dicarboxylic acids and derivatives Tetraalkylammonium salts Carboxylic acid esters Organopnictogen compounds Organic salts Organic oxides Hydrocarbon derivatives Carbonyl compounds Amines	Health effect Atherosclerosis (PMID: 21475195) Breast cancer (PMID: 9468591) Ulcerative colitis (PMID: 33440385) Cervical cancer (PMID: 26566624)	0.179932	6.00742e-05	0.00208843	0.180517	3.55919e-05	0.000440732	Anova	-1.20233	-1.79398	-1.49208	Obesity Simone Wahl, Christina Holzapfel, Zhonghao Yu, Michaela Breier, Ivan Kondofersky, Christiane Fuchs, Paula Singmann, Cornelia Prehn, Jerzy Adamski, Harald Grallert, Thomas Illig, Rui Wang-Sattler, Thomas Reinehr (2013). Metabolomics reveals determinants of weight loss during lifestyle intervention in obese children. Metabolomics.
PC(44:4)	HMDB0008643	PC(22:4(7Z,10Z,13Z,16Z)/22:0)	Belongs to the class of organic compounds known as phosphatidylcholines. These are glycerophosphocholines in which the two free -OH are attached to one fatty acid each through an ester linkage. PC(22:4(7Z,10Z,13Z,16Z)/22:0) is a phosphatidylcholine (PC or GPCho). It is a glycerophospholipid in which a phosphorylcholine moiety occupies a glycerol substitution site. As is the case with diacylglycer…	Class Glycerophospholipids Sub Class Glycerophosphocholines Direct Parent Phosphatidylcholines Alternative Parents: Phosphocholines Fatty acid esters Dialkyl phosphates Dicarboxylic acids and derivatives Tetraalkylammonium salts Carboxylic acid esters Organopnictogen compounds Organic salts Organic oxides Hydrocarbon derivatives Carbonyl compounds Amines	Health effect Atherosclerosis (PMID: 21475195) Breast cancer (PMID: 9468591) Ulcerative colitis (PMID: 33440385) Cervical cancer (PMID: 26566624)	0.121723	0.0002448	0.00353198	0.184493	0.000127896	0.00166904	Anova	-1.18396	-1.65327	-1.39639	Obesity Simone Wahl, Christina Holzapfel, Zhonghao Yu, Michaela Breier, Ivan Kondofersky, Christiane Fuchs, Paula Singmann, Cornelia Prehn, Jerzy Adamski, Harald Grallert, Thomas Illig, Rui Wang-Sattler, Thomas Reinehr (2013). Metabolomics reveals determinants of weight loss during lifestyle intervention in obese children. Metabolomics.
PC(35:1)	HMDB0008297	PC(20:1(11Z)/15:0)	Belongs to the class of organic compounds known as phosphatidylcholines. These are glycerophosphocholines in which the two free -OH are attached to one fatty acid each through an ester linkage. PC(20:1(11Z)/15:0) is a phosphatidylcholine (PC or GPCho). It is a glycerophospholipid in which a phosphorylcholine moiety occupies a glycerol substitution site. As is the case with diacylglycerols, glycer…	Class Glycerophospholipids Sub Class Glycerophosphocholines Direct Parent Phosphatidylcholines Alternative Parents: Phosphocholines Fatty acid esters Dialkyl phosphates Dicarboxylic acids and derivatives Tetraalkylammonium salts Carboxylic acid esters Organopnictogen compounds Organic salts Organic oxides Hydrocarbon derivatives Carbonyl compounds Amines	Health effect Atherosclerosis (PMID: 21475195) Breast cancer (PMID: 9468591) Ulcerative colitis (PMID: 33440385) Cervical cancer (PMID: 26566624)	0.0860937	0.00210581	0.01248	0.184638	0.000917095	0.0124895	Anova	-1.17355	-1.63535	-1.39351	Obesity Simone Wahl, Christina Holzapfel, Zhonghao Yu, Michaela Breier, Ivan Kondofersky, Christiane Fuchs, Paula Singmann, Cornelia Prehn, Jerzy Adamski, Harald Grallert, Thomas Illig, Rui Wang-Sattler, Thomas Reinehr (2013). Metabolomics reveals determinants of weight loss during lifestyle intervention in obese children. Metabolomics.
TG(48:0)	HMDB0063060	TG(20:0/16:0/18:0)	Belongs to the class of organic compounds known as triacylglycerols. These are glycerides consisting of three fatty acid chains covalently bonded to a glycerol molecule through ester linkages. TG(20:0/16:0/18:0) belongs to the family of triradyglycerols, which are glycerolipids lipids containing a common glycerol backbone to which at least one fatty acyl group is esterified. Their general formula…	Class Glycerolipids Sub Class Triradylcglycerols Direct Parent Triacylglycerols Alternative Parents: Tricarboxylic acids and derivatives Fatty acid esters Carboxylic acid esters Organic oxides Hydrocarbon derivatives Carbonyl compounds	Health effect Atherosclerosis (PMID: 21968696) Metabolic syndrome (PMID: 10357572) Thyroxine treatment (PMID: 7240960) Obesity (HMDB: HMDB0063060) Cardiovascular disease (PMID: 21968696) Pancreatitis (PMID: 30083325) Cancer (HMDB: HMDB0063060) Chemical reaction: Lipid peroxidation Biochemical pathway: De Novo Triacylglycerol Biosynthesis Metabolic pathway: Triacylglycerol Degradation TG(20:0/16:0…	0.123747	0.00614999	0.0229486	0.185082	0.0111377	0.998874	welch	-4.00393	-3.92846	1.01921
TG(53:4)	HMDB0043065	TG(15:0/18:0/20:4(5Z,8Z,11Z,14Z))	Belongs to the class of organic compounds known as triacylglycerols. These are glycerides consisting of three fatty acid chains covalently bonded to a glycerol molecule through ester linkages. TG(15:0/18:0/20:4(5Z,8Z,11Z,14Z)) is a monoarachidonic acid triglyceride. Triglycerides (TGs or TAGs) are also known as triacylglycerols or triacylglycerides, meaning that they are glycerides in which the g…	Class Glycerolipids Sub Class Triradylcglycerols Direct Parent Triacylglycerols Alternative Parents: Tricarboxylic acids and derivatives Fatty acid esters Carboxylic acid esters Organic oxides Hydrocarbon derivatives Carbonyl compounds	Health effect Atherosclerosis (PMID: 21968696) Metabolic syndrome (PMID: 10357572) Thyroxine treatment (PMID: 7240960) Cardiovascular disease (PMID: 21968696) Pancreatitis (PMID: 30083325) Metabolic pathway: De Novo Triacylglycerol Biosynthesis TG(15:0/18:0/20:4(5Z,8Z,11Z,14Z)) (PathBank: SMP0017015) Biological role Nutrient (PMID: 121689) Fat storage (PMID: 3812339)	0.123747	0.00614999	0.0229486	0.185082	0.0111377	0.998874	welch	-4.00393	-3.92846	1.01921
TG(56:3)	HMDB0049786	TG(18:1(9Z)/20:0/18:2(9Z,12Z))	Belongs to the class of organic compounds known as triacylglycerols. These are glycerides consisting of three fatty acid chains covalently bonded to a glycerol molecule through ester linkages. TG(18:1(9Z)/20:0/18:2(9Z,12Z)) is a monoarachidic acid triglyceride. Triglycerides (TGs or TAGs) are also known as triacylglycerols or triacylglycerides, meaning that they are glycerides in which the glycer…	Class Glycerolipids Sub Class Triradylcglycerols Direct Parent Triacylglycerols Alternative Parents: Tricarboxylic acids and derivatives Fatty acid esters Carboxylic acid esters Organic oxides Hydrocarbon derivatives Carbonyl compounds	Health effect Atherosclerosis (PMID: 21968696) Metabolic syndrome (PMID: 10357572) Thyroxine treatment (PMID: 7240960) Cardiovascular disease (PMID: 21968696) Pancreatitis (PMID: 30083325) Metabolic pathway: Triacylglycerol Degradation TG(18:1(9Z)/20:0/18:2(9Z,12Z)) (PathBank: SMP0012844) De Novo Triacylglycerol Biosynthesis TG(18:1(9Z)/20:0/18:2(9Z,12Z)) (PathBank: SMP0022201) Biological role Nu…	0.123747	0.00614999	0.0229486	0.185082	0.0111377	0.998874	welch	-4.00393	-3.92846	1.01921
TG(56:5)	HMDB0043938	TG(16:0/18:0/22:5(7Z,10Z,13Z,16Z,19Z))	Belongs to the class of organic compounds known as triacylglycerols. These are glycerides consisting of three fatty acid chains covalently bonded to a glycerol molecule through ester linkages. TG(16:0/18:0/22:5(7Z,10Z,13Z,16Z,19Z)) is a monodocosapentaenoic acid triglyceride. Triglycerides (TGs or TAGs) are also known as triacylglycerols or triacylglycerides, meaning that they are glycerides in w…	Class Glycerolipids Sub Class Triradylcglycerols Direct Parent Triacylglycerols Alternative Parents: Tricarboxylic acids and derivatives Fatty acid esters Carboxylic acid esters Organic oxides Hydrocarbon derivatives Carbonyl compounds	Health effect Atherosclerosis (PMID: 21968696) Metabolic syndrome (PMID: 10357572) Thyroxine treatment (PMID: 7240960) Cardiovascular disease (PMID: 21968696) Pancreatitis (PMID: 30083325) Metabolic pathway: De Novo Triacylglycerol Biosynthesis TG(16:0/18:0/22:5(7Z,10Z,13Z,16Z,19Z)) (PathBank: SMP0017690) Biological role Nutrient (PMID: 121689) Fat storage (PMID: 3812339)	0.123747	0.00614999	0.0229486	0.185082	0.0111377	0.998874	welch	-4.00393	-3.92846	1.01921
TG(56:6)	HMDB0044614	TG(16:0/22:6(4Z,7Z,10Z,13Z,16Z,19Z)/18:0)	Belongs to the class of organic compounds known as triacylglycerols. These are glycerides consisting of three fatty acid chains covalently bonded to a glycerol molecule through ester linkages. TG(16:0/22:6(4Z,7Z,10Z,13Z,16Z,19Z)/18:0) is a monodocosahexaenoic acid triglyceride. Triglycerides (TGs or TAGs) are also known as triacylglycerols or triacylglycerides, meaning that they are glycerides in…	Class Glycerolipids Sub Class Triradylcglycerols Direct Parent Triacylglycerols Alternative Parents: Tricarboxylic acids and derivatives Fatty acid esters Carboxylic acid esters Organic oxides Hydrocarbon derivatives Carbonyl compounds	Health effect Atherosclerosis (PMID: 21968696) Metabolic syndrome (PMID: 10357572) Thyroxine treatment (PMID: 7240960) Cardiovascular disease (PMID: 21968696) Pancreatitis (PMID: 30083325) Metabolic pathway: De Novo Triacylglycerol Biosynthesis TG(16:0/22:6(4Z,7Z,10Z,13Z,16Z,19Z)/18:0) (PathBank: SMP0018220) Biological role Nutrient (PMID: 121689) Fat storage (PMID: 3812339)	0.123747	0.00614999	0.0229486	0.185082	0.0111377	0.998874	welch	-4.00393	-3.92846	1.01921
TG(56:7)	HMDB0044182	TG(16:0/20:3(5Z,8Z,11Z)/20:4(5Z,8Z,11Z,14Z))	Belongs to the class of organic compounds known as triacylglycerols. These are glycerides consisting of three fatty acid chains covalently bonded to a glycerol molecule through ester linkages. TG(16:0/20:3(5Z,8Z,11Z)/20:4(5Z,8Z,11Z,14Z)) is a monomead acid triglyceride. Triglycerides (TGs or TAGs) are also known as triacylglycerols or triacylglycerides, meaning that they are glycerides in which t…	Class Glycerolipids Sub Class Triradylcglycerols Direct Parent Triacylglycerols Alternative Parents: Tricarboxylic acids and derivatives Fatty acid esters Carboxylic acid esters Organic oxides Hydrocarbon derivatives Carbonyl compounds	Health effect Atherosclerosis (PMID: 21968696) Metabolic syndrome (PMID: 10357572) Thyroxine treatment (PMID: 7240960) Cardiovascular disease (PMID: 21968696) Pancreatitis (PMID: 30083325) Metabolic pathway: De Novo Triacylglycerol Biosynthesis TG(16:0/20:3(5Z,8Z,11Z)/20:4(5Z,8Z,11Z,14Z)) (PathBank: SMP0017890) Biological role Nutrient (PMID: 121689) Fat storage (PMID: 3812339)	0.123747	0.00614999	0.0229486	0.185082	0.0111377	0.998874	welch	-4.00393	-3.92846	1.01921
TG(56:8)	HMDB0044546	TG(16:0/20:4(8Z,11Z,14Z,17Z)/20:4(5Z,8Z,11Z,14Z))	Belongs to the class of organic compounds known as triacylglycerols. These are glycerides consisting of three fatty acid chains covalently bonded to a glycerol molecule through ester linkages. TG(16:0/20:4(8Z,11Z,14Z,17Z)/20:4(5Z,8Z,11Z,14Z)) is a monoeicosatetraenoic acid triglyceride. Triglycerides (TGs or TAGs) are also known as triacylglycerols or triacylglycerides, meaning that they are glyc…	Class Glycerolipids Sub Class Triradylcglycerols Direct Parent Triacylglycerols Alternative Parents: Tricarboxylic acids and derivatives Fatty acid esters Carboxylic acid esters Organic oxides Hydrocarbon derivatives Carbonyl compounds	Health effect Atherosclerosis (PMID: 21968696) Metabolic syndrome (PMID: 10357572) Thyroxine treatment (PMID: 7240960) Cardiovascular disease (PMID: 21968696) Pancreatitis (PMID: 30083325) Metabolic pathway: De Novo Triacylglycerol Biosynthesis TG(16:0/20:4(8Z,11Z,14Z,17Z)/20:4(5Z,8Z,11Z,14Z)) (PathBank: SMP0018160) Biological role Nutrient (PMID: 121689) Fat storage (PMID: 3812339)	0.123747	0.00614999	0.0229486	0.185082	0.0111377	0.998874	welch	-4.00393	-3.92846	1.01921
TG(56:9)	HMDB0044553	TG(16:0/20:4(8Z,11Z,14Z,17Z)/20:5(5Z,8Z,11Z,14Z,17Z))	Belongs to the class of organic compounds known as triacylglycerols. These are glycerides consisting of three fatty acid chains covalently bonded to a glycerol molecule through ester linkages. TG(16:0/20:4(8Z,11Z,14Z,17Z)/20:5(5Z,8Z,11Z,14Z,17Z)) is a monoeicosatetraenoic acid triglyceride. Triglycerides (TGs or TAGs) are also known as triacylglycerols or triacylglycerides, meaning that they are …	Class Glycerolipids Sub Class Triradylcglycerols Direct Parent Triacylglycerols Alternative Parents: Tricarboxylic acids and derivatives Fatty acid esters Carboxylic acid esters Organic oxides Hydrocarbon derivatives Carbonyl compounds	Health effect Atherosclerosis (PMID: 21968696) Metabolic syndrome (PMID: 10357572) Thyroxine treatment (PMID: 7240960) Cardiovascular disease (PMID: 21968696) Pancreatitis (PMID: 30083325) Metabolic pathway: De Novo Triacylglycerol Biosynthesis TG(16:0/20:4(8Z,11Z,14Z,17Z)/20:5(5Z,8Z,11Z,14Z,17Z)) (PathBank: SMP0018167) Biological role Nutrient (PMID: 121689) Fat storage (PMID: 3812339)	0.123747	0.00614999	0.0229486	0.185082	0.0111377	0.998874	welch	-4.00393	-3.92846	1.01921	Obesity Simone Wahl, Christina Holzapfel, Zhonghao Yu, Michaela Breier, Ivan Kondofersky, Christiane Fuchs, Paula Singmann, Cornelia Prehn, Jerzy Adamski, Harald Grallert, Thomas Illig, Rui Wang-Sattler, Thomas Reinehr (2013). Metabolomics reveals determinants of weight loss during lifestyle intervention in obese children. Metabolomics.
TG(57:3)	HMDB0047046	TG(24:0/15:0/18:3(9Z,12Z,15Z))	Belongs to the class of organic compounds known as triacylglycerols. These are glycerides consisting of three fatty acid chains covalently bonded to a glycerol molecule through ester linkages. TG(24:0/15:0/18:3(9Z,12Z,15Z)) is a monolignoceric acid triglyceride. Triglycerides (TGs or TAGs) are also known as triacylglycerols or triacylglycerides, meaning that they are glycerides in which the glyce…	Class Glycerolipids Sub Class Triradylcglycerols Direct Parent Triacylglycerols Alternative Parents: Tricarboxylic acids and derivatives Fatty acid esters Carboxylic acid esters Organic oxides Hydrocarbon derivatives Carbonyl compounds	Health effect Atherosclerosis (PMID: 21968696) Metabolic syndrome (PMID: 10357572) Thyroxine treatment (PMID: 7240960) Cardiovascular disease (PMID: 21968696) Pancreatitis (PMID: 30083325) Metabolic pathway: De Novo Triacylglycerol Biosynthesis TG(24:0/15:0/18:3(9Z,12Z,15Z)) (PathBank: SMP0020108) Biological role Nutrient (PMID: 121689) Fat storage (PMID: 3812339)	0.123747	0.00614999	0.0229486	0.185082	0.0111377	0.998874	welch	-4.00393	-3.92846	1.01921	Obesity Simone Wahl, Christina Holzapfel, Zhonghao Yu, Michaela Breier, Ivan Kondofersky, Christiane Fuchs, Paula Singmann, Cornelia Prehn, Jerzy Adamski, Harald Grallert, Thomas Illig, Rui Wang-Sattler, Thomas Reinehr (2013). Metabolomics reveals determinants of weight loss during lifestyle intervention in obese children. Metabolomics.
TG(58:5)	HMDB0044587	TG(16:0/22:5(7Z,10Z,13Z,16Z,19Z)/20:0)	Belongs to the class of organic compounds known as triacylglycerols. These are glycerides consisting of three fatty acid chains covalently bonded to a glycerol molecule through ester linkages. TG(16:0/22:5(7Z,10Z,13Z,16Z,19Z)/20:0) is a monodocosapentaenoic acid triglyceride. Triglycerides (TGs or TAGs) are also known as triacylglycerols or triacylglycerides, meaning that they are glycerides in w…	Class Glycerolipids Sub Class Triradylcglycerols Direct Parent Triacylglycerols Alternative Parents: Tricarboxylic acids and derivatives Fatty acid esters Carboxylic acid esters Organic oxides Hydrocarbon derivatives Carbonyl compounds	Health effect Atherosclerosis (PMID: 21968696) Metabolic syndrome (PMID: 10357572) Thyroxine treatment (PMID: 7240960) Cardiovascular disease (PMID: 21968696) Pancreatitis (PMID: 30083325) Metabolic pathway: De Novo Triacylglycerol Biosynthesis TG(16:0/22:5(7Z,10Z,13Z,16Z,19Z)/20:0) (PathBank: SMP0018197) Biological role Nutrient (PMID: 121689) Fat storage (PMID: 3812339)	0.123747	0.00614999	0.0229486	0.185082	0.0111377	0.998874	welch	-4.00393	-3.92846	1.01921	Obesity Cho K, Moon JS, Kang JH, Jang HB, Lee HJ, Park SI, Yu KS, Cho JY: Combined untargeted and targeted metabolomic profiling reveals urinary biomarkers for discriminating obese from normal-weight adolescents. Pediatr Obes. 2017 Apr;12(2):93-101. doi: 10.1111/ijpo.12114. Epub 2016 Feb 22. [PubMed:26910390 ] Simone Wahl, Christina Holzapfel, Zhonghao Yu, Michaela Breier, Ivan Kondofersky, Chris…
TG(59:2)	HMDB0051425	TG(22:1(13Z)/15:0/22:1(13Z))	Belongs to the class of organic compounds known as triacylglycerols. These are glycerides consisting of three fatty acid chains covalently bonded to a glycerol molecule through ester linkages. TG(22:1(13Z)/15:0/22:1(13Z)) is a dierucic acid triglyceride. Triglycerides (TGs or TAGs) are also known as triacylglycerols or triacylglycerides, meaning that they are glycerides in which the glycerol is e…	Class Glycerolipids Sub Class Triradylcglycerols Direct Parent Triacylglycerols Alternative Parents: Tricarboxylic acids and derivatives Fatty acid esters Carboxylic acid esters Organic oxides Hydrocarbon derivatives Carbonyl compounds	Health effect Atherosclerosis (PMID: 21968696) Metabolic syndrome (PMID: 10357572) Thyroxine treatment (PMID: 7240960) Cardiovascular disease (PMID: 21968696) Pancreatitis (PMID: 30083325) Metabolic pathway: De Novo Triacylglycerol Biosynthesis TG(22:1(13Z)/15:0/22:1(13Z)) (PathBank: SMP0023413) Biological role Nutrient (PMID: 121689) Fat storage (PMID: 3812339)	0.123747	0.00614999	0.0229486	0.185082	0.0111377	0.998874	welch	-4.00393	-3.92846	1.01921
TG(59:3)	HMDB0047035	TG(24:0/15:0/20:3(5Z,8Z,11Z))	Belongs to the class of organic compounds known as triacylglycerols. These are glycerides consisting of three fatty acid chains covalently bonded to a glycerol molecule through ester linkages. TG(24:0/15:0/20:3(5Z,8Z,11Z)) is a monolignoceric acid triglyceride. Triglycerides (TGs or TAGs) are also known as triacylglycerols or triacylglycerides, meaning that they are glycerides in which the glycer…	Class Glycerolipids Sub Class Triradylcglycerols Direct Parent Triacylglycerols Alternative Parents: Tricarboxylic acids and derivatives Fatty acid esters Carboxylic acid esters Organic oxides Hydrocarbon derivatives Carbonyl compounds	Health effect Atherosclerosis (PMID: 21968696) Metabolic syndrome (PMID: 10357572) Thyroxine treatment (PMID: 7240960) Cardiovascular disease (PMID: 21968696) Pancreatitis (PMID: 30083325) Metabolic pathway: De Novo Triacylglycerol Biosynthesis TG(24:0/15:0/20:3(5Z,8Z,11Z)) (PathBank: SMP0020099) Biological role Nutrient (PMID: 121689) Fat storage (PMID: 3812339)	0.123747	0.00614999	0.0229486	0.185082	0.0111377	0.998874	welch	-4.00393	-3.92846	1.01921	-
TG(60:4)	HMDB0046542	TG(22:0/20:1(11Z)/18:3(6Z,9Z,12Z))	Belongs to the class of organic compounds known as triacylglycerols. These are glycerides consisting of three fatty acid chains covalently bonded to a glycerol molecule through ester linkages. TG(22:0/20:1(11Z)/18:3(6Z,9Z,12Z)) is a monobehenic acid triglyceride. Triglycerides (TGs or TAGs) are also known as triacylglycerols or triacylglycerides, meaning that they are glycerides in which the glyc…	Class Glycerolipids Sub Class Triradylcglycerols Direct Parent Triacylglycerols Alternative Parents: Tricarboxylic acids and derivatives Fatty acid esters Carboxylic acid esters Organic oxides Hydrocarbon derivatives Carbonyl compounds	Health effect Atherosclerosis (PMID: 21968696) Metabolic syndrome (PMID: 10357572) Thyroxine treatment (PMID: 7240960) Cardiovascular disease (PMID: 21968696) Pancreatitis (PMID: 30083325) Metabolic pathway: Triacylglycerol Degradation TG(22:0/20:1(11Z)/18:3(6Z,9Z,12Z)) (PathBank: SMP0014008) De Novo Triacylglycerol Biosynthesis TG(22:0/20:1(11Z)/18:3(6Z,9Z,12Z)) (PathBank: SMP0019731) Biological…	0.123747	0.00614999	0.0229486	0.185082	0.0111377	0.998874	welch	-4.00393	-3.92846	1.01921	-
TG(60:5)	HMDB0051471	TG(22:1(13Z)/18:0/20:4(8Z,11Z,14Z,17Z))	Belongs to the class of organic compounds known as triacylglycerols. These are glycerides consisting of three fatty acid chains covalently bonded to a glycerol molecule through ester linkages. TG(22:1(13Z)/18:0/20:4(8Z,11Z,14Z,17Z)) is a monoerucic acid triglyceride. Triglycerides (TGs or TAGs) are also known as triacylglycerols or triacylglycerides, meaning that they are glycerides in which the …	Class Glycerolipids Sub Class Triradylcglycerols Direct Parent Triacylglycerols Alternative Parents: Tricarboxylic acids and derivatives Fatty acid esters Carboxylic acid esters Organic oxides Hydrocarbon derivatives Carbonyl compounds	Health effect Atherosclerosis (PMID: 21968696) Metabolic syndrome (PMID: 10357572) Thyroxine treatment (PMID: 7240960) Cardiovascular disease (PMID: 21968696) Pancreatitis (PMID: 30083325) Metabolic pathway: De Novo Triacylglycerol Biosynthesis TG(22:1(13Z)/18:0/20:4(8Z,11Z,14Z,17Z)) (PathBank: SMP0023451) Biological role Nutrient (PMID: 121689) Fat storage (PMID: 3812339)	0.123747	0.00614999	0.0229486	0.185082	0.0111377	0.998874	welch	-4.00393	-3.92846	1.01921
LysoPC(19:0)	-	-	-	.		0.121229	0.000271394	0.00353198	0.188949	0.000141815	0.00179681	Anova	-1.13438	-1.47783	-1.30276
PC(O-30:1)	HMDB0013402	PC(O-30:1)	Belongs to the class of organic compounds known as 1-alkyl,2-acylglycero-3-phosphocholines. These are glycerophosphocholines that carry exactly one acyl chain attached to the glycerol moiety through an ester linkage at the O2-position, and one alkyl chain attached through an ether linkage at the O1-position. PC(O-14:0/16:1(9Z)) is a phosphatidylcholine (PC or GPCho). It is a glycerophospholipid i…	Class Glycerophospholipids Sub Class Glycerophosphocholines Direct Parent 1-alkyl,2-acylglycero-3-phosphocholines Alternative Parents: Phosphocholines Glycerol ethers Fatty acid esters Dialkyl phosphates Tetraalkylammonium salts Carboxylic acid esters Monocarboxylic acids and derivatives Dialkyl ethers Organopnictogen compounds Organic salts Organic oxides Hydrocarbon derivatives Carbonyl compoun…	Health effect Atherosclerosis (PMID: 21475195) Breast cancer (PMID: 9468591) Ulcerative colitis (PMID: 33440385) Cervical cancer (PMID: 26566624) Metabolic pathway: Phosphatidylcholine Biosynthesis Fatty Acid Metabolism Lipid metabolism pathway Cellular process: Apoptosis (PMID: 23350810) Cell signaling Cell proliferation (PMID: 23350810) Chemical reaction: Lipid Peroxidation Biochemical process:…	0.116734	0.000495425	0.00486967	0.196448	0.000248826	0.00305061	Anova	-1.17707	-1.60835	-1.36641	Obesity Cho K, Moon JS, Kang JH, Jang HB, Lee HJ, Park SI, Yu KS, Cho JY: Combined untargeted and targeted metabolomic profiling reveals urinary biomarkers for discriminating obese from normal-weight adolescents. Pediatr Obes. 2017 Apr;12(2):93-101. doi: 10.1111/ijpo.12114. Epub 2016 Feb 22. [PubMed:26910390 ] Simone Wahl, Christina Holzapfel, Zhonghao Yu, Michaela Breier, Ivan Kondofersky, Chris…
LysoPC(20:5)-sn2	HMDB0010397	LysoPC(20:5(5Z,8Z,11Z,14Z,17Z)/0:0)	Belongs to the class of organic compounds known as 1-acyl-sn-glycero-3-phosphocholines. These are glycerophosphocholines in which the glycerol is esterified with a fatty acid at O-1 position, and linked at position 3 to a phosphocholine. LysoPC(20:5(5Z,8Z,11Z,14Z,17Z)) is a lysophospholipid (LyP). It is a monoglycerophospholipid in which a phosphorylcholine moiety occupies a glycerol substitution…	Class Glycerophospholipids Sub Class Glycerophosphocholines Direct Parent 1-acyl-sn-glycero-3-phosphocholines Alternative Parents: Phosphocholines Fatty acid esters Dialkyl phosphates Tetraalkylammonium salts Secondary alcohols Carboxylic acid esters Monocarboxylic acids and derivatives Organopnictogen compounds Organic salts Organic oxides Hydrocarbon derivatives Carbonyl compounds Amines	Health effect Renal failure (PMID: 30845751) Renal cell carcinoma (PMID: 26162894) Ovarian cancer (PMID: 30845751) Colorectal cancer (PMID: 26162894) Multiple sclerosis (PMID: 30845751) Atherosclerosis (PMID: 18220755) Diabetes mellitus (PMID: 18220755) Stomach cancer (PMID: 26162894) Biological process Cellular process: Apoptosis (PMID: 30845751) Signaling pathway: Apoptosis (PMID: 30845751)	0.13292	0.00217093	0.0125609	0.202017	0.000972475	0.0116796	Anova	-1.41803	-2.26765	-1.59915	Obesity Simone Wahl, Christina Holzapfel, Zhonghao Yu, Michaela Breier, Ivan Kondofersky, Christiane Fuchs, Paula Singmann, Cornelia Prehn, Jerzy Adamski, Harald Grallert, Thomas Illig, Rui Wang-Sattler, Thomas Reinehr (2013). Metabolomics reveals determinants of weight loss during lifestyle intervention in obese children. Metabolomics.
ChoE(22:4)	HMDB0006729	CE(22:4(7Z,10Z,13Z,16Z))	Cholesteryl docosatetraenoic acid Belongs to the class of organic compounds known as cholesteryl esters. Cholesteryl esters are compounds containing an esterified cholestane moiety. Cholesteryl docosatetraenoic acid is a cholesteryl ester.Same information CE() Docosatetraenoic acid is one of the main polyunsaturated fatty acids (PUFA) present in the brain, a lipid-rich organ containing mostly com…	Class Steroids and steroid derivatives Sub Class Steroid esters Direct Parent Cholesteryl esters Alternative Parents: Cholesterols and derivatives Delta-5-steroids Carboxylic acid esters Monocarboxylic acids and derivatives Organic oxides Hydrocarbon derivatives Carbonyl compounds	Health effect Breast cancer (PMID: 30906624) Colorectal cancer (PMID: 30906624) Atherosclerosis	0.119849	0.00163212	0.0104404	0.208606	0.000756605	0.00868914	Anova	-1.16049	-1.50754	-1.29905	Obesity Cho K, Moon JS, Kang JH, Jang HB, Lee HJ, Park SI, Yu KS, Cho JY: Combined untargeted and targeted metabolomic profiling reveals urinary biomarkers for discriminating obese from normal-weight adolescents. Pediatr Obes. 2017 Apr;12(2):93-101. doi: 10.1111/ijpo.12114. Epub 2016 Feb 22. [PubMed:26910390 ] Simone Wahl, Christina Holzapfel, Zhonghao Yu, Michaela Breier, Ivan Kondofersky, Chris…
PC(34:4)	HMDB0007883	PC(34:4)	Belongs to the class of organic compounds known as phosphatidylcholines. These are glycerophosphocholines in which the two free -OH are attached to one fatty acid each through an ester linkage. PC(14:0/20:4(5Z,8Z,11Z,14Z)) is a phosphatidylcholine (PC or GPCho). It is a glycerophospholipid in which a phosphorylcholine moiety occupies a glycerol substitution site. As is the case with diacylglycero…	Class Glycerophospholipids Sub Class Glycerophosphocholines Direct Parent Phosphatidylcholines Alternative Parents: Phosphocholines Fatty acid esters Dialkyl phosphates Dicarboxylic acids and derivatives Tetraalkylammonium salts Carboxylic acid esters Organopnictogen compounds Organic salts Organic oxides Hydrocarbon derivatives Carbonyl compounds Amines	Health effect Atherosclerosis (PMID: 21475195) Breast cancer (PMID: 9468591) Ulcerative colitis (PMID: 33440385) Cervical cancer (PMID: 26566624)	0.0933218	0.000858358	0.00734392	0.212514	0.000423544	0.00469999	Anova	-1.2108	-1.71378	-1.41541
SM 18-1-2-23-1	HMDB0240614	SM(d18:1/23:1(9Z))	Belongs to the class of organic compounds known as phosphosphingolipids. These are sphingolipids with a structure based on a sphingoid base that is attached to a phosphate head group. They differ from phosphonospingolipids which have a phosphonate head group. Sphingomyelin (d18:1/23:1(9Z)) or SM(d18:1/23:1(9Z)) is a type of sphingolipid found in animal cell membranes, especially in the membranous…	Class Sphingolipids Sub Class Phosphosphingolipids Direct Parent Phosphosphingolipids Alternative Parents: Phosphocholines Phosphoethanolamines Dialkyl phosphates N-acyl amines Tetraalkylammonium salts Secondary carboxylic acid amides Secondary alcohols Organopnictogen compounds Organic zwitterions Organic salts Organic oxides Hydrocarbon derivatives Carbonyl compounds Amines	Health effect Pick's disease (PMID: 32310589) Diabetes mellitus type 2 (PMID: 30310470) Diabetes mellitus type 1 (PMID: 30310470) Insulin resistance (PMID: 21844222) Atherosclerosis (PMID: 17963772) Cardiovascular disease (PMID: 30310470) Cellular process: Signal transduction (PMID: 8086039) Biological role Nutrient (PMID: 23684760)	0.0981196	0.00571979	0.0218812	0.215358	0.00244463	0.0262423	Anova	-1.08575	-1.24114	-1.14312
SM-18-1-2-15-0	HMDB0240608	SM(d18:1/15:0)	Belongs to the class of organic compounds known as phosphosphingolipids. These are sphingolipids with a structure based on a sphingoid base that is attached to a phosphate head group. They differ from phosphonospingolipids which have a phosphonate head group. Sphingomyelin (d18:1/15:0) or SM(d18:1/15:0) is a type of sphingolipid found in animal cell membranes, especially in the membranous myelin …	Class Sphingolipids Sub Class Phosphosphingolipids Direct Parent Phosphosphingolipids Alternative Parents: Phosphocholines Phosphoethanolamines Dialkyl phosphates N-acyl amines Tetraalkylammonium salts Secondary carboxylic acid amides Secondary alcohols Organopnictogen compounds Organic zwitterions Organic salts Organic oxides Hydrocarbon derivatives Carbonyl compounds Amines	Health effect Pick's disease (PMID: 32310589) Diabetes mellitus type 2 (PMID: 30310470) Diabetes mellitus type 1 (PMID: 30310470) Insulin resistance (PMID: 21844222) Atherosclerosis (PMID: 17963772) Cardiovascular disease (PMID: 30310470) Cellular process: Signal transduction (PMID: 8086039) Biological role Nutrient (PMID: 23684760)	0.0504218	0.00848568	0.0289808	0.218517	0.00355875	0.0367415	Anova	-1.11368	-1.30718	-1.17375
PC(37:6)	HMDB0008724	PC(22:6(4Z,7Z,10Z,13Z,16Z,19Z)/15:0)	Belongs to the class of organic compounds known as phosphatidylcholines. These are glycerophosphocholines in which the two free -OH are attached to one fatty acid each through an ester linkage. PC(22:6(4Z,7Z,10Z,13Z,16Z,19Z)/15:0) is a phosphatidylcholine (PC or GPCho). It is a glycerophospholipid in which a phosphorylcholine moiety occupies a glycerol substitution site. As is the case with diacy…	Class Glycerophospholipids Sub Class Glycerophosphocholines Direct Parent Phosphatidylcholines Alternative Parents: Phosphocholines Fatty acid esters Dialkyl phosphates Dicarboxylic acids and derivatives Tetraalkylammonium salts Carboxylic acid esters Organopnictogen compounds Organic salts Organic oxides Hydrocarbon derivatives Carbonyl compounds Amines	Health effect Atherosclerosis (PMID: 21475195) Breast cancer (PMID: 9468591) Ulcerative colitis (PMID: 33440385) Cervical cancer (PMID: 26566624)	0.0977919	0.000685261	0.00613689	0.223428	0.000352432	0.00361363	Anova	-1.21204	-1.84162	-1.51944
PC(O-32:1)	HMDB0013404	PC(O-32:1)	Belongs to the class of organic compounds known as 1-alkyl,2-acylglycero-3-phosphocholines. These are glycerophosphocholines that carry exactly one acyl chain attached to the glycerol moiety through an ester linkage at the O2-position, and one alkyl chain attached through an ether linkage at the O1-position. PC(O-16:0/16:1(9Z)) is a phosphatidylcholine (PC or GPCho). It is a glycerophospholipid i…	Class Glycerophospholipids Sub Class Glycerophosphocholines Direct Parent 1-alkyl,2-acylglycero-3-phosphocholines Alternative Parents: Phosphocholines Glycerol ethers Fatty acid esters Dialkyl phosphates Tetraalkylammonium salts Carboxylic acid esters Monocarboxylic acids and derivatives Dialkyl ethers Organopnictogen compounds Organic salts Organic oxides Hydrocarbon derivatives Carbonyl compoun…	Health effect Atherosclerosis (PMID: 21475195) Breast cancer (PMID: 9468591) Ulcerative colitis (PMID: 33440385) Cervical cancer (PMID: 26566624) Metabolic pathway: Phosphatidylcholine Biosynthesis Fatty Acid Metabolism Lipid metabolism pathway Cellular process: Apoptosis (PMID: 23350810) Cell signaling Cell proliferation (PMID: 23350810) Chemical reaction: Lipid Peroxidation Biochemical process:…	0.0686631	0.00179339	0.0109506	0.223873	0.000847418	0.00879043	Anova	-1.13415	-1.4339	-1.2643	Obesity Simone Wahl, Christina Holzapfel, Zhonghao Yu, Michaela Breier, Ivan Kondofersky, Christiane Fuchs, Paula Singmann, Cornelia Prehn, Jerzy Adamski, Harald Grallert, Thomas Illig, Rui Wang-Sattler, Thomas Reinehr (2013). Metabolomics reveals determinants of weight loss during lifestyle intervention in obese children. Metabolomics.
LysoPC(20:2)-sn2	HMDB0010392	LysoPC(20:2(11Z,14Z)/0:0)	Belongs to the class of organic compounds known as 1-acyl-sn-glycero-3-phosphocholines. These are glycerophosphocholines in which the glycerol is esterified with a fatty acid at O-1 position, and linked at position 3 to a phosphocholine. LysoPC(20:2(11Z,14Z)) is a lysophospholipid (LyP). It is a monoglycerophospholipid in which a phosphorylcholine moiety occupies a glycerol substitution site. Lys…	Class Glycerophospholipids Sub Class Glycerophosphocholines Direct Parent 1-acyl-sn-glycero-3-phosphocholines Alternative Parents: Phosphocholines Fatty acid esters Dialkyl phosphates Tetraalkylammonium salts Secondary alcohols Carboxylic acid esters Monocarboxylic acids and derivatives Organopnictogen compounds Organic salts Organic oxides Hydrocarbon derivatives Carbonyl compounds Amines	Health effect Alzheimer's Disease (PMID: 30845751) Renal failure (PMID: 30845751) Renal cell carcinoma (PMID: 26162894) Ovarian cancer (PMID: 30845751) Colorectal cancer (PMID: 26162894) Multiple sclerosis (PMID: 30845751) Atherosclerosis (PMID: 18220755) Diabetes mellitus (PMID: 18220755) Stomach cancer (PMID: 26162894) Biological process Cellular process: Apoptosis (PMID: 30845751) Signaling pa…	0.0661384	0.00239869	0.0131261	0.224416	0.0011076	0.0114421	Anova	-1.19025	-1.59849	-1.34298
LysoPC(20:5)	HMDB0010397	LysoPC(20:5(5Z,8Z,11Z,14Z,17Z)/0:0)	Belongs to the class of organic compounds known as 1-acyl-sn-glycero-3-phosphocholines. These are glycerophosphocholines in which the glycerol is esterified with a fatty acid at O-1 position, and linked at position 3 to a phosphocholine. LysoPC(20:5(5Z,8Z,11Z,14Z,17Z)) is a lysophospholipid (LyP). It is a monoglycerophospholipid in which a phosphorylcholine moiety occupies a glycerol substitution…	Class Glycerophospholipids Sub Class Glycerophosphocholines Direct Parent 1-acyl-sn-glycero-3-phosphocholines Alternative Parents: Phosphocholines Fatty acid esters Dialkyl phosphates Tetraalkylammonium salts Secondary alcohols Carboxylic acid esters Monocarboxylic acids and derivatives Organopnictogen compounds Organic salts Organic oxides Hydrocarbon derivatives Carbonyl compounds Amines	Health effect Renal failure (PMID: 30845751) Renal cell carcinoma (PMID: 26162894) Ovarian cancer (PMID: 30845751) Colorectal cancer (PMID: 26162894) Multiple sclerosis (PMID: 30845751) Atherosclerosis (PMID: 18220755) Diabetes mellitus (PMID: 18220755) Stomach cancer (PMID: 26162894) Biological process Cellular process: Apoptosis (PMID: 30845751) Signaling pathway: Apoptosis (PMID: 30845751)	0.099078	0.00102168	0.00809596	0.227177	0.000510136	0.00514937	Anova	-1.11128	-1.38227	-1.24385
PC(37:1)	HMDB0007952	PC(15:0/22:1(13Z))	Belongs to the class of organic compounds known as phosphatidylcholines. These are glycerophosphocholines in which the two free -OH are attached to one fatty acid each through an ester linkage. PC(15:0/22:1(13Z)) is a phosphatidylcholine (PC or GPCho). It is a glycerophospholipid in which a phosphorylcholine moiety occupies a glycerol substitution site. As is the case with diacylglycerols, glycer…	Class Glycerophospholipids Sub Class Glycerophosphocholines Direct Parent Phosphatidylcholines Alternative Parents: Phosphocholines Fatty acid esters Dialkyl phosphates Dicarboxylic acids and derivatives Tetraalkylammonium salts Carboxylic acid esters Organopnictogen compounds Organic salts Organic oxides Hydrocarbon derivatives Carbonyl compounds Amines	Health effect Atherosclerosis (PMID: 21475195) Breast cancer (PMID: 9468591) Ulcerative colitis (PMID: 33440385) Cervical cancer (PMID: 26566624)	0.157467	0.000126723	0.00235553	0.229757	7.78317e-05	0.000710914	Anova	-1.20041	-1.82485	-1.5202
PC(42:8)	HMDB0008385	PC(20:3(5Z,8Z,11Z)/22:5(4Z,7Z,10Z,13Z,16Z))	Belongs to the class of organic compounds known as phosphatidylcholines. These are glycerophosphocholines in which the two free -OH are attached to one fatty acid each through an ester linkage. PC(20:3(5Z,8Z,11Z)/22:5(4Z,7Z,10Z,13Z,16Z)) is a phosphatidylcholine (PC or GPCho). It is a glycerophospholipid in which a phosphorylcholine moiety occupies a glycerol substitution site. As is the case wit…	Class Glycerophospholipids Sub Class Glycerophosphocholines Direct Parent Phosphatidylcholines Alternative Parents: Phosphocholines Fatty acid esters Dialkyl phosphates Dicarboxylic acids and derivatives Tetraalkylammonium salts Carboxylic acid esters Organopnictogen compounds Organic salts Organic oxides Hydrocarbon derivatives Carbonyl compounds Amines	Health effect Atherosclerosis (PMID: 21475195) Breast cancer (PMID: 9468591) Ulcerative colitis (PMID: 33440385) Cervical cancer (PMID: 26566624)	0.0677529	0.0101404	0.0327001	0.231857	0.00652681	0.129915	kw	-1.04754	-1.26584	-1.20838
LysoPC(18:2)	HMDB0010386	LysoPC(18:2/0:0)	Belongs to the class of organic compounds known as 1-acyl-sn-glycero-3-phosphocholines. These are glycerophosphocholines in which the glycerol is esterified with a fatty acid at O-1 position, and linked at position 3 to a phosphocholine. LysoPC(18:2(9Z,12Z)) is a lysophospholipid (LyP). It is a monoglycerophospholipid in which a phosphorylcholine moiety occupies a glycerol substitution site. Lyso…	Class Glycerophospholipids Sub Class Glycerophosphocholines Direct Parent 1-acyl-sn-glycero-3-phosphocholines Alternative Parents: Phosphocholines Fatty acid esters Dialkyl phosphates Tetraalkylammonium salts Secondary alcohols Carboxylic acid esters Monocarboxylic acids and derivatives Organopnictogen compounds Organic salts Organic oxides Hydrocarbon derivatives Carbonyl compounds Amines	Health effect Atherosclerosis (PMID: 18220755) Alzheimer's Disease (PMID: 30845751) Multiple sclerosis (PMID: 30845751) Renal failure (PMID: 30845751) Renal cell carcinoma (PMID: 26162894) Ovarian cancer (PMID: 30845751) Diabetes mellitus (PMID: 18220755) Colorectal cancer (PMID: 26162894) Upper gastrointestinal disorder Stomach cancer (PMID: 26162894) Biological process Cellular process: Apoptos…	0.0856828	0.00140601	0.0095492	0.248008	0.000707892	0.00629956	Anova	-1.07688	-1.26734	-1.17687	Simons K, Toomre D: Lipid rafts and signal transduction. Nat Rev Mol Cell Biol. 2000 Oct;1(1):31-9. [PubMed:11413487 ] Watson AD: Thematic review series: systems biology approaches to metabolic and cardiovascular disorders. Lipidomics: a global approach to lipid analysis in biological systems. J Lipid Res. 2006 Oct;47(10):2101-11. Epub 2006 Aug 10. [PubMed:16902246 ] Sethi JK, Vidal-Puig AJ: Them…
LysoPE(22:6)	HMDB0011526	LysoPE(22:6(4Z,7Z,10Z,13Z,16Z,19Z)/0:0)	Belongs to the class of organic compounds known as 1-acyl-sn-glycero-3-phosphoethanolamines. These are glycerophoethanolamines in which the glycerol is esterified with a fatty acid at O-1 position, and linked at position 3 to a phosphoethanolamine. LysoPE(22:6(4Z,7Z,10Z,13Z,16Z,19Z)/0:0) is a lysophosphatidylethanolamine or a lysophospholipid.	Class Glycerophospholipids Sub Class Glycerophosphoethanolamines Direct Parent 1-acyl-sn-glycero-3-phosphoethanolamines Alternative Parents: Phosphocholines Fatty acid esters Dialkyl phosphates Tetraalkylammonium salts Secondary alcohols Carboxylic acid esters Monocarboxylic acids and derivatives Organopnictogen compounds Organic salts Organic oxides Hydrocarbon derivatives Carbonyl compounds Ami…	Ovarian cancer Gaul DA, Mezencev R, Long TQ, Jones CM, Benigno BB, Gray A, Fernandez FM, McDonald JF: Highly-accurate metabolomic detection of early-stage ovarian cancer. Sci Rep. 2015 Nov 17;5:16351. doi: 10.1038/srep16351. [PubMed:26573008 ]	0.0521134	0.00945791	0.0309881	0.286286	0.00430706	0.0302944	Anova	-1.16728	-1.51122	-1.29465	Obesity Simone Wahl, Christina Holzapfel, Zhonghao Yu, Michaela Breier, Ivan Kondofersky, Christiane Fuchs, Paula Singmann, Cornelia Prehn, Jerzy Adamski, Harald Grallert, Thomas Illig, Rui Wang-Sattler, Thomas Reinehr (2013). Metabolomics reveals determinants of weight loss during lifestyle intervention in obese children. Metabolomics. Simons K, Toomre D: Lipid rafts and signal transduction. Nat…
PC(36:6)	HMDB0008690	PC(36:6)	Belongs to the class of organic compounds known as phosphatidylcholines. These are glycerophosphocholines in which the two free -OH are attached to one fatty acid each through an ester linkage. PC(22:5(7Z,10Z,13Z,16Z,19Z)/14:1(9Z)) is a phosphatidylcholine (PC or GPCho). It is a glycerophospholipid in which a phosphorylcholine moiety occupies a glycerol substitution site. As is the case with diac…	Class Glycerophospholipids Sub Class Glycerophosphocholines Direct Parent Phosphatidylcholines Alternative Parents: Phosphocholines Fatty acid esters Dialkyl phosphates Dicarboxylic acids and derivatives Tetraalkylammonium salts Carboxylic acid esters Organopnictogen compounds Organic salts Organic oxides Hydrocarbon derivatives Carbonyl compounds Amines	Health effect Atherosclerosis (PMID: 21475195) Breast cancer (PMID: 9468591) Ulcerative colitis (PMID: 33440385) Cervical cancer (PMID: 26566624)	0.0995918	0.000576909	0.00553558	0.291213	0.000341885	0.00232123	Anova	-1.19044	-1.78228	-1.49717	Obesity Reinehr T, Wolters B, Knop C, Lass N, Hellmuth C, Harder U, Peissner W, Wahl S, Grallert H, Adamski J, Illig T, Prehn C, Yu Z, Wang-Sattler R, Koletzko B: Changes in the serum metabolite profile in obese children with weight loss. Eur J Nutr. 2015 Mar;54(2):173-81. doi: 10.1007/s00394-014-0698-8. Epub 2014 Apr 17. [PubMed:24740590 ] Wahl S, Yu Z, Kleber M, Singmann P, Holzapfel C, He Y, M…
LysoPE(18:0)-sn1	HMDB0011130	LysoPE(18:0/0:0)	Belongs to the class of organic compounds known as 1-acyl-sn-glycero-3-phosphoethanolamines. These are glycerophoethanolamines in which the glycerol is esterified with a fatty acid at O-1 position, and linked at position 3 to a phosphoethanolamine. LysoPE(18:0/0:0) or LPE(18:0/0:0) is a lysophospholipid. The term 'lysophospholipid' (LPL) refers to any phospholipid that is missing one of its two O…	Class Glycerophospholipids Sub Class Glycerophosphoethanolamines Direct Parent 1-acyl-sn-glycero-3-phosphoethanolamines Alternative Parents: Phosphocholines Fatty acid esters Dialkyl phosphates Tetraalkylammonium salts Secondary alcohols Carboxylic acid esters Monocarboxylic acids and derivatives Organopnictogen compounds Organic salts Organic oxides Hydrocarbon derivatives Carbonyl compounds Ami…	Biological process Chemical reaction: Lipid peroxidation Biochemical process: Fatty acid metabolism Cellular process: Cell signaling Biochemical pathway: Glycerophospholipid metabolism Metabolic pathway: Lysolipid Incorporation into ER PC(18:0/18:0) (PathBank: SMP0002517) Lysolipid Incorporation into Mitochondria PC(18:0/18:0) (PathBank: SMP0002525) Biological role Energy source	0.0562975	0.003529	0.0167489	0.305977	0.00179408	0.0116253	Anova	-1.12058	-1.42853	-1.27481	Obesity Simone Wahl, Christina Holzapfel, Zhonghao Yu, Michaela Breier, Ivan Kondofersky, Christiane Fuchs, Paula Singmann, Cornelia Prehn, Jerzy Adamski, Harald Grallert, Thomas Illig, Rui Wang-Sattler, Thomas Reinehr (2013). Metabolomics reveals determinants of weight loss during lifestyle intervention in obese children. Metabolomics. General References Simons K, Toomre D: Lipid rafts and signa…
PC(O-36:5)	HMDB0013415	PC(O-36:5)	Belongs to the class of organic compounds known as 1-alkyl,2-acylglycero-3-phosphocholines. These are glycerophosphocholines that carry exactly one acyl chain attached to the glycerol moiety through an ester linkage at the O2-position, and one alkyl chain attached through an ether linkage at the O1-position. PC(O-16:1(9Z)/20:4(8Z,11Z,14Z,17Z)) is a phosphatidylcholine (PC or GPCho). It is a glyce…	Class Glycerophospholipids Sub Class Glycerophosphocholines Direct Parent 1-alkyl,2-acylglycero-3-phosphocholines Alternative Parents: Phosphocholines Glycerol ethers Fatty acid esters Dialkyl phosphates Tetraalkylammonium salts Carboxylic acid esters Monocarboxylic acids and derivatives Dialkyl ethers Organopnictogen compounds Organic salts Organic oxides Hydrocarbon derivatives Carbonyl compoun…	Health effect Atherosclerosis (PMID: 21475195) Breast cancer (PMID: 9468591) Ulcerative colitis (PMID: 33440385) Cervical cancer (PMID: 26566624) Metabolic pathway: Phosphatidylcholine Biosynthesis Fatty Acid Metabolism Lipid metabolism pathway Cellular process: Apoptosis (PMID: 23350810) Cell signaling Cell proliferation (PMID: 23350810) Chemical reaction: Lipid Peroxidation Biochemical process:…	0.0690851	0.00660304	0.0241911	0.308619	0.00318832	0.0202512	Anova	-1.11472	-1.38228	-1.24002	General References Simons K, Toomre D: Lipid rafts and signal transduction. Nat Rev Mol Cell Biol. 2000 Oct;1(1):31-9. [PubMed:11413487 ] Watson AD: Thematic review series: systems biology approaches to metabolic and cardiovascular disorders. Lipidomics: a global approach to lipid analysis in biological systems. J Lipid Res. 2006 Oct;47(10):2101-11. Epub 2006 Aug 10. [PubMed:16902246 ] Sethi JK, …
LysoPE(22:6)-sn2	HMDB0011526	LysoPE(22:6(4Z,7Z,10Z,13Z,16Z,19Z)/0:0)	Belongs to the class of organic compounds known as 1-acyl-sn-glycero-3-phosphoethanolamines. These are glycerophoethanolamines in which the glycerol is esterified with a fatty acid at O-1 position, and linked at position 3 to a phosphoethanolamine. LysoPE(22:6(4Z,7Z,10Z,13Z,16Z,19Z)/0:0) is a lysophosphatidylethanolamine or a lysophospholipid.	Class Glycerophospholipids Sub Class Glycerophosphoethanolamines Direct Parent 1-acyl-sn-glycero-3-phosphoethanolamines Alternative Parents: Phosphocholines Fatty acid esters Dialkyl phosphates Tetraalkylammonium salts Secondary alcohols Carboxylic acid esters Monocarboxylic acids and derivatives Organopnictogen compounds Organic salts Organic oxides Hydrocarbon derivatives Carbonyl compounds Ami…	Ovarian cancer Gaul DA, Mezencev R, Long TQ, Jones CM, Benigno BB, Gray A, Fernandez FM, McDonald JF: Highly-accurate metabolomic detection of early-stage ovarian cancer. Sci Rep. 2015 Nov 17;5:16351. doi: 10.1038/srep16351. [PubMed:26573008 ]	0.0614064	0.00384317	0.0174022	0.310349	0.00195134	0.0123641	Anova	-1.16466	-1.69029	-1.45132	General References Simons K, Toomre D: Lipid rafts and signal transduction. Nat Rev Mol Cell Biol. 2000 Oct;1(1):31-9. [PubMed:11413487 ] Watson AD: Thematic review series: systems biology approaches to metabolic and cardiovascular disorders. Lipidomics: a global approach to lipid analysis in biological systems. J Lipid Res. 2006 Oct;47(10):2101-11. Epub 2006 Aug 10. [PubMed:16902246 ] Sethi JK, …
LysoPC(20:5)-sn1	HMDB0010397	LysoPC(20:5(5Z,8Z,11Z,14Z,17Z)/0:0)	Belongs to the class of organic compounds known as 1-acyl-sn-glycero-3-phosphocholines. These are glycerophosphocholines in which the glycerol is esterified with a fatty acid at O-1 position, and linked at position 3 to a phosphocholine. LysoPC(20:5(5Z,8Z,11Z,14Z,17Z)) is a lysophospholipid (LyP). It is a monoglycerophospholipid in which a phosphorylcholine moiety occupies a glycerol substitution…	Class Glycerophospholipids Sub Class Glycerophosphocholines Direct Parent 1-acyl-sn-glycero-3-phosphocholines Alternative Parents: Phosphocholines Fatty acid esters Dialkyl phosphates Tetraalkylammonium salts Secondary alcohols Carboxylic acid esters Monocarboxylic acids and derivatives Organopnictogen compounds Organic salts Organic oxides Hydrocarbon derivatives Carbonyl compounds Amines	Health effect Renal failure (PMID: 30845751) Renal cell carcinoma (PMID: 26162894) Ovarian cancer (PMID: 30845751) Colorectal cancer (PMID: 26162894) Multiple sclerosis (PMID: 30845751) Atherosclerosis (PMID: 18220755) Diabetes mellitus (PMID: 18220755) Stomach cancer (PMID: 26162894) Biological process Cellular process: Apoptosis (PMID: 30845751) Signaling pathway: Apoptosis (PMID: 30845751)	0.0919423	0.00125125	0.00900452	0.319615	0.000719192	0.00429883	Anova	-1.27044	-2.09461	-1.64874	General References Simons K, Toomre D: Lipid rafts and signal transduction. Nat Rev Mol Cell Biol. 2000 Oct;1(1):31-9. [PubMed:11413487 ] Watson AD: Thematic review series: systems biology approaches to metabolic and cardiovascular disorders. Lipidomics: a global approach to lipid analysis in biological systems. J Lipid Res. 2006 Oct;47(10):2101-11. Epub 2006 Aug 10. [PubMed:16902246 ] Sethi JK, …
LysoPC(20:2)	HMDB0010392	LysoPC(20:2(11Z,14Z)/0:0)	Belongs to the class of organic compounds known as 1-acyl-sn-glycero-3-phosphocholines. These are glycerophosphocholines in which the glycerol is esterified with a fatty acid at O-1 position, and linked at position 3 to a phosphocholine. LysoPC(20:2(11Z,14Z)) is a lysophospholipid (LyP). It is a monoglycerophospholipid in which a phosphorylcholine moiety occupies a glycerol substitution site. Lys…	Class Glycerophospholipids Sub Class Glycerophosphocholines Direct Parent 1-acyl-sn-glycero-3-phosphocholines Alternative Parents: Phosphocholines Fatty acid esters Dialkyl phosphates Tetraalkylammonium salts Secondary alcohols Carboxylic acid esters Monocarboxylic acids and derivatives Organopnictogen compounds Organic salts Organic oxides Hydrocarbon derivatives Carbonyl compounds Amines	Health effect Alzheimer's Disease (PMID: 30845751) Renal failure (PMID: 30845751) Renal cell carcinoma (PMID: 26162894) Ovarian cancer (PMID: 30845751) Colorectal cancer (PMID: 26162894) Multiple sclerosis (PMID: 30845751) Atherosclerosis (PMID: 18220755) Diabetes mellitus (PMID: 18220755) Stomach cancer (PMID: 26162894) Biological process Cellular process: Apoptosis (PMID: 30845751) Signaling pa…	0.0420756	0.0101898	0.0327001	0.330094	0.00488556	0.0277131	Anova	-1.12606	-1.41571	-1.25722	General References Simons K, Toomre D: Lipid rafts and signal transduction. Nat Rev Mol Cell Biol. 2000 Oct;1(1):31-9. [PubMed:11413487 ] Watson AD: Thematic review series: systems biology approaches to metabolic and cardiovascular disorders. Lipidomics: a global approach to lipid analysis in biological systems. J Lipid Res. 2006 Oct;47(10):2101-11. Epub 2006 Aug 10. [PubMed:16902246 ] Sethi JK, …
PC(34:3)	HMDB0007881	PC(34:3)	Belongs to the class of organic compounds known as phosphatidylcholines. These are glycerophosphocholines in which the two free -OH are attached to one fatty acid each through an ester linkage. PC(14:0/20:3(5Z,8Z,11Z)) is a phosphatidylcholine (PC or GPCho). It is a glycerophospholipid in which a phosphorylcholine moiety occupies a glycerol substitution site. As is the case with diacylglycerols, …	Class Glycerophospholipids Sub Class Glycerophosphocholines Direct Parent Phosphatidylcholines Alternative Parents: Phosphocholines Fatty acid esters Dialkyl phosphates Dicarboxylic acids and derivatives Tetraalkylammonium salts Carboxylic acid esters Organopnictogen compounds Organic salts Organic oxides Hydrocarbon derivatives Carbonyl compounds Amines	Health effect Atherosclerosis (PMID: 21475195) Breast cancer (PMID: 9468591) Ulcerative colitis (PMID: 33440385) Cervical cancer (PMID: 26566624)	0.0981234	0.000780359	0.00683662	0.338874	0.000486392	0.00260696	Anova	-1.14887	-1.65342	-1.43917	General References Simons K, Toomre D: Lipid rafts and signal transduction. Nat Rev Mol Cell Biol. 2000 Oct;1(1):31-9. [PubMed:11413487 ] Watson AD: Thematic review series: systems biology approaches to metabolic and cardiovascular disorders. Lipidomics: a global approach to lipid analysis in biological systems. J Lipid Res. 2006 Oct;47(10):2101-11. Epub 2006 Aug 10. [PubMed:16902246 ] Sethi JK, …
PC(38:1)	HMDB0007894	PC(38:1)	Belongs to the class of organic compounds known as phosphatidylcholines. These are glycerophosphocholines in which the two free -OH are attached to one fatty acid each through an ester linkage. PC(14:0/24:1(15Z)) is a phosphatidylcholine (PC or GPCho). It is a glycerophospholipid in which a phosphorylcholine moiety occupies a glycerol substitution site. As is the case with diacylglycerols, glycer…	Class Glycerophospholipids Sub Class Glycerophosphocholines Direct Parent Phosphatidylcholines Alternative Parents: Phosphocholines Fatty acid esters Dialkyl phosphates Dicarboxylic acids and derivatives Tetraalkylammonium salts Carboxylic acid esters Organopnictogen compounds Organic salts Organic oxides Hydrocarbon derivatives Carbonyl compounds Amines	Health effect Atherosclerosis (PMID: 21475195) Breast cancer (PMID: 9468591) Ulcerative colitis (PMID: 33440385) Cervical cancer (PMID: 26566624)	0.156158	0.000465664	0.00469157	0.350835	0.000312944	0.00155348	Anova	-1.19196	-1.90256	-1.59617
LysoPC(17:0)-sn1	HMDB0012108	LysoPC(17:0/0:0)	Belongs to the class of organic compounds known as 1-acyl-sn-glycero-3-phosphocholines. These are glycerophosphocholines in which the glycerol is esterified with a fatty acid at O-1 position, and linked at position 3 to a phosphocholine. LysoPC(17:0) is a lysophospholipid (LyP). It is a monoglycerophospholipid in which a phosphorylcholine moiety occupies a glycerol substitution site. sn-1: Lysoph…	Class Glycerophospholipids Sub Class Glycerophosphocholines Direct Parent 1-acyl-sn-glycero-3-phosphocholines Alternative Parents: Phosphocholines Fatty acid esters Dialkyl phosphates Tetraalkylammonium salts Secondary alcohols Carboxylic acid esters Monocarboxylic acids and derivatives Organopnictogen compounds Organic salts Organic oxides Hydrocarbon derivatives Carbonyl compounds Amines	Health effect Colorectal cancer (PMID: 26162894) Ovarian cancer (PMID: 30845751) Alzheimer's Disease (PMID: 30845751) Stomach cancer (PMID: 26162894) Renal failure (PMID: 30845751) Renal cell carcinoma (PMID: 26162894) Multiple sclerosis (PMID: 30845751) Atherosclerosis (PMID: 18220755) Diabetes mellitus (PMID: 18220755) Biological process Cellular process: Apoptosis (PMID: 30845751) Cell signali…	0.0838952	0.00146114	0.0095492	0.352374	0.000871404	0.00445168	Anova	-1.0975	-1.48234	-1.35065	General References Simons K, Toomre D: Lipid rafts and signal transduction. Nat Rev Mol Cell Biol. 2000 Oct;1(1):31-9. [PubMed:11413487 ] Watson AD: Thematic review series: systems biology approaches to metabolic and cardiovascular disorders. Lipidomics: a global approach to lipid analysis in biological systems. J Lipid Res. 2006 Oct;47(10):2101-11. Epub 2006 Aug 10. [PubMed:16902246 ] Sethi JK, …
PC(37:4)	HMDB0007955	PC(15:0/22:4(7Z,10Z,13Z,16Z))	Belongs to the class of organic compounds known as phosphatidylcholines. These are glycerophosphocholines in which the two free -OH are attached to one fatty acid each through an ester linkage. PC(15:0/22:4(7Z,10Z,13Z,16Z)) is a phosphatidylcholine (PC or GPCho). It is a glycerophospholipid in which a phosphorylcholine moiety occupies a glycerol substitution site. As is the case with diacylglycer…	Class Glycerophospholipids Sub Class Glycerophosphocholines Direct Parent Phosphatidylcholines Alternative Parents: Phosphocholines Fatty acid esters Dialkyl phosphates Dicarboxylic acids and derivatives Tetraalkylammonium salts Carboxylic acid esters Organopnictogen compounds Organic salts Organic oxides Hydrocarbon derivatives Carbonyl compounds Amines	Health effect Atherosclerosis (PMID: 21475195) Breast cancer (PMID: 9468591) Ulcerative colitis (PMID: 33440385) Cervical cancer (PMID: 26566624)	0.0871864	0.000617945	0.00565982	0.354504	0.000405296	0.00199825	Anova	-1.16172	-1.74721	-1.50399	General References Simons K, Toomre D: Lipid rafts and signal transduction. Nat Rev Mol Cell Biol. 2000 Oct;1(1):31-9. [PubMed:11413487 ] Watson AD: Thematic review series: systems biology approaches to metabolic and cardiovascular disorders. Lipidomics: a global approach to lipid analysis in biological systems. J Lipid Res. 2006 Oct;47(10):2101-11. Epub 2006 Aug 10. [PubMed:16902246 ] Sethi JK, …
PC(35:4)	HMDB0007950	PC(15:0/20:4(8Z,11Z,14Z,17Z))	Belongs to the class of organic compounds known as phosphatidylcholines. These are glycerophosphocholines in which the two free -OH are attached to one fatty acid each through an ester linkage. PC(15:0/20:4(8Z,11Z,14Z,17Z)) is a phosphatidylcholine (PC or GPCho). It is a glycerophospholipid in which a phosphorylcholine moiety occupies a glycerol substitution site. As is the case with diacylglycer…	Class Glycerophospholipids Sub Class Glycerophosphocholines Direct Parent Phosphatidylcholines Alternative Parents: Phosphocholines Fatty acid esters Dialkyl phosphates Dicarboxylic acids and derivatives Tetraalkylammonium salts Carboxylic acid esters Organopnictogen compounds Organic salts Organic oxides Hydrocarbon derivatives Carbonyl compounds Amines	Health effect Atherosclerosis (PMID: 21475195) Breast cancer (PMID: 9468591) Ulcerative colitis (PMID: 33440385) Cervical cancer (PMID: 26566624)	0.0947317	0.00104464	0.00809596	0.356448	0.000649737	0.00322827	Anova	-1.15241	-1.6741	-1.4527	General References Simons K, Toomre D: Lipid rafts and signal transduction. Nat Rev Mol Cell Biol. 2000 Oct;1(1):31-9. [PubMed:11413487 ] Watson AD: Thematic review series: systems biology approaches to metabolic and cardiovascular disorders. Lipidomics: a global approach to lipid analysis in biological systems. J Lipid Res. 2006 Oct;47(10):2101-11. Epub 2006 Aug 10. [PubMed:16902246 ] Sethi JK, …
LysoPC(17:0)-sn2	HMDB0012108	LysoPC(17:0/0:0)	Belongs to the class of organic compounds known as 1-acyl-sn-glycero-3-phosphocholines. These are glycerophosphocholines in which the glycerol is esterified with a fatty acid at O-1 position, and linked at position 3 to a phosphocholine. LysoPC(17:0) is a lysophospholipid (LyP). It is a monoglycerophospholipid in which a phosphorylcholine moiety occupies a glycerol substitution site. sn-1: Lysoph…	Class Glycerophospholipids Sub Class Glycerophosphocholines Direct Parent 1-acyl-sn-glycero-3-phosphocholines Alternative Parents: Phosphocholines Fatty acid esters Dialkyl phosphates Tetraalkylammonium salts Secondary alcohols Carboxylic acid esters Monocarboxylic acids and derivatives Organopnictogen compounds Organic salts Organic oxides Hydrocarbon derivatives Carbonyl compounds Amines	Health effect Colorectal cancer (PMID: 26162894) Ovarian cancer (PMID: 30845751) Alzheimer's Disease (PMID: 30845751) Stomach cancer (PMID: 26162894) Renal failure (PMID: 30845751) Renal cell carcinoma (PMID: 26162894) Multiple sclerosis (PMID: 30845751) Atherosclerosis (PMID: 18220755) Diabetes mellitus (PMID: 18220755) Biological process Cellular process: Apoptosis (PMID: 30845751) Cell signali…	0.0786367	0.00143075	0.0095492	0.357773	0.000862524	0.00429353	Anova	-1.22952	-1.98809	-1.61696	General References Simons K, Toomre D: Lipid rafts and signal transduction. Nat Rev Mol Cell Biol. 2000 Oct;1(1):31-9. [PubMed:11413487 ] Watson AD: Thematic review series: systems biology approaches to metabolic and cardiovascular disorders. Lipidomics: a global approach to lipid analysis in biological systems. J Lipid Res. 2006 Oct;47(10):2101-11. Epub 2006 Aug 10. [PubMed:16902246 ] Sethi JK, …
LysoPE(22:4)_sn2	HMDB0011523	LysoPE(22:4(7Z,10Z,13Z,16Z)/0:0)	Belongs to the class of organic compounds known as 1-acyl-sn-glycero-3-phosphoethanolamines. These are glycerophoethanolamines in which the glycerol is esterified with a fatty acid at O-1 position, and linked at position 3 to a phosphoethanolamine. LysoPE(22:4(7Z,10Z,13Z,16Z)/0:0) is a lysophosphatidylethanolamine or a lysophospholipid.	Class Glycerophospholipids Sub Class Glycerophosphoethanolamines Direct Parent 1-acyl-sn-glycero-3-phosphoethanolamines Alternative Parents: Phosphocholines Fatty acid esters Dialkyl phosphates Tetraalkylammonium salts Secondary alcohols Carboxylic acid esters Monocarboxylic acids and derivatives Organopnictogen compounds Organic salts Organic oxides Hydrocarbon derivatives Carbonyl compounds Ami…		0.0956763	0.00390065	0.0174662	0.366511	0.00214861	0.0104218	Anova	-1.12381	-1.48974	-1.32561	General References Simons K, Toomre D: Lipid rafts and signal transduction. Nat Rev Mol Cell Biol. 2000 Oct;1(1):31-9. [PubMed:11413487 ] Watson AD: Thematic review series: systems biology approaches to metabolic and cardiovascular disorders. Lipidomics: a global approach to lipid analysis in biological systems. J Lipid Res. 2006 Oct;47(10):2101-11. Epub 2006 Aug 10. [PubMed:16902246 ] Sethi JK, …
LysoPC(17:0)	HMDB0012108	LysoPC(17:0/0:0)	Belongs to the class of organic compounds known as 1-acyl-sn-glycero-3-phosphocholines. These are glycerophosphocholines in which the glycerol is esterified with a fatty acid at O-1 position, and linked at position 3 to a phosphocholine. LysoPC(17:0) is a lysophospholipid (LyP). It is a monoglycerophospholipid in which a phosphorylcholine moiety occupies a glycerol substitution site. sn-1: Lysoph…	Class Glycerophospholipids Sub Class Glycerophosphocholines Direct Parent 1-acyl-sn-glycero-3-phosphocholines Alternative Parents: Phosphocholines Fatty acid esters Dialkyl phosphates Tetraalkylammonium salts Secondary alcohols Carboxylic acid esters Monocarboxylic acids and derivatives Organopnictogen compounds Organic salts Organic oxides Hydrocarbon derivatives Carbonyl compounds Amines	Health effect Colorectal cancer (PMID: 26162894) Ovarian cancer (PMID: 30845751) Alzheimer's Disease (PMID: 30845751) Stomach cancer (PMID: 26162894) Renal failure (PMID: 30845751) Renal cell carcinoma (PMID: 26162894) Multiple sclerosis (PMID: 30845751) Atherosclerosis (PMID: 18220755) Diabetes mellitus (PMID: 18220755) Biological process Cellular process: Apoptosis (PMID: 30845751) Cell signali…	0.0534014	0.00913716	0.0306736	0.3714	0.00466846	0.0220676	Anova	-1.09644	-1.34934	-1.23065
LysoPE(20:2)-sn1	HMDB0011513	LysoPE(20:2(11Z,14Z)/0:0)	Belongs to the class of organic compounds known as 1-acyl-sn-glycero-3-phosphoethanolamines. These are glycerophoethanolamines in which the glycerol is esterified with a fatty acid at O-1 position, and linked at position 3 to a phosphoethanolamine. LysoPE(20:2(11Z,14Z)/0:0) is a lysophosphatidylethanolamine or a lysophospholipid.	Class Glycerophospholipids Sub Class Glycerophosphoethanolamines Direct Parent 1-acyl-sn-glycero-3-phosphoethanolamines Alternative Parents: Phosphocholines Fatty acid esters Dialkyl phosphates Tetraalkylammonium salts Secondary alcohols Carboxylic acid esters Monocarboxylic acids and derivatives Organopnictogen compounds Organic salts Organic oxides Hydrocarbon derivatives Carbonyl compounds Ami…		0.0743949	0.00221297	0.0125609	0.377135	0.00131296	0.00603263	Anova	-1.14503	-1.62136	-1.41599
LysoPC(20:2)-sn1	HMDB0010392	LysoPC(20:2(11Z,14Z)/0:0)	Belongs to the class of organic compounds known as 1-acyl-sn-glycero-3-phosphocholines. These are glycerophosphocholines in which the glycerol is esterified with a fatty acid at O-1 position, and linked at position 3 to a phosphocholine. LysoPC(20:2(11Z,14Z)) is a lysophospholipid (LyP). It is a monoglycerophospholipid in which a phosphorylcholine moiety occupies a glycerol substitution site. Lys…	Class Glycerophospholipids Sub Class Glycerophosphocholines Direct Parent 1-acyl-sn-glycero-3-phosphocholines Alternative Parents: Phosphocholines Fatty acid esters Dialkyl phosphates Tetraalkylammonium salts Secondary alcohols Carboxylic acid esters Monocarboxylic acids and derivatives Organopnictogen compounds Organic salts Organic oxides Hydrocarbon derivatives Carbonyl compounds Amines	Health effect Alzheimer's Disease (PMID: 30845751) Renal failure (PMID: 30845751) Renal cell carcinoma (PMID: 26162894) Ovarian cancer (PMID: 30845751) Colorectal cancer (PMID: 26162894) Multiple sclerosis (PMID: 30845751) Atherosclerosis (PMID: 18220755) Diabetes mellitus (PMID: 18220755) Stomach cancer (PMID: 26162894) Biological process Cellular process: Apoptosis (PMID: 30845751) Signaling pa…	0.0777161	0.00463916	0.0196043	0.384187	0.00257587	0.0115613	Anova	-1.14358	-1.57696	-1.37897
PC(42:7)	HMDB0008639	PC(22:4(7Z,10Z,13Z,16Z)/20:3(8Z,11Z,14Z))	Belongs to the class of organic compounds known as phosphatidylcholines. These are glycerophosphocholines in which the two free -OH are attached to one fatty acid each through an ester linkage. PC(22:4(7Z,10Z,13Z,16Z)/20:3(8Z,11Z,14Z)) is a phosphatidylcholine (PC or GPCho). It is a glycerophospholipid in which a phosphorylcholine moiety occupies a glycerol substitution site. As is the case with …	Class Glycerophospholipids Sub Class Glycerophosphocholines Direct Parent Phosphatidylcholines Alternative Parents: Phosphocholines Fatty acid esters Dialkyl phosphates Dicarboxylic acids and derivatives Tetraalkylammonium salts Carboxylic acid esters Organopnictogen compounds Organic salts Organic oxides Hydrocarbon derivatives Carbonyl compounds Amines	Health effect Atherosclerosis (PMID: 21475195) Breast cancer (PMID: 9468591) Ulcerative colitis (PMID: 33440385) Cervical cancer (PMID: 26566624)	0.102285	0.00330088	0.0160272	0.385366	0.00190127	0.00846911	Anova	-1.17601	-1.73545	-1.47571
LysoPE(18:1)-sn1	HMDB0011506	LysoPE(18:1(9Z)/0:0)	Belongs to the class of organic compounds known as 1-acyl-sn-glycero-3-phosphoethanolamines. These are glycerophoethanolamines in which the glycerol is esterified with a fatty acid at O-1 position, and linked at position 3 to a phosphoethanolamine. LysoPE(18:1(9Z)/0:0) is a lysophosphatidylethanolamine or a lysophospholipid. Same info()	Class Glycerophospholipids Sub Class Glycerophosphoethanolamines Direct Parent 1-acyl-sn-glycero-3-phosphoethanolamines Alternative Parents: Phosphocholines Fatty acid esters Dialkyl phosphates Tetraalkylammonium salts Secondary alcohols Carboxylic acid esters Monocarboxylic acids and derivatives Organopnictogen compounds Organic salts Organic oxides Hydrocarbon derivatives Carbonyl compounds Ami…	Metabolic pathway: Lysolipid Incorporation into ER PC(18:1(9Z)/18:1(9Z)) (PathBank: SMP0002518) Lysolipid Incorporation into Mitochondria PC(18:1(9Z)/18:1(9Z)) (PathBank: SMP0002526)	0.0593583	0.012034	0.0370206	0.391161	0.0061513	0.0266236	Anova	-1.12645	-1.68216	-1.49333
PC(40:7)	HMDB0008441	PC(20:4(5Z,8Z,11Z,14Z)/20:3(5Z,8Z,11Z))	Belongs to the class of organic compounds known as phosphatidylcholines. These are glycerophosphocholines in which the two free -OH are attached to one fatty acid each through an ester linkage. PC(20:4(5Z,8Z,11Z,14Z)/20:3(5Z,8Z,11Z)) is a phosphatidylcholine (PC or GPCho). It is a glycerophospholipid in which a phosphorylcholine moiety occupies a glycerol substitution site. As is the case with di…	Class Glycerophospholipids Sub Class Glycerophosphocholines Direct Parent Phosphatidylcholines Alternative Parents: Phosphocholines Fatty acid esters Dialkyl phosphates Dicarboxylic acids and derivatives Tetraalkylammonium salts Carboxylic acid esters Organopnictogen compounds Organic salts Organic oxides Hydrocarbon derivatives Carbonyl compounds Amines	Health effect Atherosclerosis (PMID: 21475195) Breast cancer (PMID: 9468591) Ulcerative colitis (PMID: 33440385) Cervical cancer (PMID: 26566624)	0.0625152	0.00361576	0.0167489	0.408056	0.00213205	0.00862202	Anova	-1.15752	-1.68186	-1.45299
LysoPC(18:2)-sn2	HMDB0010386	LysoPC(18:2/0:0)	Belongs to the class of organic compounds known as 1-acyl-sn-glycero-3-phosphocholines. These are glycerophosphocholines in which the glycerol is esterified with a fatty acid at O-1 position, and linked at position 3 to a phosphocholine. LysoPC(18:2(9Z,12Z)) is a lysophospholipid (LyP). It is a monoglycerophospholipid in which a phosphorylcholine moiety occupies a glycerol substitution site. Lyso…	Class Glycerophospholipids Sub Class Glycerophosphocholines Direct Parent 1-acyl-sn-glycero-3-phosphocholines Alternative Parents: Phosphocholines Fatty acid esters Dialkyl phosphates Tetraalkylammonium salts Secondary alcohols Carboxylic acid esters Monocarboxylic acids and derivatives Organopnictogen compounds Organic salts Organic oxides Hydrocarbon derivatives Carbonyl compounds Amines	Health effect Atherosclerosis (PMID: 18220755) Alzheimer's Disease (PMID: 30845751) Multiple sclerosis (PMID: 30845751) Renal failure (PMID: 30845751) Renal cell carcinoma (PMID: 26162894) Ovarian cancer (PMID: 30845751) Diabetes mellitus (PMID: 18220755) Colorectal cancer (PMID: 26162894) Stomach cancer (PMID: 26162894) Biological process Cellular process: Apoptosis (PMID: 30845751)	0.0678567	0.00467	0.0196043	0.416951	0.0027143	0.0106024	Anova	-1.07567	-1.32429	-1.23113
LysoPE(19:0)-sn2	-	-	-	-	-	0.182273	0.000465438	0.00469157	0.42753	0.00190194	0.000281796	Anova	1.24238	-1.86079	-2.3118
LysoPC(22:6)	HMDB0010404	LysoPC(22:6(4Z,7Z,10Z,13Z,16Z,19Z)/0:0)	LysoPC(22:6(4Z,7Z,10Z,13Z,16Z,19Z)) is a lysophospholipid (LyP). It is a monoglycerophospholipid in which a phosphorylcholine moiety occupies a glycerol substitution site. Lysophosphatidylcholines can have different combinations of fatty acids of varying lengths and saturation attached at the C-1 (sn-1) position. Fatty acids containing 16, 18 and 20 carbons are the most common. LysoPC(22:6(4Z,7Z,…	Class Glycerophospholipids Sub Class Glycerophosphocholines Direct Parent 1-acyl-sn-glycero-3-phosphocholines Alternative Parents: Phosphocholines Fatty acid esters Dialkyl phosphates Tetraalkylammonium salts Secondary alcohols Carboxylic acid esters Monocarboxylic acids and derivatives Organopnictogen compounds Organic salts Organic oxides Hydrocarbon derivatives Carbonyl compounds Amines		0.111929	0.00523899	0.0213264	0.428721	0.00305814	0.0113934	Anova	-1.11013	-1.47715	-1.33061
PC(38:5)	HMDB0007989	PC(38:5)	Belongs to the class of organic compounds known as phosphatidylcholines. These are glycerophosphocholines in which the two free -OH are attached to one fatty acid each through an ester linkage. PC(16:0/22:5(4Z,7Z,10Z,13Z,16Z)) is a phosphatidylcholine (PC or GPCho). It is a glycerophospholipid in which a phosphorylcholine moiety occupies a glycerol substitution site. As is the case with diacylgly…	Class Glycerophospholipids Sub Class Glycerophosphocholines Direct Parent Phosphatidylcholines Alternative Parents: Phosphocholines Fatty acid esters Dialkyl phosphates Dicarboxylic acids and derivatives Tetraalkylammonium salts Carboxylic acid esters Organopnictogen compounds Organic salts Organic oxides Hydrocarbon derivatives Carbonyl compounds Amines	Health effect Atherosclerosis (PMID: 21475195) Breast cancer (PMID: 9468591) Ulcerative colitis (PMID: 33440385) Cervical cancer (PMID: 26566624)	0.0843586	0.00360658	0.0167489	0.433138	0.00220536	0.00803711	Anova	-1.1027	-1.46775	-1.33105
LysoPC(22:6)-sn2	HMDB0010404	LysoPC(22:6(4Z,7Z,10Z,13Z,16Z,19Z)/0:0)	LysoPC(22:6(4Z,7Z,10Z,13Z,16Z,19Z)) is a lysophospholipid (LyP). It is a monoglycerophospholipid in which a phosphorylcholine moiety occupies a glycerol substitution site. Lysophosphatidylcholines can have different combinations of fatty acids of varying lengths and saturation attached at the C-1 (sn-1) position. Fatty acids containing 16, 18 and 20 carbons are the most common. LysoPC(22:6(4Z,7Z,…	Class Glycerophospholipids Sub Class Glycerophosphocholines Direct Parent 1-acyl-sn-glycero-3-phosphocholines Alternative Parents: Phosphocholines Fatty acid esters Dialkyl phosphates Tetraalkylammonium salts Secondary alcohols Carboxylic acid esters Monocarboxylic acids and derivatives Organopnictogen compounds Organic salts Organic oxides Hydrocarbon derivatives Carbonyl compounds Amines		0.0652258	0.00920971	0.0306736	0.45028	0.00521583	0.0178794	Anova	-1.07413	-1.31408	-1.22339	Anorexia nervosa Capo-chichi CD, Gueant JL, Lefebvre E, Bennani N, Lorentz E, Vidailhet C, Vidailhet M: Riboflavin and riboflavin-derived cofactors in adolescent girls with anorexia nervosa. Am J Clin Nutr. 1999 Apr;69(4):672-8. [PubMed:10197568 ] Hypothyroidism Sjoberg S, Eriksson M, Nordin C: L-thyroxine treatment and neurotransmitter levels in the cerebrospinal fluid of hypothyroid patients: a…
DG(36:3)	HMDB0007303	DG(18:3(9Z,12Z,15Z)/18:0/0:0)	Belongs to the class of organic compounds known as lineolic acids and derivatives. These are derivatives of lineolic acid. Lineolic acid is a polyunsaturated omega-6 18 carbon long fatty acid, with two CC double bonds at the 9- and 12-positions. DG(18:3(9Z,12Z,15Z)/18:0/0:0) is a diglyceride, or a diacylglycerol (DAG). It is a glyceride consisting of two fatty acid chains covalently bonded to a g…	Class Fatty Acyls Sub Class Lineolic acids and derivatives Direct Parent Lineolic acids and derivatives Alternative Parents: 1,2-diacylglycerols Fatty acid esters Dicarboxylic acids and derivatives Carboxylic acid esters Primary alcohols Organic oxides Hydrocarbon derivatives Carbonyl compounds	Health effect Insulin resistance (PMID: 26273583) Biological process Metabolic pathway Triacylglycerol Degradation TG(18:3(9Z,12Z,15Z)/18:0/16:0) (PathBank: SMP0013344) Triacylglycerol Degradation TG(18:3(9Z,12Z,15Z)/18:0/18:0) (PathBank: SMP0013345) Triacylglycerol Degradation TG(18:3(9Z,12Z,15Z)/18:0/18:1(9Z)) (PathBank: SMP0013346) Triacylglycerol Degradation TG(18:3(9Z,12Z,15Z)/18:0/18:1(11Z)…	0.0777171	0.0168546	0.0471694	0.468333	0.00918318	0.0293215	Anova	-1.05244	-1.21329	-1.15284	General References Quehenberger O, Armando AM, Brown AH, Milne SB, Myers DS, Merrill AH, Bandyopadhyay S, Jones KN, Kelly S, Shaner RL, Sullards CM, Wang E, Murphy RC, Barkley RM, Leiker TJ, Raetz CR, Guan Z, Laird GM, Six DA, Russell DW, McDonald JG, Subramaniam S, Fahy E, Dennis EA: Lipidomics reveals a remarkable diversity of lipids in human plasma. J Lipid Res. 2010 Nov;51(11):3299-305. doi: …
LysoPE(18:0)-sn2	HMDB0011130	LysoPE(18:0/0:0)	Belongs to the class of organic compounds known as 1-acyl-sn-glycero-3-phosphoethanolamines. These are glycerophoethanolamines in which the glycerol is esterified with a fatty acid at O-1 position, and linked at position 3 to a phosphoethanolamine. LysoPE(18:0/0:0) or LPE(18:0/0:0) is a lysophospholipid. Same info ()	Class Glycerophospholipids Sub Class Glycerophosphoethanolamines Direct Parent 1-acyl-sn-glycero-3-phosphoethanolamines Alternative Parents: Phosphocholines Fatty acid esters Dialkyl phosphates Tetraalkylammonium salts Secondary alcohols Carboxylic acid esters Monocarboxylic acids and derivatives Organopnictogen compounds Organic salts Organic oxides Hydrocarbon derivatives Carbonyl compounds Ami…	Biological process Chemical reaction: Lipid peroxidation Biochemical process: Fatty acid metabolism Cellular process: Cell signaling Biochemical pathway: Glycerophospholipid metabolism Metabolic pathway: Lysolipid Incorporation into ER PC(18:0/18:0) (PathBank: SMP0002517) Lysolipid Incorporation into Mitochondria PC(18:0/18:0) (PathBank: SMP0002525) Biological role Energy source	0.0468529	0.00575536	0.0218812	0.485043	0.00359343	0.0107576	Anova	-1.07644	-1.3684	-1.27122	Simons K, Toomre D: Lipid rafts and signal transduction. Nat Rev Mol Cell Biol. 2000 Oct;1(1):31-9. [PubMed:11413487 ] Watson AD: Thematic review series: systems biology approaches to metabolic and cardiovascular disorders. Lipidomics: a global approach to lipid analysis in biological systems. J Lipid Res. 2006 Oct;47(10):2101-11. Epub 2006 Aug 10. [PubMed:16902246 ] Sethi JK, Vidal-Puig AJ: Them…
LysoPE(22:5)-sn2	HMDB0011525	LysoPE(22:5(7Z,10Z,13Z,16Z,19Z)/0:0)	Belongs to the class of organic compounds known as 1-acyl-sn-glycero-3-phosphoethanolamines. These are glycerophoethanolamines in which the glycerol is esterified with a fatty acid at O-1 position, and linked at position 3 to a phosphoethanolamine. LysoPE(22:5(7Z,10Z,13Z,16Z,19Z)/0:0) is a lysophosphatidylethanolamine or a lysophospholipid.	Class Glycerophospholipids Sub Class Glycerophosphoethanolamines Direct Parent 1-acyl-sn-glycero-3-phosphoethanolamines Alternative Parents: Phosphocholines Fatty acid esters Dialkyl phosphates Tetraalkylammonium salts Secondary alcohols Carboxylic acid esters Monocarboxylic acids and derivatives Organopnictogen compounds Organic salts Organic oxides Hydrocarbon derivatives Carbonyl compounds Ami…		0.0502486	0.0107364	0.0335409	0.499148	0.00637385	0.018215	Anova	-1.13714	-1.6321	-1.43526	Simons K, Toomre D: Lipid rafts and signal transduction. Nat Rev Mol Cell Biol. 2000 Oct;1(1):31-9. [PubMed:11413487 ] Watson AD: Thematic review series: systems biology approaches to metabolic and cardiovascular disorders. Lipidomics: a global approach to lipid analysis in biological systems. J Lipid Res. 2006 Oct;47(10):2101-11. Epub 2006 Aug 10. [PubMed:16902246 ] Sethi JK, Vidal-Puig AJ: Them…
LysoPE(18:3)_iso1_sn1	HMDB0011509	LysoPE(18:3(9Z,12Z,15Z)/0:0)	Belongs to the class of organic compounds known as 1-acyl-sn-glycero-3-phosphoethanolamines. These are glycerophoethanolamines in which the glycerol is esterified with a fatty acid at O-1 position, and linked at position 3 to a phosphoethanolamine. LysoPE(18:3(9Z,12Z,15Z)/0:0) is a lysophosphatidylethanolamine or a lysophospholipid.	Class Glycerophospholipids Sub Class Glycerophosphoethanolamines Direct Parent 1-acyl-sn-glycero-3-phosphoethanolamines Alternative Parents: Phosphocholines Fatty acid esters Dialkyl phosphates Tetraalkylammonium salts Secondary alcohols Carboxylic acid esters Monocarboxylic acids and derivatives Organopnictogen compounds Organic salts Organic oxides Hydrocarbon derivatives Carbonyl compounds Ami…		0.0963103	0.00570213	0.0218812	0.52816	0.00377959	0.00965594	Anova	-1.11135	-1.59076	-1.43137	Simons K, Toomre D: Lipid rafts and signal transduction. Nat Rev Mol Cell Biol. 2000 Oct;1(1):31-9. [PubMed:11413487 ] Watson AD: Thematic review series: systems biology approaches to metabolic and cardiovascular disorders. Lipidomics: a global approach to lipid analysis in biological systems. J Lipid Res. 2006 Oct;47(10):2101-11. Epub 2006 Aug 10. [PubMed:16902246 ] Sethi JK, Vidal-Puig AJ: Them…
PC(33:0)	HMDB0008033	PC(18:0/15:0)	Belongs to the class of organic compounds known as phosphatidylcholines. These are glycerophosphocholines in which the two free -OH are attached to one fatty acid each through an ester linkage. PC(18:0/15:0) is a phosphatidylcholine (PC or GPCho). It is a glycerophospholipid in which a phosphorylcholine moiety occupies a glycerol substitution site. As is the case with diacylglycerols, glycerophos…	Class Glycerophospholipids Sub Class Glycerophosphocholines Direct Parent Phosphatidylcholines Alternative Parents: Phosphocholines Fatty acid esters Dialkyl phosphates Dicarboxylic acids and derivatives Tetraalkylammonium salts Carboxylic acid esters Organopnictogen compounds Organic salts Organic oxides Hydrocarbon derivatives Carbonyl compounds Amines	Health effect Atherosclerosis (PMID: 21475195) Breast cancer (PMID: 9468591) Ulcerative colitis (PMID: 33440385) Cervical cancer (PMID: 26566624)	0.175714	0.000152803	0.00267737	0.552238	0.000160698	0.000330245	Anova	-1.11491	-1.97739	-1.77358	Simons K, Toomre D: Lipid rafts and signal transduction. Nat Rev Mol Cell Biol. 2000 Oct;1(1):31-9. [PubMed:11413487 ] Watson AD: Thematic review series: systems biology approaches to metabolic and cardiovascular disorders. Lipidomics: a global approach to lipid analysis in biological systems. J Lipid Res. 2006 Oct;47(10):2101-11. Epub 2006 Aug 10. [PubMed:16902246 ] Sethi JK, Vidal-Puig AJ: Them…
LysoPC(O-20:6)	-	-	-	-	-	0.10111	0.00291313	0.0148607	0.619368	0.00237683	0.00434446	Anova	-1.03812	-1.27279	-1.22605	Simons K, Toomre D: Lipid rafts and signal transduction. Nat Rev Mol Cell Biol. 2000 Oct;1(1):31-9. [PubMed:11413487 ] Watson AD: Thematic review series: systems biology approaches to metabolic and cardiovascular disorders. Lipidomics: a global approach to lipid analysis in biological systems. J Lipid Res. 2006 Oct;47(10):2101-11. Epub 2006 Aug 10. [PubMed:16902246 ] Sethi JK, Vidal-Puig AJ: Them…
LysoPE(19:0)-sn1	-	-	-	-	-	0.0756734	0.00475311	0.0197474	0.656809	0.00478127	0.0587274	welch	-1.15656	-1.72834	-1.49438	Simons K, Toomre D: Lipid rafts and signal transduction. Nat Rev Mol Cell Biol. 2000 Oct;1(1):31-9. [PubMed:11413487 ] Watson AD: Thematic review series: systems biology approaches to metabolic and cardiovascular disorders. Lipidomics: a global approach to lipid analysis in biological systems. J Lipid Res. 2006 Oct;47(10):2101-11. Epub 2006 Aug 10. [PubMed:16902246 ] Sethi JK, Vidal-Puig AJ: Them…
LysoPC(20:4)	HMDB0010395	LysoPC(20:4/0:0)	Belongs to the class of organic compounds known as 1-acyl-sn-glycero-3-phosphocholines. These are glycerophosphocholines in which the glycerol is esterified with a fatty acid at O-1 position, and linked at position 3 to a phosphocholine. LysoPC(20:4(5Z,8Z,11Z,14Z)) is a lysophospholipid (LyP). It is a monoglycerophospholipid in which a phosphorylcholine moiety occupies a glycerol substitution sit…	Class Glycerophospholipids Sub Class Glycerophosphocholines Direct Parent 1-acyl-sn-glycero-3-phosphocholines Alternative Parents: Phosphocholines Fatty acid esters Dialkyl phosphates Tetraalkylammonium salts Secondary alcohols Carboxylic acid esters Monocarboxylic acids and derivatives Organopnictogen compounds Organic salts Organic oxides Hydrocarbon derivatives Carbonyl compounds Amines	Health effect Alzheimer's Disease (PMID: 30845751) Renal failure (PMID: 30845751) Renal cell carcinoma (PMID: 26162894) Ovarian cancer (PMID: 30845751) Colorectal cancer (PMID: 26162894) Multiple sclerosis (PMID: 30845751) Atherosclerosis (PMID: 18220755) Diabetes mellitus (PMID: 18220755) Stomach cancer (PMID: 26162894) Biological process Cellular process: Apoptosis (PMID: 30845751) Signaling pa…	0.0865348	0.00814662	0.0283025	0.687262	0.00639735	0.00969155	Anova	-1.02167	-1.16823	-1.14345	Simons K, Toomre D: Lipid rafts and signal transduction. Nat Rev Mol Cell Biol. 2000 Oct;1(1):31-9. [PubMed:11413487 ] Watson AD: Thematic review series: systems biology approaches to metabolic and cardiovascular disorders. Lipidomics: a global approach to lipid analysis in biological systems. J Lipid Res. 2006 Oct;47(10):2101-11. Epub 2006 Aug 10. [PubMed:16902246 ] Sethi JK, Vidal-Puig AJ: Them…
LysoPE(18:2)	HMDB11507	LysoPE(18:2(9Z,12Z)/0:0)	Belongs to the class of organic compounds known as 1-acyl-sn-glycero-3-phosphoethanolamines. These are glycerophoethanolamines in which the glycerol is esterified with a fatty acid at O-1 position, and linked at position 3 to a phosphoethanolamine. LysoPE(18:2(9Z,12Z)/0:0) is a lysophosphatidylethanolamine or a lysophospholipid. Same info()	Class Glycerophospholipids Sub Class Glycerophosphoethanolamines Direct Parent 1-acyl-sn-glycero-3-phosphoethanolamines Alternative Parents: Phosphocholines Fatty acid esters Dialkyl phosphates Tetraalkylammonium salts Secondary alcohols Carboxylic acid esters Monocarboxylic acids and derivatives Organopnictogen compounds Organic salts Organic oxides Hydrocarbon derivatives Carbonyl compounds Ami…		0.0789213	0.0133984	0.0392111	0.849862	0.0122183	0.0116122	Anova	-1.02574	-1.38601	-1.35122	Simons K, Toomre D: Lipid rafts and signal transduction. Nat Rev Mol Cell Biol. 2000 Oct;1(1):31-9. [PubMed:11413487 ] Watson AD: Thematic review series: systems biology approaches to metabolic and cardiovascular disorders. Lipidomics: a global approach to lipid analysis in biological systems. J Lipid Res. 2006 Oct;47(10):2101-11. Epub 2006 Aug 10. [PubMed:16902246 ] Sethi JK, Vidal-Puig AJ: Them…
LysoPC(20:4)-sn2	HMDB0010395	LysoPC(20:4/0:0)	Belongs to the class of organic compounds known as 1-acyl-sn-glycero-3-phosphocholines. These are glycerophosphocholines in which the glycerol is esterified with a fatty acid at O-1 position, and linked at position 3 to a phosphocholine. LysoPC(20:4(5Z,8Z,11Z,14Z)) is a lysophospholipid (LyP). It is a monoglycerophospholipid in which a phosphorylcholine moiety occupies a glycerol substitution sit…	Class Glycerophospholipids Sub Class Glycerophosphocholines Direct Parent 1-acyl-sn-glycero-3-phosphocholines Alternative Parents: Phosphocholines Fatty acid esters Dialkyl phosphates Tetraalkylammonium salts Secondary alcohols Carboxylic acid esters Monocarboxylic acids and derivatives Organopnictogen compounds Organic salts Organic oxides Hydrocarbon derivatives Carbonyl compounds Amines	Health effect Alzheimer's Disease (PMID: 30845751) Renal failure (PMID: 30845751) Renal cell carcinoma (PMID: 26162894) Ovarian cancer (PMID: 30845751) Colorectal cancer (PMID: 26162894) Multiple sclerosis (PMID: 30845751) Atherosclerosis (PMID: 18220755) Diabetes mellitus (PMID: 18220755) Stomach cancer (PMID: 26162894) Biological process Cellular process: Apoptosis (PMID: 30845751) Signaling pa…	0.0606955	0.0145968	0.0420179	0.975601	0.0129808	0.0127678	Anova	1.00229	-1.20126	-1.20401	Simons K, Toomre D: Lipid rafts and signal transduction. Nat Rev Mol Cell Biol. 2000 Oct;1(1):31-9. [PubMed:11413487 ] Watson AD: Thematic review series: systems biology approaches to metabolic and cardiovascular disorders. Lipidomics: a global approach to lipid analysis in biological systems. J Lipid Res. 2006 Oct;47(10):2101-11. Epub 2006 Aug 10. [PubMed:16902246 ] Sethi JK, Vidal-Puig AJ: Them…
DG(36:4)	HMDB0007332	DG(18:4(6Z,9Z,12Z,15Z)/18:0/0:0)	Belongs to the class of organic compounds known as lineolic acids and derivatives. These are derivatives of lineolic acid. Lineolic acid is a polyunsaturated omega-6 18 carbon long fatty acid, with two CC double bonds at the 9- and 12-positions. DG(18:4(6Z,9Z,12Z,15Z)/18:0/0:0) is a diglyceride, or a diacylglycerol (DAG). It is a glyceride consisting of two fatty acid chains covalently bonded to …	Class Fatty Acyls Sub Class Lineolic acids and derivatives Direct Parent Lineolic acids and derivatives Alternative Parents: 1,2-diacylglycerols Fatty acid esters Dicarboxylic acids and derivatives Carboxylic acid esters Primary alcohols Organic oxides Hydrocarbon derivatives Carbonyl compounds	Health effect Insulin resistance (PMID: 26273583) Biological process Metabolic pathway Phosphatidylcholine Biosynthesis PC(18:4(6Z,9Z,12Z,15Z)/18:0) (PathBank: SMP0014539) Phosphatidylethanolamine Biosynthesis PE(18:4(6Z,9Z,12Z,15Z)/18:0) (PathBank: SMP0015379) De Novo Triacylglycerol Biosynthesis TG(18:4(6Z,9Z,12Z,15Z)/18:0/18:4(6Z,9Z,12Z,15Z)) (PathBank: SMP0025783) De Novo Triacylglycerol Bios…	0.0763852	0.00702795	0.0252881	0.976269	0.00684923	0.00668031	Anova	1.00201	-1.20057	-1.20298	Simons K, Toomre D: Lipid rafts and signal transduction. Nat Rev Mol Cell Biol. 2000 Oct;1(1):31-9. [PubMed:11413487 ] Watson AD: Thematic review series: systems biology approaches to metabolic and cardiovascular disorders. Lipidomics: a global approach to lipid analysis in biological systems. J Lipid Res. 2006 Oct;47(10):2101-11. Epub 2006 Aug 10. [PubMed:16902246 ] Sethi JK, Vidal-Puig AJ: Them…
TG(60:3)	-	-	-	-	-	0.0846829	-	-	-	-	-	-	-	-	-	Simons K, Toomre D: Lipid rafts and signal transduction. Nat Rev Mol Cell Biol. 2000 Oct;1(1):31-9. [PubMed:11413487 ] Watson AD: Thematic review series: systems biology approaches to metabolic and cardiovascular disorders. Lipidomics: a global approach to lipid analysis in biological systems. J Lipid Res. 2006 Oct;47(10):2101-11. Epub 2006 Aug 10. [PubMed:16902246 ] Sethi JK, Vidal-Puig AJ: Them…
PC(39:4)	-	-	-	-	-											Simons K, Toomre D: Lipid rafts and signal transduction. Nat Rev Mol Cell Biol. 2000 Oct;1(1):31-9. [PubMed:11413487 ] Watson AD: Thematic review series: systems biology approaches to metabolic and cardiovascular disorders. Lipidomics: a global approach to lipid analysis in biological systems. J Lipid Res. 2006 Oct;47(10):2101-11. Epub 2006 Aug 10. [PubMed:16902246 ] Sethi JK, Vidal-Puig AJ: Them…
PC(39:5)	-	-	-	-	-											-
PC(O-38:7)	-	-	-	-	-											Simons K, Toomre D: Lipid rafts and signal transduction. Nat Rev Mol Cell Biol. 2000 Oct;1(1):31-9. [PubMed:11413487 ] Watson AD: Thematic review series: systems biology approaches to metabolic and cardiovascular disorders. Lipidomics: a global approach to lipid analysis in biological systems. J Lipid Res. 2006 Oct;47(10):2101-11. Epub 2006 Aug 10. [PubMed:16902246 ] Sethi JK, Vidal-Puig AJ: Them…
TG(59:4)	HMDB0043125	TG(15:0/22:0/22:4(7Z,10Z,13Z,16Z))	Belongs to the class of organic compounds known as triacylglycerols. These are glycerides consisting of three fatty acid chains covalently bonded to a glycerol molecule through ester linkages. TG(15:0/22:0/22:4(7Z,10Z,13Z,16Z)) is a monobehenic acid triglyceride. Triglycerides (TGs or TAGs) are also known as triacylglycerols or triacylglycerides, meaning that they are glycerides in which the glyc…	Class Glycerolipids Sub Class Triradylcglycerols Direct Parent Triacylglycerols Alternative Parents: Tricarboxylic acids and derivatives Fatty acid esters Carboxylic acid esters Organic oxides Hydrocarbon derivatives Carbonyl compounds	Health effect Atherosclerosis (PMID: 21968696) Metabolic syndrome (PMID: 10357572) Thyroxine treatment (PMID: 7240960) Cardiovascular disease (PMID: 21968696) Pancreatitis (PMID: 30083325) Metabolic pathway: De Novo Triacylglycerol Biosynthesis TG(15:0/22:0/22:4(7Z,10Z,13Z,16Z)) (PathBank: SMP0017067) Biological role Nutrient (PMID: 121689) Fat storage (PMID: 3812339)											Simons K, Toomre D: Lipid rafts and signal transduction. Nat Rev Mol Cell Biol. 2000 Oct;1(1):31-9. [PubMed:11413487 ] Watson AD: Thematic review series: systems biology approaches to metabolic and cardiovascular disorders. Lipidomics: a global approach to lipid analysis in biological systems. J Lipid Res. 2006 Oct;47(10):2101-11. Epub 2006 Aug 10. [PubMed:16902246 ] Sethi JK, Vidal-Puig AJ: Them…
